# Supplementary material for: New insights into the early morphological evolution of sea turtles by re-investigation of Nichollsemys baieri, a three-dimensionally preserved fossil stem chelonioid from the Campanian of Alberta, Canada
Source: Swiss J Palaeontol. 2024 Jul 12;143(1):27. doi: 10.1186/s13358-024-00323-8 (PMC11245440; doi:10.1186/s13358-024-00323-8)
Supplement: Supplementary file 3 — Additional file 3. [file 13358_2024_323_MOESM3_ESM.txt]

xread
356 97
Proganochelys_quenstedtii	0000100?000000101-00000-0001010000000000-010001000000000001-000000100100000--0-0--00000??000?0010000000000-000-0001000000-0?-0-0?000-0-0000-200100000-------?0001010--0??????000000000000000000[0 1]00000-?0?00000000100--00-??0???010000-00?00000-0000000000?0??0100?0000000000100000000??010000--------000000000000000000000000010--00000?0000000?000000000-0-0000-1?0
Thalssemys_bruntrutana	??????????1??????????????10????0001???????????1?????00?????????????????????????????????????????????????????????1?0????0??????????????????????????????????????????????????????00???0???1??1000000-0??0-000101?02000-0-000-01102???11-01000?1110-100????0?11?011--0000000???????000000000100?00--------0?0000?101???00?1121?1?10?1--???0111??1001?0?01012110100110-0?1
Jurassichelon_oleronensis	0010001?10110110001011110100--00001000010000011101000000001-01110000000010212102000110101111001101001100110120100010?00100010001100212000000200110-111000011100011001-1????????????????????0000??0100-0001010???0?????????10???????????0???1?0-100???10???1001--??????00??????0?0?00???11??00--------0?0??1???????????????????????????1????????????????????????0-1??
Portlandemys_mcdowelli	0010001?1011011??00011110?00--???0??000100?0011101000000001-010100000000102?2102010110101111000001000100?101201?0010100100010001[0 1]00212000000200110-121000011000011001-1??????000000?1001010?????????????????????????????????????????????????????????????????????????????????????????????????????????????????????????????????????????????????????????????????????????
Plesiochelys_planiceps	???0000?1011011?00?011110100--0?0?2?00?100?0?11?0100?000001-011100000000102?2102010110101121001000001100110110110010120100000001110202000000210110-121000011100011001-1??????00000011011010?????????????????????????????????????????????????????????????????????????????????????????????????????????????????????????????????????????????????????????????????????????
Plesiochelys_etalloni	0011000?1011011?00?011110100--00001000010000111101000000001-0101000000001020210201011010112?00100000110010-1200??????????0000001110202000000210100-121000011100011001?1??????0000000101101000000?0100-000101001?0100--00-0000100011-0100000[0 1]00-1000111000?10?1--10000000100100000000000????????????????????010?????1111??????0?1--0?????1??00110?001000?????????????
Plesiochelys_bigleri	?????????????????0?011110100--0000???0010000?1????????000?1-?101?????????020210201011010112100100?0011001101100?00100?0100000001110202000000200010-111000011100011001-1????????????????????00000-0??0-00010100100100--0??0000100011-01000?0[0 1]00-1000111000110?1--1?000000100100000000000????????????????????????????1111?0??????1??0?1??1??000??0??0????????????0-10?
Solnhofia_parsonsi	0011000?1011011??100111101010100001?00?000?0011100000000100-1111100200001020210201011010112100001001-0001101100???100201110[0 1]0000110200000000100110-121000111000011001-1??????0111001111101000000-0????0?0101001?00010-00-01002?01?1-0100?01100-100????????1001--10000000??????000?000??110?00--------0?0????1?1????111120????0??--??0?1?1?00011?0?01000?0???0000-1?0
Sandownia_harrisi	0111001?1011011?0000121101010100000000?0?000011100000011110-01010002100010202202000110101111?0001101--00110121100000010-0?010001010201000-00000010-111000111000011001-1??????01010??1111011?????????????????????????????????????????????????????????????????????????????????????????????????????????????????????????????????????????????????????????????????????????
Brachyopsemys_tingitana	0111000?10110110100011??0101010000000000?000011110000000110-010110021001102?21020001101??1?1?0000101-10011112111000010010?0?0?????0201?---0?2??0?0-121000111?0001110011??????010100?1111011?????????????????????????????????????????????????????????????????????????????????????????????????????????????????????????????????????????????????????????????????????????
Leyvachelys_cipadi	0001??1?10110110100012???100--00000000001000011101000000110-0111000?1?0?102022020?01101011?1?0000?01-?001111211100?00?0-010???????0??1?---000011?0-1210?0111?000?????-1??????01???0?????0?1?????00??0-?0????001?0??0--00-0???????1??1?????0?????????????????????1??????????????????????111?01????????1?0??201??????????2?0???0??--0?0????1000?1?0???000?????????????
Angolachelys_mbaxi	???1000?101101?0100012???101110000000010?00001101?0000?1110-?101?0021????02?22020?011010?1?10020-?01-1-0?0-1210000?0?1010?????????02?2??000???????-1210?0111?00011001-1??????0101???????????????????????????????????????????????????????????????????????????????????????????????????????????????????????????????????????????????????????????????????????????????????
Rhinochelys_pulchriceps	00100000111100211000110-0100--00000000011000011100000000001-0111010100001020[1 2]10201000011-1211011010011001111200?0000020100000000010202000002200210-121000011000011001-1??????0011001?000000?????????????????????????????????????????????????????????????????????????????????????????????????????????????????????????????????????????????????????????????????????????
Santanachelys_gaffneyi	0010000?101100?11?00110-?100--000000000??00001110?00000000?-011101010?001021?1020?0?0011-121?010000011001101200100?0???10?????0????2???0000???????-1200?0011??????????1??????00???0????????00000?0??0-000101001?00-11100-01000-??01-0000?01100-0110112012?01-1--0?0010?0???????????????11???????????0???????1?1????111021????0??--0???1?1??2-??0101101021010?1?1???1
Bouliachelys_suteri	0011000?0010001??000110-0100--000?00?0?1?0?0011100000000001-0111010100001020010201010011-121101011001100111120010000020100010000010202100002210210-121000111000011101-1??????0011011100?001?????????????????????????????????????????????????????????????????????????????????????????????????????????????????????????????????????????????????????????????????????????
Notochelone_costata	????000?1011002??0?0110-0?00--00?000???1?0000111000?0000001-?1110100010010???102000?0?11-121?010000011001111200???1???0??0000010010200000?02210210-121000011000011001-1??????0011??????????????????????????????????????????????????????????????????????????????????????????????????????????????????????0????????????????????????????????????????????????????????????
Ocepechelon_bouyai	0000?010101101?0000011???100--000000001?10000111100000?0000-011101000?00?02021020?0?001011210020-100110010-1200000?0120100???????002??00000221?1??-1210?0111?000????1-1?????????????????????????????????????????????????????????????????????????????????????????????????????????????????????????????????????????????????????????????????????????????????????????????
Desmatochelys_lowii	00100010101100110001111?0100--00000000010000011101000000001-011101010?001020110201000011-121?000110011001??12001000???0???0?001?00021200000221021?-121000111000011101-1??????0001?????????100000-0100-0101010??001111100-010???01?1-?100001110-021011201?101-1--0-011000???????????????1011011120??0010000201??????111021111-0?1--0011101112011011111102?????1?101??
Desmatochelys_padillai	0010??1?101100?10011?????100--000000000?100001110??000?000??01110???0?0010201102??0?001??121101001002?001111200100?01201000???????02?2?0000???????-1210?0011?00011101-1??????00???????0?00?00000-0100-0001010??00??1110??0?0???01?1-???0001????????????????????????????????????????????10110111200000100002?10?????1110211???????????????112011??11?11021????1?????1
Rhinochelys_nammourensis	0010??00111100?10?00?????100--000000000???0001110??0?0????????????????????????????????1??????0?????????????????1000????????????????????????????????????????????????????????????????????????00010-0??0-000101001?00-10-00-00000-?????1100?01110-0110112012101-1--0-0010?????????????????????????????????????01????????????????0???????????1?2??1?111111021010?1?????1
Chelosphargis_advena	0010??0?1011001110?01???0100--00000000???00?01110?0000??0?1-01???????????0?0?10????0?01??1??1??????????????120??0???020????????????????????????1?0-1210?0011????????1-???????0011?????0??010?010-???0-0001???01000-11100-01?00-??01-110?0?11?000110112012101-1--0-0110???????????????????????????????????????????????????????0??????????????????????????????????????
Calcarichelys_gemma	1--1??0?101?00???0?011??????????00?000?????0?1110?00000???1-[0 1]1??0????????02?21020100001??12110?0?00???0010-1200100?00201000?0?????020??000022??210-1210?0011?0001100??1??????0011??????????0?010-?110-000101?01000-11100-01?00-1-?1-110?0011?0-0110112112101-1--0-011?0001---?0?0000??????????????????????201????????????????0????????1?????????????????????????????
Protostega_gigas	1--0??00101000??0?00?????100--000000?0???00001110?001000?01-011100000???102?21?21?0?0?1??1?1102?-102-1011??1?0?100?0?0?1000???????02???000?????2??-1200?0011?000??????1??????000100??00?0001-010-0100-000101001000-11110-00000-1-11----0--1110-0210112112101-1--0-01101----------------111?011120????10000201011110111021111-001--00111011130111111111021010010101?1
Archelon_ischyros	1--0??00101000?00?001????100--00000?0001000011110?001000?01-011100000????021210???0?0?1011211020-102-?011??1200100?0?0?10?0???????02???000????????-??????????000??????1??????0001?0???????11-010-0100-000101001000-11110-00000-1-11----0--1110-0210112112101-1--0-01101----------------101?011?????????0??201?11110111021111-011--00111011130111111111021010010101?1
Dermochelys_coriacea	1--10100101000001-00100-0000--00000000010010011101000100010-0101010000011021210100000011-1210021-002--0000-1200000[0 1]00001030-01-0010202000000210111-1211?0111000011101-1------0001011--0-2011--0-?0110--00-1--1-00----------0---1--1-------111-?0011-----1101-1--0-01111----------------111101112000110000120-011110111021111-001--0011-010131110100111021001?1?11101
Eosphargis_breineri	1--1??0?101000??1?00?????100--0000000?????0001110?0001?0011-010101010????02??10???000?1??1200020-002-?1000-1200000?00?0111????????0????0110???????-1211?011?????????1-1????????????????????1-01??0???????00??0?????11111???????????????????11??011?????????????????1111----------------?11?01????????0?0?????????????????1????01????11?01013111?1???110?1????1?101??
Lepidochelys_olivacea	1--10101101000101000110-01011000000000010000111100000001110-0101000211011021210201000011-1210020-100201100-1201100[0 1]0000110000010010201001002210210-121010111000011001-1??????0111111100100100010-0110-00010000?000-1110110100110111-1100?11110-0100112011101-1--0-01110001---00[0 1]00000001111011120001110001201111110111020111-001--0011101112011111011101110101011101
Caretta_caretta	1--10101101000101000110-01011000000000010000111100000001110-110110021001102121020100[0 1]011-1210020-101-11100-12011000000011-000011010202001002210211-121010111000011101-1??????0001111100100100010-0110-000101000000-1110110100100111-1100011110-0100112011101-1--0-01110001---[0 1]0[0 1]00000001111011120001110001201111110111020111-001--0011101112011111011101110101011101
Chelonia_mydas	1--1010?101100101000110-010111000000000100001111000000011120010100021000102121010100001[0 1]11210020-102-00000-1201100101001110001110102000010020-0111-121010111000011001-1??????0011110100000100010-0110-0[0 1]0101001000-1110100100110111-1100001110-0100112011101-1--0-01110001---10[0 1]000000011110111200011100[0 1]1201111110111021111-001--0011101112011111011101110101?11101
Eretmochelys_imbricata	1--10101101100101000110-0101100000000001000011110000000111200101000211011021210201000011-1210020-100211100-120110000010111000010010200001002210111-121010111000011001-1??????0000111100000100000-0110-0[0 1]0101001000-1110110100110101-1100001110-0100112011101-1--0-01110001---10[0 1]00000001111011120001110001201111110111021111-001--0011101112011111011101110101011101
Lepidochelys_kempii	1--10101101100101000110-01011100000000010000111100001001112-0101000211011021210201000011-1210020-100211000-1201100[0 1]0000110000011010202001002210110-121010111000011001-1??????0011111100000100000-0110-00010000?000-1110110100110111-1100011110-0100112011101-1--0-01110001---00[0 1]00000001111011120001110001201111110111020111-001--0011101112011111011101110101011101
Natator_depressus	1--10100101100101000110-0101110000000001000011110000000111200101000211011020210101000011-1210020-100211100-120110010000110000010010202001002210211-121010111000011001-1??????0010110100100100000-0110-000101001000-1110110100110101-1100001110-0100112011101-1--0-01110001---10[0 1]00000001111011120001110001201111110111021111-001--0011101112011?11011101110101011111
Puppigerus_camperi	1--10000101100101000110-11011100000000010000111100000001110-0101000210001021210201000011-1200020-100201100-12011000010011100001?010202001002200110-121100111000011001-1??????0111101100000100000-0??0-000101001000-0--0120100100111-1100001100-0000112011101-1--0-0010000?????????000??1111011120001?0000120???????111021111-001??0010?1111201101?0?1101?????1?1??1?
Argillochelys_cuneiceps	1--10000101100101000110-01011100000000010000111100000001111-010100021000102121020100001011210020-1002?1100-120110010100110000010010202001002210111-121100110000011001-1??????0011101100?001???????????????????????????????????????????????????????????0????????????????????????????????1111011120001110001?010??????????????????????????????????????????????????????
Allopleuron_hoffmanni	1--100001011001?0000110-00011?00000000010010011101000001110-010100021?0010211101110010101121000011002?1100-1201???10000110000010000212001002210111-12100011100001100011??????0000???10000001-010-0100-000101001000-1111??0100111-01-1100001110-0100112011101-1--0-01111----------------1111011120001110001201011110111021111-011--00111010120110110111011101010??1?1
Nichollsemys_baieri_	1--1000?1011011?00[1 2]0110-0?0101000010000100?00111010000000?1-0101000100001021210201000011-121000001000100111120010000100100000011010202001002210111-121000111000011001-1??????00010011000000?????????????????????????????????????????????????????????????????????????????????????????????????????????????????????????????????????????????????????????????????????????
Toxochelys_latiremis	001100??10110111001011???1010100001000110000011101000000011-010100010000102121020100001011210000010001000111200100000001000?00??0?0202001000200111-121000111000011001-1??????1001001100100000000-0110-010101001000-11000-0100110111-11000011[0 1]0-0100112011101-1--0-001000???1??0???1011011?10111200??0????1?0101??001110?00???00?--0???11110200?01101010?0010?1?0-001
Eochelone_brabantica	1--10000101100101000110-11011100000000010000111100000000000-010101011000102121020100001011210020-100211000-12011000010011200001?010200001001200111-121000111000011001-1??????00011[0 1]1100000100000-0110-0?010?001000-1110120100110111-1100001100-0000112011101-1--0-0110??????????????????11??1??????????0??20???1???111021????0?1???0?????01201101???110?1???01?1011?
Corsochelys_halinches	???????????1011000?0111?0??????????0000?0???????????????????????????????????2???????0?1011210??0?10???00?0-1200100100?1???0000001?02?200000121?210-12??00?11100011101-1??????????????????????000-0??0-00??01001??0-11001001?011????????????110-01??1??011101-1--0-??????????????????????11?00--------0?00??????????11102111????1??00??????01011????????2????????????
Procolpochelys_charlestonensis	1--1000?101100101?001????10110000000000100001111000000?1110-010100021?0?1021210???00001??12?0020-?01-01100-1201100?????11??????????2???010022?????-121??0111????????1-1??????0101111?00?00100000-0??0-100100001000-10-01201000-??1??11????1110-010011201??01-1--0-0111??????????????????11??1?????01?????1?????1???????2111??????????????0120110???????????????101??
Peritresius_martini	???????????????????????????????????????????????????????????????????????????????????????????????????????????????????????????????????????????????????????????????????????????????????????????00110-0010-010101001000-????120100110101-1000001110?010??????1101-1-?0?011000??????000000?01??1??1???????1???11201????????????????011??001??1????????????????????????????
Ctenochelys	1--1010?10110111000011??1101110000000001000001110?000001111-010101111?00102?21020100001011210000110001000111201100101001100??00???02???01001210111-121000111?00011111-1??????0011111?00?00100110-0010-010101001000-1110100100110101-1100001110-0100112011101-1--0-01100001---?000000?00111??1012000111000120101?????11?21110-001--001??1?1100110110?1101?????1????1?
Cabindachelys_landanensis	1--1000?1011011?100012??110111000000?????000011100000001110-01010002100?1021210201000011-121?0000100010000-1201100?0?001100?000?0??????01002200111-12100011100001100??1????????????????????00110-0???????1??????????????????????????????????????????????????????????????????????????????????????????????????????????????????????????????????????????????????????????
Oligochelone_rupelensis	???????????????????????????????????????????????????????????????????????????????????????????????????????????????????????????????????????????????????????????????????????????????????????????00000-0??0-000101001000-11101?0100110111-1100001110-0100112011101-1--0-0111??????????????????1???1??????11??0?1?0???????111021?11-0?1??0010???0120110????????????????????
Erquelinnesia_gosseleti	1--10?0?1011011???001???0?0???00?0??????00?0?1111?0000?1110-01?1000210???021?1020??0001??1???0??????????0????????????????????????????????????????????????????????????????????0101101100000100000-0??0-0[0 1]0101001000-110012010011??11-10000011?0-010????????01-1--0-011???????????????????1?1?11???0011???01?0?????????????????011??0010???012001?1????????????1?1010?
Chelydra_serpentina	1--10000001000110020111011010100000000001000011101001000001-01010100010010212202010000101121?00011000100010120010[0 1]10100100001011010200000000101010-12110011000001100011??????0011011000000100000-01012000001001000-10-00-01002?0101-1100001100-?000112012101-1--0-01100001-1-0010?011001111011120010111010201111200111020011-001--00011?1100001?00010001001-???????0
Macrochelys_temminckii	1--10000101000110020111001011100000000000000011101001000000-01010000010010212202010010101121?00011000100010120010[0 1]101101000000110102000000000-0110-12100011100001100011??????0011011000000100000-01011000001001000-10-00-01000-010001100001100-1000112012101-1--0101100001-1-00?00011001111011120010111010201112200111020011-001--00001111000?1?00010001001-10?????0
Sternotherus_odoratus	1--10000101000110120120-11[0 1]11100100100001000011101000010000-01010102110010212202000000101121?0011001-100010120010000000102001001000210000010100010-12110011000101100011------000000?01001110011010101100010100211110--00-01000-0111-110000000111001--??-010021--0100000001-1-11-1-1-001111101111001011101021-111110111020011-011--11101011000?1?00010001101-000????0
Staurotypus_salvinii	1--1000010100[0 1]110120120-0111110010010010[0 1]010011100000010000-01010102110010212202010000101121?0011100200001112001000012010201100101021?0000000-0010-12110011000101100011------000100?01001010011010101100010100210[0 1]?0--00-01000-0111-11?00000011100011101010021--0100000001-1-00-1-1-001111101111001011101021-111?10111020011-001--1110101100001?00010001???????????0
Kinosternon_subrubrum	1--10000101000110120120-11111100100100001010011101001010000-01010101010010212102000000101121?00111002000010120000001120100001011010210000000101010-12110011000100100011------000100?00101110011010101100010100201100--00-01000-0111-110000000111001--??-010021--0100000001-1-11-1-1-0011111011110???11101021-111110111020011-011--11111011000?1?00010001????00?0-0?0
Dermatemys_mawii	1--10000101[0 1]00110020120-010111000011000010000111010000100020[0 1]1011101010010212101000000101121?0011000210000-1200100000201000110000102[0 1]00000000-0010-12110011001------011------000010?010010100000-0101100010100110100--00-01000-0111-1100000000-1000111000?1011--0010000001-1-100100000011110110-001011101020111??10111020011-011--00101?11000?1?0001000?001-0000-0?0
Baptemys_wyomingensis	1--1000?10110?110020120-010111000011000000000111010000100021010101010?0010212101000?00101121?001[0 1]0002?000101200100001201120???????020000000010?1?0-121000111?1------??1------100010?000001100110-01011000101001?00-0--00-010???0111-1100000000-100011100011011--1?00000001-1-001100000011?1?111???????????2?111??1?111020?11-011--1???1?1????0??0??10001???????0-0?0
Emarginachelys_cretacea	1--1000?1011001100201????10110000001000?00000111010000?00?21010101?10????021?102010?001??121?0011?002100010110110?0????1?00?0?????020??000001??0?0-121100110?0001100???------??????????????0011??01011??0???001?00-0--00-?10??????1-1100001000-10001110?2?0??1--0?00000001-1-00???010??11???111?????????????1??????11102?????0?1--01????1???????0??1000?101-???0-0?0
Chrysemys_picta	1--1000010110[0 1]110020110-01011100001100101000011101000000002001010200110010212102000000101121?0011000210000-120010010020101111000010200000000100010-12110011000001100011------0000101110000100000-0100-100101001000-0--00-01000-0101-1100000000-100011100011011--1010000001-1-00001000011111011121110111010201111110111020011-011--00011111000?1?00010001????000????0
Emys_orbicularis	1--10000101000110020111101010100001100001000011101000000000-01010000010000212101000000101120?0011000210000-120010000120100101001010200000000101011-121100110?0001100011------0000?0???????100000-0100-100101001000-0--00-01000-0101-11000010010100011100010011-?0100000001-1-00100000??111101112101011101020111111?111020011-011--00?11?1100001?00010001100-0000-0?0
Geoclemys_hamiltonii	1--10000101000110120111101111100000100001010011101000000000-01010211110000212102000000101121?00110002100010120010000020103101001010200000000100010-12110011110001100011------000010?010000100110-0100-100101001100-0--00-0100100111-1100000000-100011100001011--1110000001-1-00101000011111011121010111010201111110111020011-011--0001111100011?00010001????0000-1?0
Testudo_hermanni	1--1000010110011012011110100--00001100001010011101000000002001010200010000201201000000101121?0011000200000-120010010100100101001010200000000101010-12110011010001100011------0000000000010100000-0100-100001001000-0--00-1100100111-1100000000-100011100001001--0010000001-1-00001000011111011121010111010201111110111020011-011--0001111100001?00000001????100????0
Gopherus_polyphemus	1--10000101100110020120-0100--0000110000[0 1]000011101000010002001010210010100211201000000101121?0010000210100-1200100001001000-11000102200000000-1010-12110011010001100011------0000100010000100000-0100-100001001000-0--00-1100100111-1100000000-100011100001001--1010000001-1-00001000011111011121010111010201111110111020011-011--0001111000001?00000001001-100????0
Chelonoidis_sp.	1--10000101101[1 2]1012011110100--00001100000000011101000000002001010210010000201201000000101121?001000021000111200100001001000-1001010220[0 1]00000101010-12110011010001110011------0000000000000100000-0100-000001001100-0--00-0100100101-1100001000-1000111000101-1--0210000001-1-00000000001101011121010111000201111200111020011-001--0001111000001?00010001001-00?????0
Platysternon_megacephalum	1--10000101000[1 2]11000111001011100100000000001011101001000001-01010100010010202201000000101121?000100020100101201100000201000011110102000000020-0110-121100111000001001-1------0000001[0 1]01001100000-0100-000001001100-0--00-0100100101-1100001000-1000111000101-1--0210000001-1-00000000001101011121010111000201111200111020011-001--0001111000001?00010001101-00?0-0?0
Apalone_spinifera	1--10100101101110120120-11111110000100100010011110110010001-11111200010110212202100000101121?0020101-10-10-120010110110100000011010201000000100010-120000111000011001-1------000100011100111-00120100-000101-1-001011000-0101--1--1-------11[0 1]0-1000113013101-1--0-00001----1-----------11010120-0010111000201-11110111020011-001--0011101110011?00010011100-0010-0?0
Pelodiscus_sinensis	1--10100101101110120120-11111110000100100010011110110010000-11111200010110212202100000101121?0021101-10-10-120010110110100010011010201000000100010-12000011100001100[0 1]11------000100011100111-00120100-000101-1-001011000-0101--1--1-------1110-10001130131-1-1----00001----------------110?0120-00?011100020--1??10????????????????????????0????????????101-0010-0?0
Lissemys_punctata	1--10100101101110120120-11111010000100100010011110110010000-11111200000110212202100000101121?0021101-00-20-120010110110100000011010201000000100010-12000011100001100001------000?00???0?0011-00120100-000101-1-00100--00-0101--1--1-------1110-1000113013101-1--0-00001----1-----------11010120-0010111000201-1--10111020011-001--0111101110011?0??1001?101-001????0
Carettochelys_insculpta	1--10100101100110120120-11011100100100101000011110000010001-01111010010110210202000?01101121?0021101-10-11[0 1]120010110120113000111010201000010100010-12100011100001100011------000010111100110100120000-00010100000100--00-01000-1-11-------1000-100011100010021--0100001----1---------??11010110-0010111000201111110111020011-001--0111101000011?0001002211000000-0?1
Allaeochelys_libyca	1--1??0?1?110?1101201???11????00?0?10???1????1???????????????????????????0211202000001101121?0???10???0?11[0 1]1201??1101201130001?0010201?0001?10?010-12100011100001100011????????????????????????????????????????????????????????????????????????????????????????????????????????????????????????????????0????????????????????????????????????????????????????????????
Petrochelys_kyrgyzensis	?????????0?????101201???????????????0????????1????????????????1??????????02?22021?00001???21???2?101-?0-?0-120010?101101000000??0?020100000??????0-1200?0111?00011001-1------???????????????????????????????????????????????????????????????????????????????????????????????????????????????????????????????????????????????????????????????????????????????????????
Adocus_beatus	1--1000?101100110120120-?10111000011001010000111010000100021010102000?0010202102010?00101121?00111002100010120110000?1011?0???????020000000010?1?0-111000111?00011000-1??????000?101110001100000-0100-101101001?0[0 1]?0--00-010???0111-1100100000-100011100010001--000000010001000101000101111?100-00101110102?111????111020011-011--0101111000001?0??10001001-???????0
Chelus_fimbriatus	1--0101010110110[0 1]-20110-01011101--21000011-0011111000000000-01010000001-00202300--000011-120?101000---0000-200-00001132101012001200201000000100010-120001110-0010100011------1001?0???????000111[0 3]0100-100001001100-0--00-01000-0101-1100000000-100011100011011--3110000010211001000001-1011111131000010100201011110111120011-101110001101100001?00010001101-0000-0?0
Phrynops_geoffroanus	0110111010110110[0 1]-20111011011101--21000011-0011101000000000-01010000001-00202300--000011-120?101000---0010-200-00001132101012001210201000000101010-121001100-0011100011------1001?0?10?100000000-0100-10010110110100--00-01000-0111-1100000000-100011100011011--1010000010010000000001-1000111131000010000201011110111120011-101110001101100001?0001000100??0000-0?0
Elseya_dentata	01101110101101101-00111111011101--21000011-0011101000000002011010000001-00202300--000011-120?101000---0000-200-10000120100012001210201000000100010-1[1 2]1001110-00111001-1------001000010011000000??0100-100-01001?1110--00-010???1-11-1-00000000-1000111000?1001--101000001001?00?000001-10?0111131000010?0020101??10111120011-1?11100??101??001??00010001110-???0-0?0
Chelodina_longicollis	01101110101111110-20111001011101--21000011-0011101000000000-01010000001-00202300--100011-120?101000---0010-200-00001122100012001200201000000100010-121001100-00111001-1------100100000000000000130100-100-0100111110--00-01000-0111-1-00000000-100011100011011--0110000010110000000001-1000111131000010100201011110111120011-101110001101110001?00010001100-0000-0?0
Araripemys_barretoi	1--11110101101110-20111001011100001100101100011101000000000-??11??000?1-01202100--000011-120?102100---0-00-200-???00000101012001210201000000100010-121001100-00111001-1------100100000000010011140100-100101001001010-00-01000-1-11-1101001110-000011101111011--0110000011---000000101-100?1111000000101002??011110111?20011-1??????????11?00?1?0??1000101100000-0?0
Podocnemis_unifilis	1--11100101101110-00121111011110001100001110011101000011002002110000001-11202300--100011-120?101101---0000-200-10000020100010001210201000000100010-120000101-0001100011------000000011000010000[0 1]30100-10010100110100--00-01000-1-11-1100000000-00001110001101011101000001001[0 1]001000001-1000111100000010000201011110111120011-101110001101110011?00010001110-0000-0?0
Pelomedusa_subrufa	1--11100101101110-20120-01011100001100101100011101000010002002110-0---1-11202300--100011-120?101000---0010-200-10000100100012101210201000000101000-121001110-0011100011------0000?0?110000100000-0100-10010100110100--00-01000-1-11-1100000000-000011100011010111010000010010000000001-1000111100000010000201011110111020011-101110001101100011?00010001000-0000-0?0
Galianemys_whitei	1--11100101101110-2012101101110010010000110101110100001[0 1]000-011100000?1-10202200--101011-120?101001---0010-200-0001010010001000?11021100000210?010-120000011-00111001-1------??????????????????????????????????????????????????????????????????????????????????????????????????????????????????????????????????????????????????????????????????????????????????????0
Annemys_levensis	001100001011011?00201110?101?10000200010[0 1]000011101000000000-010102000?0??0202101000000101110?0010?0001000??1101100001001000??01???020000010???????1?110-0?11?00011001-1011?0?000000?100000000000-0100-00010110110100--00-0100100111-1010101000-100011100010001--00000001000100000000100???????????????????0?00?????11102001010?1--?0?????000001?0??????????????0-0??
Annemys_latiens	0010??1?101101??00201110?10???0?0???0???????01?1??0???0??????????????????????101000?0010011??0?1??0???0??????0??0???????0?1????????2???00?0???????0[0 1]110-0?11?0001100???????????????????????00000-0100-000101101?0[0 1]?0--00-0100100111-1[0 1]10101000-100011100010001--00000001000100000000100??????????????????????????????????????0??--???????000001?0???????????????????
Annemys_sp._IVPP_V18106	0110001?10110110002011??01010100002000101000?11101000000000-010102000000102021010100?0101110?001000001000101101100?0?201000?10111?0210?00000101100-1110-0011100011001-1?????????????????????????????????????????????????????????????????????????????????????????????????????????????????????????????????????????????????????????????????????????????????????????????
Xinjiangchelys_wusu	0110?010101101?00020?????101??0000100010?00001110?0000??????01?1?2?00????0211101000?001??110?00101000100???1201100?0?201000???????0200?0000???????0[0 1]110-0111?00011001-1011???00???0?1????0000000-0?0??00010110110[0 1]?0--00-0100100111-1100101000-100011100010001--0000000000010000000010000???0?-------1?0?????????????????????????????????0?0001?0??1000010100000-0?0
Xinjiangchelys_radiplicatoides	0110??1?1011011?00?011????0???0?????0??????00111??00??0???????11?????????02111010?0?0?101111?0?2??0???0-?1012?0?00001201000?001???0200000000201110-1110-0011000011001-1???????0?1?????????100000-0100-000???101?00-0--00-0100100111-1100???000-100011100010001--00000001000100000000100???????????????????0????????111?200101????????????000001????????????????0-0??
Sinemys_gamera	01100?1?10110111002011??1101010??02100?000?0011???0??0?0??0-0????????????1202201000000101110?00?00000100010120110010?001000??00??00220?1000???????-1110-0111?00011001-1????????????????????00001?0???????1?????100-10-0??010??????1-?10???1????100???????1?00???00????0????1??????00?????????????????????????????????????????????????????001001?????????????????????
Sinemys_lens	0010??1?101101?100201????101??0??02?0000???00111??0000??0?????????0???????202201000?0?1??1?0?00100000?00010110110??????10?0???????022??1000???????-1110-0111?0001100??1??????00????????????0000??0100-000101001100-10-00-0100101--1-1101001[0 1]00-1000112?1010001--00001000???1??0?0000?10?1?0?????0?????????0???1??????????????0?????????????????????1000?????000?????
Dracochelys_bicuspis	???1000?101101??0??01????1010100001?0?????000111010001?0001-010100000?00?020?101010000101111?001010001000101201?0??0?2010?????????02???0000???????10110-0?11?0001100??1??????000?00?0?0?0010000??1100-000101001?00-10-00-0110101-0??1101?01100-1000????1??0001--0000000????????????????0111?110-000001000?0010????01110200???0???????????0?0001?0???000????????????0
Ordosemys_sp._IVPP_V12092	0010000-1011011?0010111?0?0101000?1?001?0?00011101000000000-010102000?00102021011101[0 1]010111??00101002?00?101201?00100201?00??0011002?0?1000???1???-1110-0011?000????1-1????????????????????????????????????????????????????????????????????????????????????????????010?????????????????????????????????0????????????????????????????????????????????????0???????????
Judithemys_sukhanovi	???1??0?101?01??0?101????101???0001?001000?00111??0?00?000??010102000?0??021210???0?001??121?001010001000101200100?0100100????????0????1000010101?-1110-0111?000????1-1??????000100??????0?00000?0100-000101001?00-0--00-01001001?1-1100001000-1000112011?0001--0000000001-1?0000000[0 1]00?111011120[0 1]0001[0 1]0102?10112101110200?1-0?1--00??1?1000001?0??1000?????00?0-??0
Kirgizemys_hoburensis	0011000?10110110001011110101010?0020001010?0011101000000000-010102000?001020?101000000101111?0010?000100010110010010100100001001??02?0?100001010?0-1111-0110?0001100011??????0001?0????????00000-0100-000101101?00-0--00-010???0111-1100001000-100011201110001--0?00000001-1?0000000[0 1]10?111?111200000110??2?10?????????2???1-0?1?????????0?0001?????????????????????
Kirgizemys_dmitrievi	???1000?1011001?001?111??101010000200010000001110?0000?0001-000101000?00102021020?00001011?1?00100000?000????00100?0??01000??00???02?0?1000?1110??-1111-0?1??00011101-???????000100?000000???????????????????????????-0??????????????????????????????20?1???????????????????????????????????????????????????????????????????????????????????????????????????????????
Meiolania_planiceps	00000000101000101000110-000101000100110000000110010000000020010102100000102103110000[0 1]0101121?001[0 1]100000000-12001100000[0 1]11211100110020?0000000-101010111-0111100001101-11111110000000000100000000-?100-00????001000-0--00-?1????0101-0?00101100-0000110000?0011--000000000001000????????010001112000000000000?0022011110000101011--00001??000000?000000010-0-0000-0?0
Chubutemys_copelloi	???1000?101000?01?0011???10000000?000??00000011???0??000000-011102000????0202101?000001??110?0011000000001?010010000?00110???????0020??0000???????100-------????????1-1????????????????????00????0??????????0???0??????????0???????????0???????????????????????????????????????????????????1?1?????????0?????0?????1110?0???????????????????????????????????????????
Eubaena_cephalica	0000002?10100011002011???1011100001000000001011101000000001-0101020001000021210100000011-121?00101000?000101201100000201020??00???1210?0001010?110200-------?00011011-1??????0000?0???????0?????????????????????????????????????????????????????????????????????????????????????????????????????????????????????????????????????????????????????????????????????????
Arundelemys_dardeni	0100001?1011001??020110-1?01?1??0???0????0?10?1101000000001-0101000000?0?02??101000000101111?001010001000111201?000000010200101110020?000000101110200-------0000????1-1?????????????????????????????????????????????????????????????????????????????????????????????????????????????????????????????????????????????????????????????????????????????????????????????
Pleurosternon_bullockii	0110001?1011001001001?1?110111000011000000010111010000?0000-01??00000????020110110000010111??0020?00010-0101101?00?0??????01100111022110001010111[0 1]200---????00001100??1????????????????????0000130??0-0?0101001?00-0--00-01000-1-11-0100100000-00001?1000??010101000000010010000000000000???0--------??0?000?????????????????0?1--00????????????????????????????????
Glyptops_plicatulus	01100?1?1011001?0?0011???101?100?0100000?0010111???0?0?00?1-0101000?0????0201101?00000101111?0020?00010-0101101??0?002?100?1100???0211?000101011?0200---????0000??????1??????00?0??0????0?00000100100-000101001?00-0--00-0100100111-0100100000-0000111000110101010000000000100000000000?00010--------??0?000101???011112001010?1--00??1?10000?1?0???????????????????
Kallokibotion_bajazidi	0000??0?10110010100011???10???00000000000??001100100000?00??110102??0????0202102000?00101111??0??00???0001?1200?00?00-1112111000101200000000101111-10-------000011001-1??????00?1???????00?00000-0000-000101???000-0--00-010011??1??00?000?000-0000111000??00011?20000000001000?0000000?00000--------0?0???????--001110100101011--0000???000000?????????????????????
Eileanchelys_waldmanni	00000?1?10110??0?-001????1011?0000?00??0?00???11010000??0???01?100000????020?100-000001????0?????00???0?0??01010?00000[0 1]1000010?01002010?000?????????????????100011001-1??????10????????????00??0-0????000001101?00-0--00-01001001?1-0000????00-00001?0000?????????0???0?00???00?0????00?????????????????????????????????????????????????????????????????????????????
Kayentachelys_aprix	00000010101100101-00000-110111000000000000000?110?000000001-010100000????0201100--0010100010?0010000000000-0101000?0?001000?-0???001-101000-11111[0 1]000-------?0001100--0??????1000?0?000000000000-0000-00000000?100-0--00-00000-0111-0000001000-0000010000?000010000000000001000000000000?0?00--------??0000000100001010?00101011--00001?10?000??????000????????0-1??
Australochelys_africanus	????10??000??0101-00000-1?0????0000??000?0000?10??00?000001-0?01?01000???01?00-0--000?1??110?00?0000000000-00000?01??0?0??0?-??0?010-1-00?0-211?10000-------????????--0?????????????????????????????????????????????????????????????????????????????????????????????????????????????????????????????????????????????????????????????????????????????????????????????
;
ccode	+ 6 13 17 20 33 60 64 66 73 75 78 89 92 93 102 106 116 122 129 130 137 141 144 146 204 209 216 247 252 280 291 304 324 338 339 343 *;
force/(Proganochelys_quenstedtii (((((Dermochelys_coriacea ((((Lepidochelys_olivacea Lepidochelys_kempii) Caretta_caretta) Eretmochelys_imbricata) (Chelonia_mydas Natator_depressus))) ((Chelydra_serpentina Macrochelys_temminckii) (((Sternotherus_odoratus Kinosternon_subrubrum) Staurotypus_salvinii) Dermatemys_mawii)))((Platysternon_megacephalum (Chrysemys_picta Emys_orbicularis)) (Geoclemys_hamil…
;constrain=;
proc /;
comments 0
;
