# Supplementary material for: New insights into the early morphological evolution of sea turtles by re-investigation of Nichollsemys baieri, a three-dimensionally preserved fossil stem chelonioid from the Campanian of Alberta, Canada
Source: Swiss J Palaeontol. 2024 Jul 12;143(1):27. doi: 10.1186/s13358-024-00323-8 (PMC11245440; doi:10.1186/s13358-024-00323-8)
Supplement: Supplementary file 4 — Additional file 4. [file 13358_2024_323_MOESM4_ESM.tre]

(Proganochelys_quenstedtii	(Australochelys_africanus	((Chubutemys_copelloi	(Meiolania_planiceps	(Kallokibotion_bajazidi	((((Thalssemys_bruntrutana	Ordosemys_sp._IVPP_V12092 )	((Portlandemys_mcdowelli	(Jurassichelon_oleronensis	(Plesiochelys_etalloni	(Plesiochelys_planiceps	Plesiochelys_bigleri ))))	(Solnhofia_parsonsi	(Leyvachelys_cipadi	(Brachyopsemys_tingitana	(Sandownia_harrisi	Angolachelys_mbaxi ))))))	((((((((Toxochelys_latiremis	(Nichollsemys_baieri_2022	(((Bouliachelys_suteri	((Chelosphargis_advena	((Rhinochelys_pulchriceps	Rhinochelys_nammourensis )	(Santanachelys_gaffneyi	Notochelone_costata )))	(Ocepechelon_bouyai	(Desmatochelys_lowii	Desmatochelys_padillai ))))	(Calcarichelys_gemma	(Protostega_gigas	Archelon_ischyros )))	((Cabindachelys_landanensis	((Argillochelys_cuneiceps	(((Allopleuron_hoffmanni	(Dermochelys_coriacea	Eosphargis_breineri ))	(Erquelinnesia_gosseleti	(Procolpochelys_charlestonensis	Oligochelone_rupelensis )))	((Eretmochelys_imbricata	(Caretta_caretta	(Lepidochelys_olivacea	Lepidochelys_kempii )))	(Chelonia_mydas	Natator_depressus ))))	(Puppigerus_camperi	Eochelone_brabantica )))	(Peritresius_martini	Ctenochelys )))))	(Judithemys_sukhanovi
(Proganochelys_quenstedtii	(Australochelys_africanus	((Chubutemys_copelloi	(Meiolania_planiceps	(Kallokibotion_bajazidi	(((Ordosemys_sp._IVPP_V12092	(Thalssemys_bruntrutana	((Portlandemys_mcdowelli	(Jurassichelon_oleronensis	(Plesiochelys_bigleri	(Plesiochelys_planiceps	Plesiochelys_etalloni ))))	(Solnhofia_parsonsi	(Brachyopsemys_tingitana	(Leyvachelys_cipadi	(Sandownia_harrisi	Angolachelys_mbaxi )))))))	(((((((Kirgizemys_hoburensis	(Kirgizemys_dmitrievi	(Judithemys_sukhanovi	(Dracochelys_bicuspis	(Toxochelys_latiremis	(Nichollsemys_baieri_2022	((Bouliachelys_suteri	(Calcarichelys_gemma	((Chelosphargis_advena	((Rhinochelys_pulchriceps	Rhinochelys_nammourensis )	(Santanachelys_gaffneyi	Notochelone_costata )))	((Ocepechelon_bouyai	(Protostega_gigas	Archelon_ischyros ))	(Desmatochelys_lowii	Desmatochelys_padillai )))))	((Cabindachelys_landanensis	((Argillochelys_cuneiceps	(((Allopleuron_hoffmanni	(Dermochelys_coriacea	Eosphargis_breineri ))	(Oligochelone_rupelensis	(Procolpochelys_charlestonensis	Erquelinnesia_gosseleti )))	((Eretmochelys_imbricata	(Caretta_caretta	(Lepidochelys_olivacea	Lepidochelys_kempii )))	(Chelonia_mydas	Natator_depressus ))))	(Puppigerus_camperi
(Proganochelys_quenstedtii	(Australochelys_africanus	((Chubutemys_copelloi	(Meiolania_planiceps	(Kallokibotion_bajazidi	(((Ordosemys_sp._IVPP_V12092	(Thalssemys_bruntrutana	((Portlandemys_mcdowelli	(Jurassichelon_oleronensis	(Plesiochelys_etalloni	(Plesiochelys_planiceps	Plesiochelys_bigleri ))))	(Solnhofia_parsonsi	(Leyvachelys_cipadi	(Brachyopsemys_tingitana	(Sandownia_harrisi	Angolachelys_mbaxi )))))))	((((((((Dracochelys_bicuspis	(Toxochelys_latiremis	(Nichollsemys_baieri_2022	(((Calcarichelys_gemma	(Chelosphargis_advena	((Rhinochelys_pulchriceps	Rhinochelys_nammourensis )	(Santanachelys_gaffneyi	Notochelone_costata ))))	(Bouliachelys_suteri	((Ocepechelon_bouyai	(Protostega_gigas	Archelon_ischyros ))	(Desmatochelys_lowii	Desmatochelys_padillai ))))	((Cabindachelys_landanensis	((Argillochelys_cuneiceps	(((Allopleuron_hoffmanni	(Dermochelys_coriacea	Eosphargis_breineri ))	(Oligochelone_rupelensis	(Procolpochelys_charlestonensis	Erquelinnesia_gosseleti )))	((Eretmochelys_imbricata	(Caretta_caretta	(Lepidochelys_olivacea	Lepidochelys_kempii )))	(Chelonia_mydas	Natator_depressus ))))	(Puppigerus_camperi	Eochelone_brabantica )))	(Peritresius_martini	Ctenochelys ))))))
(Proganochelys_quenstedtii	(Australochelys_africanus	((Chubutemys_copelloi	(Meiolania_planiceps	(Kallokibotion_bajazidi	(((Ordosemys_sp._IVPP_V12092	(Thalssemys_bruntrutana	((Portlandemys_mcdowelli	(Jurassichelon_oleronensis	(Plesiochelys_bigleri	(Plesiochelys_planiceps	Plesiochelys_etalloni ))))	(Solnhofia_parsonsi	(Brachyopsemys_tingitana	(Leyvachelys_cipadi	(Sandownia_harrisi	Angolachelys_mbaxi )))))))	((((((((Toxochelys_latiremis	(Nichollsemys_baieri_2022	(((Calcarichelys_gemma	(Chelosphargis_advena	((Rhinochelys_pulchriceps	Rhinochelys_nammourensis )	(Santanachelys_gaffneyi	Notochelone_costata ))))	(Bouliachelys_suteri	((Ocepechelon_bouyai	(Protostega_gigas	Archelon_ischyros ))	(Desmatochelys_lowii	Desmatochelys_padillai ))))	((Cabindachelys_landanensis	((Argillochelys_cuneiceps	(((Allopleuron_hoffmanni	(Dermochelys_coriacea	Eosphargis_breineri ))	(Oligochelone_rupelensis	(Procolpochelys_charlestonensis	Erquelinnesia_gosseleti )))	((Eretmochelys_imbricata	(Caretta_caretta	(Lepidochelys_olivacea	Lepidochelys_kempii )))	(Chelonia_mydas	Natator_depressus ))))	(Puppigerus_camperi	Eochelone_brabantica )))	(Peritresius_martini	Ctenochelys )))))	(Judithemys_sukhanovi
(Proganochelys_quenstedtii	(Australochelys_africanus	((Chubutemys_copelloi	(Meiolania_planiceps	(Kallokibotion_bajazidi	(((Ordosemys_sp._IVPP_V12092	(Thalssemys_bruntrutana	((Portlandemys_mcdowelli	(Jurassichelon_oleronensis	(Plesiochelys_bigleri	(Plesiochelys_planiceps	Plesiochelys_etalloni ))))	(Solnhofia_parsonsi	(Brachyopsemys_tingitana	(Leyvachelys_cipadi	(Sandownia_harrisi	Angolachelys_mbaxi )))))))	((((((((Toxochelys_latiremis	(Nichollsemys_baieri_2022	(((Bouliachelys_suteri	(Calcarichelys_gemma	(Chelosphargis_advena	((Rhinochelys_pulchriceps	Rhinochelys_nammourensis )	(Santanachelys_gaffneyi	Notochelone_costata )))))	((Ocepechelon_bouyai	(Protostega_gigas	Archelon_ischyros ))	(Desmatochelys_lowii	Desmatochelys_padillai )))	((Cabindachelys_landanensis	((Argillochelys_cuneiceps	(((Allopleuron_hoffmanni	(Dermochelys_coriacea	Eosphargis_breineri ))	(Procolpochelys_charlestonensis	(Oligochelone_rupelensis	Erquelinnesia_gosseleti )))	((Eretmochelys_imbricata	(Caretta_caretta	(Lepidochelys_olivacea	Lepidochelys_kempii )))	(Chelonia_mydas	Natator_depressus ))))	(Puppigerus_camperi	Eochelone_brabantica )))	(Peritresius_martini	Ctenochelys )))))	(Judithemys_sukhanovi
(Proganochelys_quenstedtii	(Australochelys_africanus	((Chubutemys_copelloi	(Meiolania_planiceps	(Kallokibotion_bajazidi	(((Ordosemys_sp._IVPP_V12092	(Thalssemys_bruntrutana	((Portlandemys_mcdowelli	(Jurassichelon_oleronensis	(Plesiochelys_etalloni	(Plesiochelys_planiceps	Plesiochelys_bigleri ))))	(Solnhofia_parsonsi	(Leyvachelys_cipadi	(Brachyopsemys_tingitana	(Sandownia_harrisi	Angolachelys_mbaxi )))))))	(((((((Kirgizemys_hoburensis	(Kirgizemys_dmitrievi	(Judithemys_sukhanovi	(Dracochelys_bicuspis	(Toxochelys_latiremis	(Nichollsemys_baieri_2022	((Calcarichelys_gemma	(((Chelosphargis_advena	((Rhinochelys_pulchriceps	Rhinochelys_nammourensis )	(Santanachelys_gaffneyi	Notochelone_costata )))	(Bouliachelys_suteri	(Ocepechelon_bouyai	(Desmatochelys_lowii	Desmatochelys_padillai ))))	(Protostega_gigas	Archelon_ischyros )))	((Cabindachelys_landanensis	((Argillochelys_cuneiceps	(((Allopleuron_hoffmanni	(Dermochelys_coriacea	Eosphargis_breineri ))	(Oligochelone_rupelensis	(Procolpochelys_charlestonensis	Erquelinnesia_gosseleti )))	((Eretmochelys_imbricata	(Caretta_caretta	(Lepidochelys_olivacea	Lepidochelys_kempii )))	(Chelonia_mydas	Natator_depressus ))))	(Puppigerus_camperi
(Proganochelys_quenstedtii	(Australochelys_africanus	((Chubutemys_copelloi	(Meiolania_planiceps	(Kallokibotion_bajazidi	(((Ordosemys_sp._IVPP_V12092	(Thalssemys_bruntrutana	((Portlandemys_mcdowelli	(Jurassichelon_oleronensis	(Plesiochelys_planiceps	(Plesiochelys_etalloni	Plesiochelys_bigleri ))))	(Solnhofia_parsonsi	(Brachyopsemys_tingitana	(Leyvachelys_cipadi	(Sandownia_harrisi	Angolachelys_mbaxi )))))))	(((((((Kirgizemys_hoburensis	(Kirgizemys_dmitrievi	(Judithemys_sukhanovi	(Dracochelys_bicuspis	(Toxochelys_latiremis	(Nichollsemys_baieri_2022	(((Calcarichelys_gemma	(Chelosphargis_advena	(Notochelone_costata	(Santanachelys_gaffneyi	(Rhinochelys_pulchriceps	Rhinochelys_nammourensis )))))	(Bouliachelys_suteri	((Ocepechelon_bouyai	(Protostega_gigas	Archelon_ischyros ))	(Desmatochelys_lowii	Desmatochelys_padillai ))))	((Cabindachelys_landanensis	((Argillochelys_cuneiceps	(((Allopleuron_hoffmanni	(Dermochelys_coriacea	Eosphargis_breineri ))	(Procolpochelys_charlestonensis	(Oligochelone_rupelensis	Erquelinnesia_gosseleti )))	((Eretmochelys_imbricata	(Caretta_caretta	(Lepidochelys_olivacea	Lepidochelys_kempii )))	(Chelonia_mydas	Natator_depressus ))))	(Puppigerus_camperi
(Proganochelys_quenstedtii	(Australochelys_africanus	((Chubutemys_copelloi	(Meiolania_planiceps	(Kallokibotion_bajazidi	(((Thalssemys_bruntrutana	(Ordosemys_sp._IVPP_V12092	((Portlandemys_mcdowelli	(Jurassichelon_oleronensis	(Plesiochelys_planiceps	(Plesiochelys_etalloni	Plesiochelys_bigleri ))))	(Solnhofia_parsonsi	(Brachyopsemys_tingitana	(Leyvachelys_cipadi	(Sandownia_harrisi	Angolachelys_mbaxi )))))))	(((((((Kirgizemys_hoburensis	(Kirgizemys_dmitrievi	(Judithemys_sukhanovi	(Dracochelys_bicuspis	(Toxochelys_latiremis	(Nichollsemys_baieri_2022	((Calcarichelys_gemma	(((Chelosphargis_advena	((Rhinochelys_pulchriceps	Rhinochelys_nammourensis )	(Santanachelys_gaffneyi	Notochelone_costata )))	(Bouliachelys_suteri	(Ocepechelon_bouyai	(Desmatochelys_lowii	Desmatochelys_padillai ))))	(Protostega_gigas	Archelon_ischyros )))	((Cabindachelys_landanensis	((Argillochelys_cuneiceps	(((Allopleuron_hoffmanni	(Dermochelys_coriacea	Eosphargis_breineri ))	(Oligochelone_rupelensis	(Procolpochelys_charlestonensis	Erquelinnesia_gosseleti )))	((Eretmochelys_imbricata	(Caretta_caretta	(Lepidochelys_olivacea	Lepidochelys_kempii )))	(Chelonia_mydas	Natator_depressus ))))	(Puppigerus_camperi
(Proganochelys_quenstedtii	(Australochelys_africanus	((Chubutemys_copelloi	(Meiolania_planiceps	(Kallokibotion_bajazidi	(((Thalssemys_bruntrutana	(Ordosemys_sp._IVPP_V12092	((Portlandemys_mcdowelli	(Jurassichelon_oleronensis	(Plesiochelys_bigleri	(Plesiochelys_planiceps	Plesiochelys_etalloni ))))	(Solnhofia_parsonsi	(Brachyopsemys_tingitana	(Leyvachelys_cipadi	(Sandownia_harrisi	Angolachelys_mbaxi )))))))	(((((((Kirgizemys_hoburensis	(Kirgizemys_dmitrievi	(Judithemys_sukhanovi	(Dracochelys_bicuspis	(Toxochelys_latiremis	(Nichollsemys_baieri_2022	(((Bouliachelys_suteri	(Calcarichelys_gemma	(Chelosphargis_advena	((Rhinochelys_pulchriceps	Rhinochelys_nammourensis )	(Santanachelys_gaffneyi	Notochelone_costata )))))	((Ocepechelon_bouyai	(Protostega_gigas	Archelon_ischyros ))	(Desmatochelys_lowii	Desmatochelys_padillai )))	((Cabindachelys_landanensis	((Argillochelys_cuneiceps	(((Allopleuron_hoffmanni	(Dermochelys_coriacea	Eosphargis_breineri ))	(Procolpochelys_charlestonensis	(Oligochelone_rupelensis	Erquelinnesia_gosseleti )))	((Eretmochelys_imbricata	(Caretta_caretta	(Lepidochelys_olivacea	Lepidochelys_kempii )))	(Chelonia_mydas	Natator_depressus ))))	(Puppigerus_camperi
(Proganochelys_quenstedtii	(Australochelys_africanus	((Chubutemys_copelloi	(Meiolania_planiceps	(Kallokibotion_bajazidi	(((Ordosemys_sp._IVPP_V12092	(Thalssemys_bruntrutana	((Portlandemys_mcdowelli	(Jurassichelon_oleronensis	(Plesiochelys_planiceps	(Plesiochelys_etalloni	Plesiochelys_bigleri ))))	(Solnhofia_parsonsi	(Brachyopsemys_tingitana	(Leyvachelys_cipadi	(Sandownia_harrisi	Angolachelys_mbaxi )))))))	((((((((Dracochelys_bicuspis	(Toxochelys_latiremis	(Nichollsemys_baieri_2022	(((Bouliachelys_suteri	(Calcarichelys_gemma	(Chelosphargis_advena	(Notochelone_costata	(Santanachelys_gaffneyi	(Rhinochelys_pulchriceps	Rhinochelys_nammourensis ))))))	((Ocepechelon_bouyai	(Protostega_gigas	Archelon_ischyros ))	(Desmatochelys_lowii	Desmatochelys_padillai )))	((Cabindachelys_landanensis	((Argillochelys_cuneiceps	(((Allopleuron_hoffmanni	(Dermochelys_coriacea	Eosphargis_breineri ))	(Oligochelone_rupelensis	(Procolpochelys_charlestonensis	Erquelinnesia_gosseleti )))	((Eretmochelys_imbricata	(Caretta_caretta	(Lepidochelys_olivacea	Lepidochelys_kempii )))	(Chelonia_mydas	Natator_depressus ))))	(Puppigerus_camperi	Eochelone_brabantica )))	(Peritresius_martini	Ctenochelys ))))))
(Proganochelys_quenstedtii	(Australochelys_africanus	((Chubutemys_copelloi	(Meiolania_planiceps	(Kallokibotion_bajazidi	(((Thalssemys_bruntrutana	(Ordosemys_sp._IVPP_V12092	((Portlandemys_mcdowelli	(Jurassichelon_oleronensis	(Plesiochelys_etalloni	(Plesiochelys_planiceps	Plesiochelys_bigleri ))))	(Solnhofia_parsonsi	(Brachyopsemys_tingitana	(Leyvachelys_cipadi	(Sandownia_harrisi	Angolachelys_mbaxi )))))))	((((((((Dracochelys_bicuspis	(Toxochelys_latiremis	(Nichollsemys_baieri_2022	((Bouliachelys_suteri	(Calcarichelys_gemma	((Chelosphargis_advena	((Rhinochelys_pulchriceps	Rhinochelys_nammourensis )	(Santanachelys_gaffneyi	Notochelone_costata )))	((Ocepechelon_bouyai	(Protostega_gigas	Archelon_ischyros ))	(Desmatochelys_lowii	Desmatochelys_padillai )))))	((Cabindachelys_landanensis	((Argillochelys_cuneiceps	(((Allopleuron_hoffmanni	(Dermochelys_coriacea	Eosphargis_breineri ))	(Erquelinnesia_gosseleti	(Procolpochelys_charlestonensis	Oligochelone_rupelensis )))	((Eretmochelys_imbricata	(Caretta_caretta	(Lepidochelys_olivacea	Lepidochelys_kempii )))	(Chelonia_mydas	Natator_depressus ))))	(Puppigerus_camperi	Eochelone_brabantica )))	(Peritresius_martini	Ctenochelys ))))))
(Proganochelys_quenstedtii	(Australochelys_africanus	((Chubutemys_copelloi	(Meiolania_planiceps	(Kallokibotion_bajazidi	(((Ordosemys_sp._IVPP_V12092	(Thalssemys_bruntrutana	((Portlandemys_mcdowelli	(Jurassichelon_oleronensis	(Plesiochelys_etalloni	(Plesiochelys_planiceps	Plesiochelys_bigleri ))))	(Solnhofia_parsonsi	(Brachyopsemys_tingitana	(Leyvachelys_cipadi	(Sandownia_harrisi	Angolachelys_mbaxi )))))))	(((((((Kirgizemys_hoburensis	(Kirgizemys_dmitrievi	(Judithemys_sukhanovi	(Dracochelys_bicuspis	(Toxochelys_latiremis	(Nichollsemys_baieri_2022	((Calcarichelys_gemma	(((Chelosphargis_advena	((Rhinochelys_pulchriceps	Rhinochelys_nammourensis )	(Santanachelys_gaffneyi	Notochelone_costata )))	(Bouliachelys_suteri	(Ocepechelon_bouyai	(Desmatochelys_lowii	Desmatochelys_padillai ))))	(Protostega_gigas	Archelon_ischyros )))	((Cabindachelys_landanensis	((Argillochelys_cuneiceps	(((Allopleuron_hoffmanni	(Dermochelys_coriacea	Eosphargis_breineri ))	(Oligochelone_rupelensis	(Procolpochelys_charlestonensis	Erquelinnesia_gosseleti )))	((Eretmochelys_imbricata	(Caretta_caretta	(Lepidochelys_olivacea	Lepidochelys_kempii )))	(Chelonia_mydas	Natator_depressus ))))	(Puppigerus_camperi
(Proganochelys_quenstedtii	(Australochelys_africanus	((Chubutemys_copelloi	(Meiolania_planiceps	(Kallokibotion_bajazidi	(((Thalssemys_bruntrutana	(Ordosemys_sp._IVPP_V12092	((Portlandemys_mcdowelli	(Jurassichelon_oleronensis	(Plesiochelys_bigleri	(Plesiochelys_planiceps	Plesiochelys_etalloni ))))	(Solnhofia_parsonsi	(Brachyopsemys_tingitana	(Leyvachelys_cipadi	(Sandownia_harrisi	Angolachelys_mbaxi )))))))	(((((((Kirgizemys_hoburensis	(Kirgizemys_dmitrievi	(Judithemys_sukhanovi	(Dracochelys_bicuspis	(Toxochelys_latiremis	(Nichollsemys_baieri_2022	((Calcarichelys_gemma	(((Chelosphargis_advena	((Rhinochelys_pulchriceps	Rhinochelys_nammourensis )	(Santanachelys_gaffneyi	Notochelone_costata )))	(Bouliachelys_suteri	(Ocepechelon_bouyai	(Desmatochelys_lowii	Desmatochelys_padillai ))))	(Protostega_gigas	Archelon_ischyros )))	((Cabindachelys_landanensis	((Argillochelys_cuneiceps	(((Allopleuron_hoffmanni	(Dermochelys_coriacea	Eosphargis_breineri ))	(Oligochelone_rupelensis	(Procolpochelys_charlestonensis	Erquelinnesia_gosseleti )))	((Eretmochelys_imbricata	(Caretta_caretta	(Lepidochelys_olivacea	Lepidochelys_kempii )))	(Chelonia_mydas	Natator_depressus ))))	(Puppigerus_camperi
(Proganochelys_quenstedtii	(Australochelys_africanus	((Chubutemys_copelloi	(Meiolania_planiceps	(Kallokibotion_bajazidi	(((Ordosemys_sp._IVPP_V12092	(Thalssemys_bruntrutana	((Portlandemys_mcdowelli	(Jurassichelon_oleronensis	(Plesiochelys_etalloni	(Plesiochelys_planiceps	Plesiochelys_bigleri ))))	(Solnhofia_parsonsi	(Brachyopsemys_tingitana	(Leyvachelys_cipadi	(Sandownia_harrisi	Angolachelys_mbaxi )))))))	(((((((Kirgizemys_hoburensis	(Kirgizemys_dmitrievi	(Judithemys_sukhanovi	(Dracochelys_bicuspis	(Toxochelys_latiremis	(Nichollsemys_baieri_2022	(((Bouliachelys_suteri	(Calcarichelys_gemma	(Chelosphargis_advena	((Rhinochelys_pulchriceps	Rhinochelys_nammourensis )	(Santanachelys_gaffneyi	Notochelone_costata )))))	((Ocepechelon_bouyai	(Protostega_gigas	Archelon_ischyros ))	(Desmatochelys_lowii	Desmatochelys_padillai )))	((Cabindachelys_landanensis	((Argillochelys_cuneiceps	(((Allopleuron_hoffmanni	(Dermochelys_coriacea	Eosphargis_breineri ))	(Erquelinnesia_gosseleti	(Procolpochelys_charlestonensis	Oligochelone_rupelensis )))	((Eretmochelys_imbricata	(Caretta_caretta	(Lepidochelys_olivacea	Lepidochelys_kempii )))	(Chelonia_mydas	Natator_depressus ))))	(Puppigerus_camperi
(Proganochelys_quenstedtii	(Australochelys_africanus	((Chubutemys_copelloi	(Meiolania_planiceps	(Kallokibotion_bajazidi	((((Thalssemys_bruntrutana	Ordosemys_sp._IVPP_V12092 )	((Portlandemys_mcdowelli	(Jurassichelon_oleronensis	(Plesiochelys_planiceps	(Plesiochelys_etalloni	Plesiochelys_bigleri ))))	(Solnhofia_parsonsi	(Brachyopsemys_tingitana	(Leyvachelys_cipadi	(Sandownia_harrisi	Angolachelys_mbaxi ))))))	((((((((Toxochelys_latiremis	(Nichollsemys_baieri_2022	(((Bouliachelys_suteri	(Calcarichelys_gemma	(Chelosphargis_advena	((Rhinochelys_pulchriceps	Rhinochelys_nammourensis )	(Santanachelys_gaffneyi	Notochelone_costata )))))	((Ocepechelon_bouyai	(Protostega_gigas	Archelon_ischyros ))	(Desmatochelys_lowii	Desmatochelys_padillai )))	((Cabindachelys_landanensis	((Argillochelys_cuneiceps	(((Allopleuron_hoffmanni	(Dermochelys_coriacea	Eosphargis_breineri ))	(Erquelinnesia_gosseleti	(Procolpochelys_charlestonensis	Oligochelone_rupelensis )))	((Eretmochelys_imbricata	(Caretta_caretta	(Lepidochelys_olivacea	Lepidochelys_kempii )))	(Chelonia_mydas	Natator_depressus ))))	(Puppigerus_camperi	Eochelone_brabantica )))	(Peritresius_martini	Ctenochelys )))))	(Judithemys_sukhanovi
(Proganochelys_quenstedtii	(Australochelys_africanus	((Chubutemys_copelloi	(Meiolania_planiceps	(Kallokibotion_bajazidi	((((Thalssemys_bruntrutana	Ordosemys_sp._IVPP_V12092 )	((Portlandemys_mcdowelli	(Jurassichelon_oleronensis	(Plesiochelys_bigleri	(Plesiochelys_planiceps	Plesiochelys_etalloni ))))	(Solnhofia_parsonsi	(Brachyopsemys_tingitana	(Leyvachelys_cipadi	(Sandownia_harrisi	Angolachelys_mbaxi ))))))	(((((((Kirgizemys_hoburensis	(Kirgizemys_dmitrievi	(Judithemys_sukhanovi	(Dracochelys_bicuspis	(Toxochelys_latiremis	(Nichollsemys_baieri_2022	(((Calcarichelys_gemma	(Chelosphargis_advena	((Rhinochelys_pulchriceps	Rhinochelys_nammourensis )	(Santanachelys_gaffneyi	Notochelone_costata ))))	(Bouliachelys_suteri	((Ocepechelon_bouyai	(Protostega_gigas	Archelon_ischyros ))	(Desmatochelys_lowii	Desmatochelys_padillai ))))	((Cabindachelys_landanensis	((Argillochelys_cuneiceps	(((Allopleuron_hoffmanni	(Dermochelys_coriacea	Eosphargis_breineri ))	(Procolpochelys_charlestonensis	(Oligochelone_rupelensis	Erquelinnesia_gosseleti )))	((Eretmochelys_imbricata	(Caretta_caretta	(Lepidochelys_olivacea	Lepidochelys_kempii )))	(Chelonia_mydas	Natator_depressus ))))	(Puppigerus_camperi
(Proganochelys_quenstedtii	(Australochelys_africanus	((Chubutemys_copelloi	(Meiolania_planiceps	(Kallokibotion_bajazidi	(((Ordosemys_sp._IVPP_V12092	(Thalssemys_bruntrutana	((Portlandemys_mcdowelli	(Jurassichelon_oleronensis	(Plesiochelys_bigleri	(Plesiochelys_planiceps	Plesiochelys_etalloni ))))	(Solnhofia_parsonsi	(Brachyopsemys_tingitana	(Leyvachelys_cipadi	(Sandownia_harrisi	Angolachelys_mbaxi )))))))	((((((((Toxochelys_latiremis	(Nichollsemys_baieri_2022	(((Bouliachelys_suteri	(Calcarichelys_gemma	(Chelosphargis_advena	((Rhinochelys_pulchriceps	Rhinochelys_nammourensis )	(Santanachelys_gaffneyi	Notochelone_costata )))))	((Ocepechelon_bouyai	(Protostega_gigas	Archelon_ischyros ))	(Desmatochelys_lowii	Desmatochelys_padillai )))	((Cabindachelys_landanensis	((Argillochelys_cuneiceps	(((Allopleuron_hoffmanni	(Dermochelys_coriacea	Eosphargis_breineri ))	(Procolpochelys_charlestonensis	(Oligochelone_rupelensis	Erquelinnesia_gosseleti )))	((Eretmochelys_imbricata	(Caretta_caretta	(Lepidochelys_olivacea	Lepidochelys_kempii )))	(Chelonia_mydas	Natator_depressus ))))	(Puppigerus_camperi	Eochelone_brabantica )))	(Peritresius_martini	Ctenochelys )))))	(Judithemys_sukhanovi
(Proganochelys_quenstedtii	(Australochelys_africanus	((Chubutemys_copelloi	(Meiolania_planiceps	(Kallokibotion_bajazidi	(((Thalssemys_bruntrutana	(Ordosemys_sp._IVPP_V12092	((Portlandemys_mcdowelli	(Jurassichelon_oleronensis	(Plesiochelys_bigleri	(Plesiochelys_planiceps	Plesiochelys_etalloni ))))	(Solnhofia_parsonsi	(Leyvachelys_cipadi	(Brachyopsemys_tingitana	(Sandownia_harrisi	Angolachelys_mbaxi )))))))	((((((((Toxochelys_latiremis	(Nichollsemys_baieri_2022	((Calcarichelys_gemma	(((Chelosphargis_advena	((Rhinochelys_pulchriceps	Rhinochelys_nammourensis )	(Santanachelys_gaffneyi	Notochelone_costata )))	(Bouliachelys_suteri	(Ocepechelon_bouyai	(Desmatochelys_lowii	Desmatochelys_padillai ))))	(Protostega_gigas	Archelon_ischyros )))	((Cabindachelys_landanensis	((Argillochelys_cuneiceps	(((Allopleuron_hoffmanni	(Dermochelys_coriacea	Eosphargis_breineri ))	(Oligochelone_rupelensis	(Procolpochelys_charlestonensis	Erquelinnesia_gosseleti )))	((Eretmochelys_imbricata	(Caretta_caretta	(Lepidochelys_olivacea	Lepidochelys_kempii )))	(Chelonia_mydas	Natator_depressus ))))	(Puppigerus_camperi	Eochelone_brabantica )))	(Peritresius_martini	Ctenochelys )))))	(Judithemys_sukhanovi
(Proganochelys_quenstedtii	(Australochelys_africanus	((Chubutemys_copelloi	(Meiolania_planiceps	(Kallokibotion_bajazidi	(((Ordosemys_sp._IVPP_V12092	(Thalssemys_bruntrutana	((Portlandemys_mcdowelli	(Jurassichelon_oleronensis	(Plesiochelys_bigleri	(Plesiochelys_planiceps	Plesiochelys_etalloni ))))	(Solnhofia_parsonsi	(Leyvachelys_cipadi	(Brachyopsemys_tingitana	(Sandownia_harrisi	Angolachelys_mbaxi )))))))	(((((((Kirgizemys_hoburensis	(Kirgizemys_dmitrievi	(Judithemys_sukhanovi	(Dracochelys_bicuspis	(Toxochelys_latiremis	(Nichollsemys_baieri_2022	(((Bouliachelys_suteri	(Calcarichelys_gemma	(Chelosphargis_advena	((Rhinochelys_pulchriceps	Rhinochelys_nammourensis )	(Santanachelys_gaffneyi	Notochelone_costata )))))	((Ocepechelon_bouyai	(Protostega_gigas	Archelon_ischyros ))	(Desmatochelys_lowii	Desmatochelys_padillai )))	((Cabindachelys_landanensis	((Argillochelys_cuneiceps	(((Allopleuron_hoffmanni	(Dermochelys_coriacea	Eosphargis_breineri ))	(Procolpochelys_charlestonensis	(Oligochelone_rupelensis	Erquelinnesia_gosseleti )))	((Eretmochelys_imbricata	(Caretta_caretta	(Lepidochelys_olivacea	Lepidochelys_kempii )))	(Chelonia_mydas	Natator_depressus ))))	(Puppigerus_camperi
(Proganochelys_quenstedtii	(Australochelys_africanus	((Chubutemys_copelloi	(Meiolania_planiceps	(Kallokibotion_bajazidi	(((Ordosemys_sp._IVPP_V12092	(Thalssemys_bruntrutana	((Portlandemys_mcdowelli	(Jurassichelon_oleronensis	(Plesiochelys_etalloni	(Plesiochelys_planiceps	Plesiochelys_bigleri ))))	(Solnhofia_parsonsi	(Leyvachelys_cipadi	(Brachyopsemys_tingitana	(Sandownia_harrisi	Angolachelys_mbaxi )))))))	((((((((Toxochelys_latiremis	(Nichollsemys_baieri_2022	(((Bouliachelys_suteri	(Calcarichelys_gemma	(Chelosphargis_advena	((Rhinochelys_pulchriceps	Rhinochelys_nammourensis )	(Santanachelys_gaffneyi	Notochelone_costata )))))	((Ocepechelon_bouyai	(Protostega_gigas	Archelon_ischyros ))	(Desmatochelys_lowii	Desmatochelys_padillai )))	((Cabindachelys_landanensis	((Argillochelys_cuneiceps	(((Allopleuron_hoffmanni	(Dermochelys_coriacea	Eosphargis_breineri ))	(Oligochelone_rupelensis	(Procolpochelys_charlestonensis	Erquelinnesia_gosseleti )))	((Eretmochelys_imbricata	(Caretta_caretta	(Lepidochelys_olivacea	Lepidochelys_kempii )))	(Chelonia_mydas	Natator_depressus ))))	(Puppigerus_camperi	Eochelone_brabantica )))	(Peritresius_martini	Ctenochelys )))))	(Judithemys_sukhanovi
(Proganochelys_quenstedtii	(Australochelys_africanus	((Chubutemys_copelloi	(Meiolania_planiceps	(Kallokibotion_bajazidi	(((Ordosemys_sp._IVPP_V12092	(Thalssemys_bruntrutana	((Portlandemys_mcdowelli	(Jurassichelon_oleronensis	(Plesiochelys_bigleri	(Plesiochelys_planiceps	Plesiochelys_etalloni ))))	(Solnhofia_parsonsi	(Brachyopsemys_tingitana	(Leyvachelys_cipadi	(Sandownia_harrisi	Angolachelys_mbaxi )))))))	((((((((Toxochelys_latiremis	(Nichollsemys_baieri_2022	((((Chelosphargis_advena	((Rhinochelys_pulchriceps	Rhinochelys_nammourensis )	(Santanachelys_gaffneyi	Notochelone_costata )))	(Bouliachelys_suteri	(Ocepechelon_bouyai	(Desmatochelys_lowii	Desmatochelys_padillai ))))	(Calcarichelys_gemma	(Protostega_gigas	Archelon_ischyros )))	((Cabindachelys_landanensis	((Argillochelys_cuneiceps	(((Allopleuron_hoffmanni	(Dermochelys_coriacea	Eosphargis_breineri ))	(Oligochelone_rupelensis	(Procolpochelys_charlestonensis	Erquelinnesia_gosseleti )))	((Eretmochelys_imbricata	(Caretta_caretta	(Lepidochelys_olivacea	Lepidochelys_kempii )))	(Chelonia_mydas	Natator_depressus ))))	(Puppigerus_camperi	Eochelone_brabantica )))	(Peritresius_martini	Ctenochelys )))))	(Judithemys_sukhanovi
(Proganochelys_quenstedtii	(Australochelys_africanus	((Chubutemys_copelloi	(Meiolania_planiceps	(Kallokibotion_bajazidi	(((Ordosemys_sp._IVPP_V12092	(Thalssemys_bruntrutana	((Portlandemys_mcdowelli	(Jurassichelon_oleronensis	(Plesiochelys_bigleri	(Plesiochelys_planiceps	Plesiochelys_etalloni ))))	(Solnhofia_parsonsi	(Leyvachelys_cipadi	(Brachyopsemys_tingitana	(Sandownia_harrisi	Angolachelys_mbaxi )))))))	((((((((Toxochelys_latiremis	(Nichollsemys_baieri_2022	((((Chelosphargis_advena	((Rhinochelys_pulchriceps	Rhinochelys_nammourensis )	(Santanachelys_gaffneyi	Notochelone_costata )))	(Bouliachelys_suteri	(Ocepechelon_bouyai	(Desmatochelys_lowii	Desmatochelys_padillai ))))	(Calcarichelys_gemma	(Protostega_gigas	Archelon_ischyros )))	((Cabindachelys_landanensis	((Argillochelys_cuneiceps	(((Allopleuron_hoffmanni	(Dermochelys_coriacea	Eosphargis_breineri ))	(Procolpochelys_charlestonensis	(Oligochelone_rupelensis	Erquelinnesia_gosseleti )))	((Eretmochelys_imbricata	(Caretta_caretta	(Lepidochelys_olivacea	Lepidochelys_kempii )))	(Chelonia_mydas	Natator_depressus ))))	(Puppigerus_camperi	Eochelone_brabantica )))	(Peritresius_martini	Ctenochelys )))))	(Judithemys_sukhanovi
(Proganochelys_quenstedtii	(Australochelys_africanus	((Chubutemys_copelloi	(Meiolania_planiceps	(Kallokibotion_bajazidi	(((Ordosemys_sp._IVPP_V12092	(Thalssemys_bruntrutana	((Portlandemys_mcdowelli	(Jurassichelon_oleronensis	(Plesiochelys_planiceps	(Plesiochelys_etalloni	Plesiochelys_bigleri ))))	(Solnhofia_parsonsi	(Brachyopsemys_tingitana	(Leyvachelys_cipadi	(Sandownia_harrisi	Angolachelys_mbaxi )))))))	((((((((Toxochelys_latiremis	(Nichollsemys_baieri_2022	((((Chelosphargis_advena	((Rhinochelys_pulchriceps	Rhinochelys_nammourensis )	(Santanachelys_gaffneyi	Notochelone_costata )))	(Bouliachelys_suteri	(Ocepechelon_bouyai	(Desmatochelys_lowii	Desmatochelys_padillai ))))	(Calcarichelys_gemma	(Protostega_gigas	Archelon_ischyros )))	((Cabindachelys_landanensis	((Argillochelys_cuneiceps	(((Allopleuron_hoffmanni	(Dermochelys_coriacea	Eosphargis_breineri ))	(Oligochelone_rupelensis	(Procolpochelys_charlestonensis	Erquelinnesia_gosseleti )))	((Eretmochelys_imbricata	(Caretta_caretta	(Lepidochelys_olivacea	Lepidochelys_kempii )))	(Chelonia_mydas	Natator_depressus ))))	(Puppigerus_camperi	Eochelone_brabantica )))	(Peritresius_martini	Ctenochelys )))))	(Judithemys_sukhanovi
(Proganochelys_quenstedtii	(Australochelys_africanus	((Chubutemys_copelloi	(Meiolania_planiceps	(Kallokibotion_bajazidi	(((Thalssemys_bruntrutana	(Ordosemys_sp._IVPP_V12092	((Portlandemys_mcdowelli	(Jurassichelon_oleronensis	(Plesiochelys_planiceps	(Plesiochelys_etalloni	Plesiochelys_bigleri ))))	(Solnhofia_parsonsi	(Brachyopsemys_tingitana	(Leyvachelys_cipadi	(Sandownia_harrisi	Angolachelys_mbaxi )))))))	((((((((Toxochelys_latiremis	(Nichollsemys_baieri_2022	((Calcarichelys_gemma	((Chelosphargis_advena	((Rhinochelys_pulchriceps	Rhinochelys_nammourensis )	(Santanachelys_gaffneyi	Notochelone_costata )))	(Bouliachelys_suteri	((Ocepechelon_bouyai	(Protostega_gigas	Archelon_ischyros ))	(Desmatochelys_lowii	Desmatochelys_padillai )))))	((Cabindachelys_landanensis	((Argillochelys_cuneiceps	(((Allopleuron_hoffmanni	(Dermochelys_coriacea	Eosphargis_breineri ))	(Procolpochelys_charlestonensis	(Oligochelone_rupelensis	Erquelinnesia_gosseleti )))	((Eretmochelys_imbricata	(Caretta_caretta	(Lepidochelys_olivacea	Lepidochelys_kempii )))	(Chelonia_mydas	Natator_depressus ))))	(Puppigerus_camperi	Eochelone_brabantica )))	(Peritresius_martini	Ctenochelys )))))	(Judithemys_sukhanovi
(Proganochelys_quenstedtii	(Australochelys_africanus	((Chubutemys_copelloi	(Meiolania_planiceps	(Kallokibotion_bajazidi	((((Thalssemys_bruntrutana	Ordosemys_sp._IVPP_V12092 )	((Portlandemys_mcdowelli	(Jurassichelon_oleronensis	(Plesiochelys_bigleri	(Plesiochelys_planiceps	Plesiochelys_etalloni ))))	(Solnhofia_parsonsi	(Brachyopsemys_tingitana	(Leyvachelys_cipadi	(Sandownia_harrisi	Angolachelys_mbaxi ))))))	((((((((Dracochelys_bicuspis	(Toxochelys_latiremis	(Nichollsemys_baieri_2022	((((Chelosphargis_advena	((Rhinochelys_pulchriceps	Rhinochelys_nammourensis )	(Santanachelys_gaffneyi	Notochelone_costata )))	(Bouliachelys_suteri	(Ocepechelon_bouyai	(Desmatochelys_lowii	Desmatochelys_padillai ))))	(Calcarichelys_gemma	(Protostega_gigas	Archelon_ischyros )))	((Cabindachelys_landanensis	((Argillochelys_cuneiceps	(((Allopleuron_hoffmanni	(Dermochelys_coriacea	Eosphargis_breineri ))	(Erquelinnesia_gosseleti	(Procolpochelys_charlestonensis	Oligochelone_rupelensis )))	((Eretmochelys_imbricata	(Caretta_caretta	(Lepidochelys_olivacea	Lepidochelys_kempii )))	(Chelonia_mydas	Natator_depressus ))))	(Puppigerus_camperi	Eochelone_brabantica )))	(Peritresius_martini	Ctenochelys ))))))
(Proganochelys_quenstedtii	(Australochelys_africanus	((Chubutemys_copelloi	(Meiolania_planiceps	(Kallokibotion_bajazidi	(((Ordosemys_sp._IVPP_V12092	(Thalssemys_bruntrutana	((Portlandemys_mcdowelli	(Jurassichelon_oleronensis	(Plesiochelys_etalloni	(Plesiochelys_planiceps	Plesiochelys_bigleri ))))	(Solnhofia_parsonsi	(Brachyopsemys_tingitana	(Leyvachelys_cipadi	(Sandownia_harrisi	Angolachelys_mbaxi )))))))	((((((((Toxochelys_latiremis	(Nichollsemys_baieri_2022	((Calcarichelys_gemma	(((Chelosphargis_advena	((Rhinochelys_pulchriceps	Rhinochelys_nammourensis )	(Santanachelys_gaffneyi	Notochelone_costata )))	(Bouliachelys_suteri	(Ocepechelon_bouyai	(Desmatochelys_lowii	Desmatochelys_padillai ))))	(Protostega_gigas	Archelon_ischyros )))	((Cabindachelys_landanensis	((Argillochelys_cuneiceps	(((Allopleuron_hoffmanni	(Dermochelys_coriacea	Eosphargis_breineri ))	(Procolpochelys_charlestonensis	(Oligochelone_rupelensis	Erquelinnesia_gosseleti )))	((Eretmochelys_imbricata	(Caretta_caretta	(Lepidochelys_olivacea	Lepidochelys_kempii )))	(Chelonia_mydas	Natator_depressus ))))	(Puppigerus_camperi	Eochelone_brabantica )))	(Peritresius_martini	Ctenochelys )))))	(Judithemys_sukhanovi
(Proganochelys_quenstedtii	(Australochelys_africanus	((Chubutemys_copelloi	(Meiolania_planiceps	(Kallokibotion_bajazidi	(((Ordosemys_sp._IVPP_V12092	(Thalssemys_bruntrutana	((Portlandemys_mcdowelli	(Jurassichelon_oleronensis	(Plesiochelys_planiceps	(Plesiochelys_etalloni	Plesiochelys_bigleri ))))	(Solnhofia_parsonsi	(Brachyopsemys_tingitana	(Leyvachelys_cipadi	(Sandownia_harrisi	Angolachelys_mbaxi )))))))	((((((((Toxochelys_latiremis	(Nichollsemys_baieri_2022	((Calcarichelys_gemma	(((Chelosphargis_advena	((Rhinochelys_pulchriceps	Rhinochelys_nammourensis )	(Santanachelys_gaffneyi	Notochelone_costata )))	(Bouliachelys_suteri	(Ocepechelon_bouyai	(Desmatochelys_lowii	Desmatochelys_padillai ))))	(Protostega_gigas	Archelon_ischyros )))	((Cabindachelys_landanensis	((Argillochelys_cuneiceps	(((Allopleuron_hoffmanni	(Dermochelys_coriacea	Eosphargis_breineri ))	(Oligochelone_rupelensis	(Procolpochelys_charlestonensis	Erquelinnesia_gosseleti )))	((Eretmochelys_imbricata	(Caretta_caretta	(Lepidochelys_olivacea	Lepidochelys_kempii )))	(Chelonia_mydas	Natator_depressus ))))	(Puppigerus_camperi	Eochelone_brabantica )))	(Peritresius_martini	Ctenochelys )))))	(Judithemys_sukhanovi
(Proganochelys_quenstedtii	(Australochelys_africanus	((Chubutemys_copelloi	(Meiolania_planiceps	(Kallokibotion_bajazidi	((((Thalssemys_bruntrutana	Ordosemys_sp._IVPP_V12092 )	((Portlandemys_mcdowelli	(Jurassichelon_oleronensis	(Plesiochelys_etalloni	(Plesiochelys_planiceps	Plesiochelys_bigleri ))))	(Solnhofia_parsonsi	(Leyvachelys_cipadi	(Brachyopsemys_tingitana	(Sandownia_harrisi	Angolachelys_mbaxi ))))))	((((((((Toxochelys_latiremis	(Nichollsemys_baieri_2022	(((Bouliachelys_suteri	(Calcarichelys_gemma	(Chelosphargis_advena	((Rhinochelys_pulchriceps	Rhinochelys_nammourensis )	(Santanachelys_gaffneyi	Notochelone_costata )))))	((Ocepechelon_bouyai	(Protostega_gigas	Archelon_ischyros ))	(Desmatochelys_lowii	Desmatochelys_padillai )))	((Cabindachelys_landanensis	((Argillochelys_cuneiceps	(((Allopleuron_hoffmanni	(Dermochelys_coriacea	Eosphargis_breineri ))	(Procolpochelys_charlestonensis	(Oligochelone_rupelensis	Erquelinnesia_gosseleti )))	((Eretmochelys_imbricata	(Caretta_caretta	(Lepidochelys_olivacea	Lepidochelys_kempii )))	(Chelonia_mydas	Natator_depressus ))))	(Puppigerus_camperi	Eochelone_brabantica )))	(Peritresius_martini	Ctenochelys )))))	(Judithemys_sukhanovi
(Proganochelys_quenstedtii	(Australochelys_africanus	((Chubutemys_copelloi	(Meiolania_planiceps	(Kallokibotion_bajazidi	((((Thalssemys_bruntrutana	Ordosemys_sp._IVPP_V12092 )	((Portlandemys_mcdowelli	(Jurassichelon_oleronensis	(Plesiochelys_planiceps	(Plesiochelys_etalloni	Plesiochelys_bigleri ))))	(Solnhofia_parsonsi	(Leyvachelys_cipadi	(Brachyopsemys_tingitana	(Sandownia_harrisi	Angolachelys_mbaxi ))))))	((((((((Dracochelys_bicuspis	(Toxochelys_latiremis	(Nichollsemys_baieri_2022	(((Bouliachelys_suteri	((Chelosphargis_advena	((Rhinochelys_pulchriceps	Rhinochelys_nammourensis )	(Santanachelys_gaffneyi	Notochelone_costata )))	(Ocepechelon_bouyai	(Desmatochelys_lowii	Desmatochelys_padillai ))))	(Calcarichelys_gemma	(Protostega_gigas	Archelon_ischyros )))	((Cabindachelys_landanensis	((Argillochelys_cuneiceps	(((Allopleuron_hoffmanni	(Dermochelys_coriacea	Eosphargis_breineri ))	(Erquelinnesia_gosseleti	(Procolpochelys_charlestonensis	Oligochelone_rupelensis )))	((Eretmochelys_imbricata	(Caretta_caretta	(Lepidochelys_olivacea	Lepidochelys_kempii )))	(Chelonia_mydas	Natator_depressus ))))	(Puppigerus_camperi	Eochelone_brabantica )))	(Peritresius_martini	Ctenochelys ))))))
(Proganochelys_quenstedtii	(Australochelys_africanus	((Chubutemys_copelloi	(Meiolania_planiceps	(Kallokibotion_bajazidi	((((Thalssemys_bruntrutana	Ordosemys_sp._IVPP_V12092 )	((Portlandemys_mcdowelli	(Jurassichelon_oleronensis	(Plesiochelys_etalloni	(Plesiochelys_planiceps	Plesiochelys_bigleri ))))	(Solnhofia_parsonsi	(Leyvachelys_cipadi	(Brachyopsemys_tingitana	(Sandownia_harrisi	Angolachelys_mbaxi ))))))	(((((((Kirgizemys_hoburensis	(Kirgizemys_dmitrievi	(Judithemys_sukhanovi	(Dracochelys_bicuspis	(Toxochelys_latiremis	(Nichollsemys_baieri_2022	((((Chelosphargis_advena	((Rhinochelys_pulchriceps	Rhinochelys_nammourensis )	(Santanachelys_gaffneyi	Notochelone_costata )))	(Bouliachelys_suteri	(Ocepechelon_bouyai	(Desmatochelys_lowii	Desmatochelys_padillai ))))	(Calcarichelys_gemma	(Protostega_gigas	Archelon_ischyros )))	((Cabindachelys_landanensis	((Argillochelys_cuneiceps	(((Allopleuron_hoffmanni	(Dermochelys_coriacea	Eosphargis_breineri ))	(Procolpochelys_charlestonensis	(Oligochelone_rupelensis	Erquelinnesia_gosseleti )))	((Eretmochelys_imbricata	(Caretta_caretta	(Lepidochelys_olivacea	Lepidochelys_kempii )))	(Chelonia_mydas	Natator_depressus ))))	(Puppigerus_camperi
(Proganochelys_quenstedtii	(Australochelys_africanus	((Chubutemys_copelloi	(Meiolania_planiceps	(Kallokibotion_bajazidi	(((Thalssemys_bruntrutana	(Ordosemys_sp._IVPP_V12092	((Portlandemys_mcdowelli	(Jurassichelon_oleronensis	(Plesiochelys_bigleri	(Plesiochelys_planiceps	Plesiochelys_etalloni ))))	(Solnhofia_parsonsi	(Brachyopsemys_tingitana	(Leyvachelys_cipadi	(Sandownia_harrisi	Angolachelys_mbaxi )))))))	(((((((Kirgizemys_hoburensis	(Kirgizemys_dmitrievi	(Judithemys_sukhanovi	(Dracochelys_bicuspis	(Toxochelys_latiremis	(Nichollsemys_baieri_2022	((((Chelosphargis_advena	((Rhinochelys_pulchriceps	Rhinochelys_nammourensis )	(Santanachelys_gaffneyi	Notochelone_costata )))	(Bouliachelys_suteri	(Ocepechelon_bouyai	(Desmatochelys_lowii	Desmatochelys_padillai ))))	(Calcarichelys_gemma	(Protostega_gigas	Archelon_ischyros )))	((Cabindachelys_landanensis	((Argillochelys_cuneiceps	(((Allopleuron_hoffmanni	(Dermochelys_coriacea	Eosphargis_breineri ))	(Procolpochelys_charlestonensis	(Oligochelone_rupelensis	Erquelinnesia_gosseleti )))	((Eretmochelys_imbricata	(Caretta_caretta	(Lepidochelys_olivacea	Lepidochelys_kempii )))	(Chelonia_mydas	Natator_depressus ))))	(Puppigerus_camperi
(Proganochelys_quenstedtii	(Australochelys_africanus	((Chubutemys_copelloi	(Meiolania_planiceps	(Kallokibotion_bajazidi	(((Thalssemys_bruntrutana	(Ordosemys_sp._IVPP_V12092	((Portlandemys_mcdowelli	(Jurassichelon_oleronensis	(Plesiochelys_bigleri	(Plesiochelys_planiceps	Plesiochelys_etalloni ))))	(Solnhofia_parsonsi	(Leyvachelys_cipadi	(Brachyopsemys_tingitana	(Sandownia_harrisi	Angolachelys_mbaxi )))))))	(((((((Kirgizemys_hoburensis	(Kirgizemys_dmitrievi	(Judithemys_sukhanovi	(Dracochelys_bicuspis	(Toxochelys_latiremis	(Nichollsemys_baieri_2022	((Bouliachelys_suteri	(Calcarichelys_gemma	((Chelosphargis_advena	((Rhinochelys_pulchriceps	Rhinochelys_nammourensis )	(Santanachelys_gaffneyi	Notochelone_costata )))	((Ocepechelon_bouyai	(Protostega_gigas	Archelon_ischyros ))	(Desmatochelys_lowii	Desmatochelys_padillai )))))	((Cabindachelys_landanensis	((Argillochelys_cuneiceps	(((Allopleuron_hoffmanni	(Dermochelys_coriacea	Eosphargis_breineri ))	(Procolpochelys_charlestonensis	(Oligochelone_rupelensis	Erquelinnesia_gosseleti )))	((Eretmochelys_imbricata	(Caretta_caretta	(Lepidochelys_olivacea	Lepidochelys_kempii )))	(Chelonia_mydas	Natator_depressus ))))	(Puppigerus_camperi
(Proganochelys_quenstedtii	(Australochelys_africanus	((Chubutemys_copelloi	(Meiolania_planiceps	(Kallokibotion_bajazidi	(((Ordosemys_sp._IVPP_V12092	(Thalssemys_bruntrutana	((Portlandemys_mcdowelli	(Jurassichelon_oleronensis	(Plesiochelys_etalloni	(Plesiochelys_planiceps	Plesiochelys_bigleri ))))	(Solnhofia_parsonsi	(Leyvachelys_cipadi	(Brachyopsemys_tingitana	(Sandownia_harrisi	Angolachelys_mbaxi )))))))	((((((((Toxochelys_latiremis	(Nichollsemys_baieri_2022	((Calcarichelys_gemma	((Chelosphargis_advena	((Rhinochelys_pulchriceps	Rhinochelys_nammourensis )	(Santanachelys_gaffneyi	Notochelone_costata )))	(Bouliachelys_suteri	((Ocepechelon_bouyai	(Protostega_gigas	Archelon_ischyros ))	(Desmatochelys_lowii	Desmatochelys_padillai )))))	((Cabindachelys_landanensis	((Argillochelys_cuneiceps	(((Allopleuron_hoffmanni	(Dermochelys_coriacea	Eosphargis_breineri ))	(Oligochelone_rupelensis	(Procolpochelys_charlestonensis	Erquelinnesia_gosseleti )))	((Eretmochelys_imbricata	(Caretta_caretta	(Lepidochelys_olivacea	Lepidochelys_kempii )))	(Chelonia_mydas	Natator_depressus ))))	(Puppigerus_camperi	Eochelone_brabantica )))	(Peritresius_martini	Ctenochelys )))))	(Judithemys_sukhanovi
(Proganochelys_quenstedtii	(Australochelys_africanus	((Chubutemys_copelloi	(Meiolania_planiceps	(Kallokibotion_bajazidi	(((Ordosemys_sp._IVPP_V12092	(Thalssemys_bruntrutana	((Portlandemys_mcdowelli	(Jurassichelon_oleronensis	(Plesiochelys_bigleri	(Plesiochelys_planiceps	Plesiochelys_etalloni ))))	(Solnhofia_parsonsi	(Leyvachelys_cipadi	(Brachyopsemys_tingitana	(Sandownia_harrisi	Angolachelys_mbaxi )))))))	((((((((Toxochelys_latiremis	(Nichollsemys_baieri_2022	(((Bouliachelys_suteri	((Chelosphargis_advena	((Rhinochelys_pulchriceps	Rhinochelys_nammourensis )	(Santanachelys_gaffneyi	Notochelone_costata )))	(Ocepechelon_bouyai	(Desmatochelys_lowii	Desmatochelys_padillai ))))	(Calcarichelys_gemma	(Protostega_gigas	Archelon_ischyros )))	((Cabindachelys_landanensis	((Argillochelys_cuneiceps	(((Allopleuron_hoffmanni	(Dermochelys_coriacea	Eosphargis_breineri ))	(Oligochelone_rupelensis	(Procolpochelys_charlestonensis	Erquelinnesia_gosseleti )))	((Eretmochelys_imbricata	(Caretta_caretta	(Lepidochelys_olivacea	Lepidochelys_kempii )))	(Chelonia_mydas	Natator_depressus ))))	(Puppigerus_camperi	Eochelone_brabantica )))	(Peritresius_martini	Ctenochelys )))))	(Judithemys_sukhanovi
(Proganochelys_quenstedtii	(Australochelys_africanus	((Chubutemys_copelloi	(Meiolania_planiceps	(Kallokibotion_bajazidi	(((Ordosemys_sp._IVPP_V12092	(Thalssemys_bruntrutana	((Portlandemys_mcdowelli	(Jurassichelon_oleronensis	(Plesiochelys_etalloni	(Plesiochelys_planiceps	Plesiochelys_bigleri ))))	(Solnhofia_parsonsi	(Brachyopsemys_tingitana	(Leyvachelys_cipadi	(Sandownia_harrisi	Angolachelys_mbaxi )))))))	((((((((Toxochelys_latiremis	(Nichollsemys_baieri_2022	((Calcarichelys_gemma	((Chelosphargis_advena	((Rhinochelys_pulchriceps	Rhinochelys_nammourensis )	(Santanachelys_gaffneyi	Notochelone_costata )))	(Bouliachelys_suteri	((Ocepechelon_bouyai	(Protostega_gigas	Archelon_ischyros ))	(Desmatochelys_lowii	Desmatochelys_padillai )))))	((Cabindachelys_landanensis	((Argillochelys_cuneiceps	(((Allopleuron_hoffmanni	(Dermochelys_coriacea	Eosphargis_breineri ))	(Oligochelone_rupelensis	(Procolpochelys_charlestonensis	Erquelinnesia_gosseleti )))	((Eretmochelys_imbricata	(Caretta_caretta	(Lepidochelys_olivacea	Lepidochelys_kempii )))	(Chelonia_mydas	Natator_depressus ))))	(Puppigerus_camperi	Eochelone_brabantica )))	(Peritresius_martini	Ctenochelys )))))	(Judithemys_sukhanovi
(Proganochelys_quenstedtii	(Australochelys_africanus	((Chubutemys_copelloi	(Meiolania_planiceps	(Kallokibotion_bajazidi	(((Thalssemys_bruntrutana	(Ordosemys_sp._IVPP_V12092	((Portlandemys_mcdowelli	(Jurassichelon_oleronensis	(Plesiochelys_etalloni	(Plesiochelys_planiceps	Plesiochelys_bigleri ))))	(Solnhofia_parsonsi	(Brachyopsemys_tingitana	(Leyvachelys_cipadi	(Sandownia_harrisi	Angolachelys_mbaxi )))))))	((((((((Toxochelys_latiremis	(Nichollsemys_baieri_2022	(((Bouliachelys_suteri	(Calcarichelys_gemma	(Chelosphargis_advena	((Rhinochelys_pulchriceps	Rhinochelys_nammourensis )	(Santanachelys_gaffneyi	Notochelone_costata )))))	((Ocepechelon_bouyai	(Protostega_gigas	Archelon_ischyros ))	(Desmatochelys_lowii	Desmatochelys_padillai )))	((Cabindachelys_landanensis	((Argillochelys_cuneiceps	(((Allopleuron_hoffmanni	(Dermochelys_coriacea	Eosphargis_breineri ))	(Erquelinnesia_gosseleti	(Procolpochelys_charlestonensis	Oligochelone_rupelensis )))	((Eretmochelys_imbricata	(Caretta_caretta	(Lepidochelys_olivacea	Lepidochelys_kempii )))	(Chelonia_mydas	Natator_depressus ))))	(Puppigerus_camperi	Eochelone_brabantica )))	(Peritresius_martini	Ctenochelys )))))	(Judithemys_sukhanovi
(Proganochelys_quenstedtii	(Australochelys_africanus	((Chubutemys_copelloi	(Meiolania_planiceps	(Kallokibotion_bajazidi	(((Thalssemys_bruntrutana	(Ordosemys_sp._IVPP_V12092	((Portlandemys_mcdowelli	(Jurassichelon_oleronensis	(Plesiochelys_etalloni	(Plesiochelys_planiceps	Plesiochelys_bigleri ))))	(Solnhofia_parsonsi	(Leyvachelys_cipadi	(Brachyopsemys_tingitana	(Sandownia_harrisi	Angolachelys_mbaxi )))))))	((((((((Toxochelys_latiremis	(Nichollsemys_baieri_2022	((Calcarichelys_gemma	((Chelosphargis_advena	((Rhinochelys_pulchriceps	Rhinochelys_nammourensis )	(Santanachelys_gaffneyi	Notochelone_costata )))	(Bouliachelys_suteri	((Ocepechelon_bouyai	(Protostega_gigas	Archelon_ischyros ))	(Desmatochelys_lowii	Desmatochelys_padillai )))))	((Cabindachelys_landanensis	((Argillochelys_cuneiceps	(((Allopleuron_hoffmanni	(Dermochelys_coriacea	Eosphargis_breineri ))	(Procolpochelys_charlestonensis	(Oligochelone_rupelensis	Erquelinnesia_gosseleti )))	((Eretmochelys_imbricata	(Caretta_caretta	(Lepidochelys_olivacea	Lepidochelys_kempii )))	(Chelonia_mydas	Natator_depressus ))))	(Puppigerus_camperi	Eochelone_brabantica )))	(Peritresius_martini	Ctenochelys )))))	(Judithemys_sukhanovi
(Proganochelys_quenstedtii	(Australochelys_africanus	((Chubutemys_copelloi	(Meiolania_planiceps	(Kallokibotion_bajazidi	(((Thalssemys_bruntrutana	(Ordosemys_sp._IVPP_V12092	((Portlandemys_mcdowelli	(Jurassichelon_oleronensis	(Plesiochelys_planiceps	(Plesiochelys_etalloni	Plesiochelys_bigleri ))))	(Solnhofia_parsonsi	(Leyvachelys_cipadi	(Brachyopsemys_tingitana	(Sandownia_harrisi	Angolachelys_mbaxi )))))))	(((((((Kirgizemys_hoburensis	(Kirgizemys_dmitrievi	(Judithemys_sukhanovi	(Dracochelys_bicuspis	(Toxochelys_latiremis	(Nichollsemys_baieri_2022	(((Bouliachelys_suteri	(Calcarichelys_gemma	(Chelosphargis_advena	((Rhinochelys_pulchriceps	Rhinochelys_nammourensis )	(Santanachelys_gaffneyi	Notochelone_costata )))))	((Ocepechelon_bouyai	(Protostega_gigas	Archelon_ischyros ))	(Desmatochelys_lowii	Desmatochelys_padillai )))	((Cabindachelys_landanensis	((Argillochelys_cuneiceps	(((Allopleuron_hoffmanni	(Dermochelys_coriacea	Eosphargis_breineri ))	(Procolpochelys_charlestonensis	(Oligochelone_rupelensis	Erquelinnesia_gosseleti )))	((Eretmochelys_imbricata	(Caretta_caretta	(Lepidochelys_olivacea	Lepidochelys_kempii )))	(Chelonia_mydas	Natator_depressus ))))	(Puppigerus_camperi
(Proganochelys_quenstedtii	(Australochelys_africanus	((Chubutemys_copelloi	(Meiolania_planiceps	(Kallokibotion_bajazidi	(((Thalssemys_bruntrutana	(Ordosemys_sp._IVPP_V12092	((Portlandemys_mcdowelli	(Jurassichelon_oleronensis	(Plesiochelys_bigleri	(Plesiochelys_planiceps	Plesiochelys_etalloni ))))	(Solnhofia_parsonsi	(Brachyopsemys_tingitana	(Leyvachelys_cipadi	(Sandownia_harrisi	Angolachelys_mbaxi )))))))	((((((((Dracochelys_bicuspis	(Toxochelys_latiremis	(Nichollsemys_baieri_2022	(((Bouliachelys_suteri	(Calcarichelys_gemma	(Chelosphargis_advena	(Santanachelys_gaffneyi	(Notochelone_costata	(Rhinochelys_pulchriceps	Rhinochelys_nammourensis ))))))	((Ocepechelon_bouyai	(Protostega_gigas	Archelon_ischyros ))	(Desmatochelys_lowii	Desmatochelys_padillai )))	((Cabindachelys_landanensis	((Argillochelys_cuneiceps	(((Allopleuron_hoffmanni	(Dermochelys_coriacea	Eosphargis_breineri ))	(Erquelinnesia_gosseleti	(Procolpochelys_charlestonensis	Oligochelone_rupelensis )))	((Eretmochelys_imbricata	(Caretta_caretta	(Lepidochelys_olivacea	Lepidochelys_kempii )))	(Chelonia_mydas	Natator_depressus ))))	(Puppigerus_camperi	Eochelone_brabantica )))	(Peritresius_martini	Ctenochelys ))))))
(Proganochelys_quenstedtii	(Australochelys_africanus	((Chubutemys_copelloi	(Meiolania_planiceps	(Kallokibotion_bajazidi	(((Ordosemys_sp._IVPP_V12092	(Thalssemys_bruntrutana	((Portlandemys_mcdowelli	(Jurassichelon_oleronensis	(Plesiochelys_planiceps	(Plesiochelys_etalloni	Plesiochelys_bigleri ))))	(Solnhofia_parsonsi	(Brachyopsemys_tingitana	(Leyvachelys_cipadi	(Sandownia_harrisi	Angolachelys_mbaxi )))))))	((((((((Dracochelys_bicuspis	(Toxochelys_latiremis	(Nichollsemys_baieri_2022	((((Chelosphargis_advena	((Rhinochelys_pulchriceps	Rhinochelys_nammourensis )	(Santanachelys_gaffneyi	Notochelone_costata )))	(Bouliachelys_suteri	(Ocepechelon_bouyai	(Desmatochelys_lowii	Desmatochelys_padillai ))))	(Calcarichelys_gemma	(Protostega_gigas	Archelon_ischyros )))	((Cabindachelys_landanensis	((Argillochelys_cuneiceps	(((Allopleuron_hoffmanni	(Dermochelys_coriacea	Eosphargis_breineri ))	(Procolpochelys_charlestonensis	(Oligochelone_rupelensis	Erquelinnesia_gosseleti )))	((Eretmochelys_imbricata	(Caretta_caretta	(Lepidochelys_olivacea	Lepidochelys_kempii )))	(Chelonia_mydas	Natator_depressus ))))	(Puppigerus_camperi	Eochelone_brabantica )))	(Peritresius_martini	Ctenochelys ))))))
(Proganochelys_quenstedtii	(Australochelys_africanus	((Chubutemys_copelloi	(Meiolania_planiceps	(Kallokibotion_bajazidi	(((Thalssemys_bruntrutana	(Ordosemys_sp._IVPP_V12092	((Portlandemys_mcdowelli	(Jurassichelon_oleronensis	(Plesiochelys_bigleri	(Plesiochelys_planiceps	Plesiochelys_etalloni ))))	(Solnhofia_parsonsi	(Brachyopsemys_tingitana	(Leyvachelys_cipadi	(Sandownia_harrisi	Angolachelys_mbaxi )))))))	(((((((Kirgizemys_hoburensis	(Kirgizemys_dmitrievi	(Judithemys_sukhanovi	(Dracochelys_bicuspis	(Toxochelys_latiremis	(Nichollsemys_baieri_2022	(((Bouliachelys_suteri	(Calcarichelys_gemma	(Chelosphargis_advena	((Rhinochelys_pulchriceps	Rhinochelys_nammourensis )	(Santanachelys_gaffneyi	Notochelone_costata )))))	((Ocepechelon_bouyai	(Protostega_gigas	Archelon_ischyros ))	(Desmatochelys_lowii	Desmatochelys_padillai )))	((Cabindachelys_landanensis	((Argillochelys_cuneiceps	(((Allopleuron_hoffmanni	(Dermochelys_coriacea	Eosphargis_breineri ))	(Procolpochelys_charlestonensis	(Oligochelone_rupelensis	Erquelinnesia_gosseleti )))	((Eretmochelys_imbricata	(Caretta_caretta	(Lepidochelys_olivacea	Lepidochelys_kempii )))	(Chelonia_mydas	Natator_depressus ))))	(Puppigerus_camperi
(Proganochelys_quenstedtii	(Australochelys_africanus	((Chubutemys_copelloi	(Meiolania_planiceps	(Kallokibotion_bajazidi	(((Ordosemys_sp._IVPP_V12092	(Thalssemys_bruntrutana	((Portlandemys_mcdowelli	(Jurassichelon_oleronensis	(Plesiochelys_bigleri	(Plesiochelys_planiceps	Plesiochelys_etalloni ))))	(Solnhofia_parsonsi	(Leyvachelys_cipadi	(Brachyopsemys_tingitana	(Sandownia_harrisi	Angolachelys_mbaxi )))))))	(((((((Kirgizemys_hoburensis	(Kirgizemys_dmitrievi	(Judithemys_sukhanovi	(Dracochelys_bicuspis	(Toxochelys_latiremis	(Nichollsemys_baieri_2022	(((Bouliachelys_suteri	(Calcarichelys_gemma	(Chelosphargis_advena	((Rhinochelys_pulchriceps	Rhinochelys_nammourensis )	(Santanachelys_gaffneyi	Notochelone_costata )))))	((Ocepechelon_bouyai	(Protostega_gigas	Archelon_ischyros ))	(Desmatochelys_lowii	Desmatochelys_padillai )))	((Cabindachelys_landanensis	((Argillochelys_cuneiceps	(((Allopleuron_hoffmanni	(Dermochelys_coriacea	Eosphargis_breineri ))	(Erquelinnesia_gosseleti	(Procolpochelys_charlestonensis	Oligochelone_rupelensis )))	((Eretmochelys_imbricata	(Caretta_caretta	(Lepidochelys_olivacea	Lepidochelys_kempii )))	(Chelonia_mydas	Natator_depressus ))))	(Puppigerus_camperi
(Proganochelys_quenstedtii	(Australochelys_africanus	((Chubutemys_copelloi	(Meiolania_planiceps	(Kallokibotion_bajazidi	(((Thalssemys_bruntrutana	(Ordosemys_sp._IVPP_V12092	((Portlandemys_mcdowelli	(Jurassichelon_oleronensis	(Plesiochelys_bigleri	(Plesiochelys_planiceps	Plesiochelys_etalloni ))))	(Solnhofia_parsonsi	(Brachyopsemys_tingitana	(Leyvachelys_cipadi	(Sandownia_harrisi	Angolachelys_mbaxi )))))))	(((((((Kirgizemys_hoburensis	(Kirgizemys_dmitrievi	(Judithemys_sukhanovi	(Dracochelys_bicuspis	(Toxochelys_latiremis	(Nichollsemys_baieri_2022	(((Bouliachelys_suteri	(Calcarichelys_gemma	(Chelosphargis_advena	(Notochelone_costata	(Santanachelys_gaffneyi	(Rhinochelys_pulchriceps	Rhinochelys_nammourensis ))))))	((Ocepechelon_bouyai	(Protostega_gigas	Archelon_ischyros ))	(Desmatochelys_lowii	Desmatochelys_padillai )))	((Cabindachelys_landanensis	((Argillochelys_cuneiceps	(((Allopleuron_hoffmanni	(Dermochelys_coriacea	Eosphargis_breineri ))	(Procolpochelys_charlestonensis	(Oligochelone_rupelensis	Erquelinnesia_gosseleti )))	((Eretmochelys_imbricata	(Caretta_caretta	(Lepidochelys_olivacea	Lepidochelys_kempii )))	(Chelonia_mydas	Natator_depressus ))))	(Puppigerus_camperi
(Proganochelys_quenstedtii	(Australochelys_africanus	((Chubutemys_copelloi	(Meiolania_planiceps	(Kallokibotion_bajazidi	(((Ordosemys_sp._IVPP_V12092	(Thalssemys_bruntrutana	((Portlandemys_mcdowelli	(Jurassichelon_oleronensis	(Plesiochelys_bigleri	(Plesiochelys_planiceps	Plesiochelys_etalloni ))))	(Solnhofia_parsonsi	(Leyvachelys_cipadi	(Brachyopsemys_tingitana	(Sandownia_harrisi	Angolachelys_mbaxi )))))))	((((((((Dracochelys_bicuspis	(Toxochelys_latiremis	(Nichollsemys_baieri_2022	((Calcarichelys_gemma	(((Chelosphargis_advena	((Rhinochelys_pulchriceps	Rhinochelys_nammourensis )	(Santanachelys_gaffneyi	Notochelone_costata )))	(Bouliachelys_suteri	(Ocepechelon_bouyai	(Desmatochelys_lowii	Desmatochelys_padillai ))))	(Protostega_gigas	Archelon_ischyros )))	((Cabindachelys_landanensis	((Argillochelys_cuneiceps	(((Allopleuron_hoffmanni	(Dermochelys_coriacea	Eosphargis_breineri ))	(Procolpochelys_charlestonensis	(Oligochelone_rupelensis	Erquelinnesia_gosseleti )))	((Eretmochelys_imbricata	(Caretta_caretta	(Lepidochelys_olivacea	Lepidochelys_kempii )))	(Chelonia_mydas	Natator_depressus ))))	(Puppigerus_camperi	Eochelone_brabantica )))	(Peritresius_martini	Ctenochelys ))))))
(Proganochelys_quenstedtii	(Australochelys_africanus	((Chubutemys_copelloi	(Meiolania_planiceps	(Kallokibotion_bajazidi	(((Thalssemys_bruntrutana	(Ordosemys_sp._IVPP_V12092	((Portlandemys_mcdowelli	(Jurassichelon_oleronensis	(Plesiochelys_etalloni	(Plesiochelys_planiceps	Plesiochelys_bigleri ))))	(Solnhofia_parsonsi	(Leyvachelys_cipadi	(Brachyopsemys_tingitana	(Sandownia_harrisi	Angolachelys_mbaxi )))))))	((((((((Dracochelys_bicuspis	(Toxochelys_latiremis	(Nichollsemys_baieri_2022	(((Bouliachelys_suteri	(Calcarichelys_gemma	(Chelosphargis_advena	(Notochelone_costata	(Santanachelys_gaffneyi	(Rhinochelys_pulchriceps	Rhinochelys_nammourensis ))))))	((Ocepechelon_bouyai	(Protostega_gigas	Archelon_ischyros ))	(Desmatochelys_lowii	Desmatochelys_padillai )))	((Cabindachelys_landanensis	((Argillochelys_cuneiceps	(((Allopleuron_hoffmanni	(Dermochelys_coriacea	Eosphargis_breineri ))	(Erquelinnesia_gosseleti	(Procolpochelys_charlestonensis	Oligochelone_rupelensis )))	((Eretmochelys_imbricata	(Caretta_caretta	(Lepidochelys_olivacea	Lepidochelys_kempii )))	(Chelonia_mydas	Natator_depressus ))))	(Puppigerus_camperi	Eochelone_brabantica )))	(Peritresius_martini	Ctenochelys ))))))
(Proganochelys_quenstedtii	(Australochelys_africanus	((Chubutemys_copelloi	(Meiolania_planiceps	(Kallokibotion_bajazidi	(((Thalssemys_bruntrutana	(Ordosemys_sp._IVPP_V12092	((Portlandemys_mcdowelli	(Jurassichelon_oleronensis	(Plesiochelys_bigleri	(Plesiochelys_planiceps	Plesiochelys_etalloni ))))	(Solnhofia_parsonsi	(Brachyopsemys_tingitana	(Leyvachelys_cipadi	(Sandownia_harrisi	Angolachelys_mbaxi )))))))	((((((((Dracochelys_bicuspis	(Toxochelys_latiremis	(Nichollsemys_baieri_2022	((Calcarichelys_gemma	(((Chelosphargis_advena	((Rhinochelys_pulchriceps	Rhinochelys_nammourensis )	(Santanachelys_gaffneyi	Notochelone_costata )))	(Bouliachelys_suteri	(Ocepechelon_bouyai	(Desmatochelys_lowii	Desmatochelys_padillai ))))	(Protostega_gigas	Archelon_ischyros )))	((Cabindachelys_landanensis	((Argillochelys_cuneiceps	(((Allopleuron_hoffmanni	(Dermochelys_coriacea	Eosphargis_breineri ))	(Oligochelone_rupelensis	(Procolpochelys_charlestonensis	Erquelinnesia_gosseleti )))	((Eretmochelys_imbricata	(Caretta_caretta	(Lepidochelys_olivacea	Lepidochelys_kempii )))	(Chelonia_mydas	Natator_depressus ))))	(Puppigerus_camperi	Eochelone_brabantica )))	(Peritresius_martini	Ctenochelys ))))))
(Proganochelys_quenstedtii	(Australochelys_africanus	((Chubutemys_copelloi	(Meiolania_planiceps	(Kallokibotion_bajazidi	(((Ordosemys_sp._IVPP_V12092	(Thalssemys_bruntrutana	((Portlandemys_mcdowelli	(Jurassichelon_oleronensis	(Plesiochelys_etalloni	(Plesiochelys_planiceps	Plesiochelys_bigleri ))))	(Solnhofia_parsonsi	(Brachyopsemys_tingitana	(Leyvachelys_cipadi	(Sandownia_harrisi	Angolachelys_mbaxi )))))))	((((((((Dracochelys_bicuspis	(Toxochelys_latiremis	(Nichollsemys_baieri_2022	((Calcarichelys_gemma	(((Chelosphargis_advena	((Rhinochelys_pulchriceps	Rhinochelys_nammourensis )	(Santanachelys_gaffneyi	Notochelone_costata )))	(Bouliachelys_suteri	(Ocepechelon_bouyai	(Desmatochelys_lowii	Desmatochelys_padillai ))))	(Protostega_gigas	Archelon_ischyros )))	((Cabindachelys_landanensis	((Argillochelys_cuneiceps	(((Allopleuron_hoffmanni	(Dermochelys_coriacea	Eosphargis_breineri ))	(Procolpochelys_charlestonensis	(Oligochelone_rupelensis	Erquelinnesia_gosseleti )))	((Eretmochelys_imbricata	(Caretta_caretta	(Lepidochelys_olivacea	Lepidochelys_kempii )))	(Chelonia_mydas	Natator_depressus ))))	(Puppigerus_camperi	Eochelone_brabantica )))	(Peritresius_martini	Ctenochelys ))))))
(Proganochelys_quenstedtii	(Australochelys_africanus	((Chubutemys_copelloi	(Meiolania_planiceps	(Kallokibotion_bajazidi	(((Ordosemys_sp._IVPP_V12092	(Thalssemys_bruntrutana	((Portlandemys_mcdowelli	(Jurassichelon_oleronensis	(Plesiochelys_etalloni	(Plesiochelys_planiceps	Plesiochelys_bigleri ))))	(Solnhofia_parsonsi	(Brachyopsemys_tingitana	(Leyvachelys_cipadi	(Sandownia_harrisi	Angolachelys_mbaxi )))))))	((((((((Dracochelys_bicuspis	(Toxochelys_latiremis	(Nichollsemys_baieri_2022	(((Bouliachelys_suteri	(Calcarichelys_gemma	(Chelosphargis_advena	(Notochelone_costata	(Santanachelys_gaffneyi	(Rhinochelys_pulchriceps	Rhinochelys_nammourensis ))))))	((Ocepechelon_bouyai	(Protostega_gigas	Archelon_ischyros ))	(Desmatochelys_lowii	Desmatochelys_padillai )))	((Cabindachelys_landanensis	((Argillochelys_cuneiceps	(((Allopleuron_hoffmanni	(Dermochelys_coriacea	Eosphargis_breineri ))	(Erquelinnesia_gosseleti	(Procolpochelys_charlestonensis	Oligochelone_rupelensis )))	((Eretmochelys_imbricata	(Caretta_caretta	(Lepidochelys_olivacea	Lepidochelys_kempii )))	(Chelonia_mydas	Natator_depressus ))))	(Puppigerus_camperi	Eochelone_brabantica )))	(Peritresius_martini	Ctenochelys ))))))
(Proganochelys_quenstedtii	(Australochelys_africanus	((Chubutemys_copelloi	(Meiolania_planiceps	(Kallokibotion_bajazidi	(((Ordosemys_sp._IVPP_V12092	(Thalssemys_bruntrutana	((Portlandemys_mcdowelli	(Jurassichelon_oleronensis	(Plesiochelys_bigleri	(Plesiochelys_planiceps	Plesiochelys_etalloni ))))	(Solnhofia_parsonsi	(Brachyopsemys_tingitana	(Leyvachelys_cipadi	(Sandownia_harrisi	Angolachelys_mbaxi )))))))	((((((((Dracochelys_bicuspis	(Toxochelys_latiremis	(Nichollsemys_baieri_2022	((Calcarichelys_gemma	(((Chelosphargis_advena	((Rhinochelys_pulchriceps	Rhinochelys_nammourensis )	(Santanachelys_gaffneyi	Notochelone_costata )))	(Bouliachelys_suteri	(Ocepechelon_bouyai	(Desmatochelys_lowii	Desmatochelys_padillai ))))	(Protostega_gigas	Archelon_ischyros )))	((Cabindachelys_landanensis	((Argillochelys_cuneiceps	(((Allopleuron_hoffmanni	(Dermochelys_coriacea	Eosphargis_breineri ))	(Procolpochelys_charlestonensis	(Oligochelone_rupelensis	Erquelinnesia_gosseleti )))	((Eretmochelys_imbricata	(Caretta_caretta	(Lepidochelys_olivacea	Lepidochelys_kempii )))	(Chelonia_mydas	Natator_depressus ))))	(Puppigerus_camperi	Eochelone_brabantica )))	(Peritresius_martini	Ctenochelys ))))))
(Proganochelys_quenstedtii	(Australochelys_africanus	((Chubutemys_copelloi	(Meiolania_planiceps	(Kallokibotion_bajazidi	(((Ordosemys_sp._IVPP_V12092	(Thalssemys_bruntrutana	((Portlandemys_mcdowelli	(Jurassichelon_oleronensis	(Plesiochelys_bigleri	(Plesiochelys_planiceps	Plesiochelys_etalloni ))))	(Solnhofia_parsonsi	(Brachyopsemys_tingitana	(Leyvachelys_cipadi	(Sandownia_harrisi	Angolachelys_mbaxi )))))))	((((((((Dracochelys_bicuspis	(Toxochelys_latiremis	(Nichollsemys_baieri_2022	(((Bouliachelys_suteri	(Calcarichelys_gemma	(Chelosphargis_advena	((Rhinochelys_pulchriceps	Rhinochelys_nammourensis )	(Santanachelys_gaffneyi	Notochelone_costata )))))	((Ocepechelon_bouyai	(Protostega_gigas	Archelon_ischyros ))	(Desmatochelys_lowii	Desmatochelys_padillai )))	((Cabindachelys_landanensis	((Argillochelys_cuneiceps	(((Allopleuron_hoffmanni	(Dermochelys_coriacea	Eosphargis_breineri ))	(Oligochelone_rupelensis	(Procolpochelys_charlestonensis	Erquelinnesia_gosseleti )))	((Eretmochelys_imbricata	(Caretta_caretta	(Lepidochelys_olivacea	Lepidochelys_kempii )))	(Chelonia_mydas	Natator_depressus ))))	(Puppigerus_camperi	Eochelone_brabantica )))	(Peritresius_martini	Ctenochelys ))))))
(Proganochelys_quenstedtii	(Australochelys_africanus	((Chubutemys_copelloi	(Meiolania_planiceps	(Kallokibotion_bajazidi	((((Thalssemys_bruntrutana	Ordosemys_sp._IVPP_V12092 )	((Portlandemys_mcdowelli	(Jurassichelon_oleronensis	(Plesiochelys_etalloni	(Plesiochelys_planiceps	Plesiochelys_bigleri ))))	(Solnhofia_parsonsi	(Brachyopsemys_tingitana	(Leyvachelys_cipadi	(Sandownia_harrisi	Angolachelys_mbaxi ))))))	((((((((Dracochelys_bicuspis	(Toxochelys_latiremis	(Nichollsemys_baieri_2022	((Calcarichelys_gemma	(Bouliachelys_suteri	((Chelosphargis_advena	((Rhinochelys_pulchriceps	Rhinochelys_nammourensis )	(Santanachelys_gaffneyi	Notochelone_costata )))	((Ocepechelon_bouyai	(Protostega_gigas	Archelon_ischyros ))	(Desmatochelys_lowii	Desmatochelys_padillai )))))	((Cabindachelys_landanensis	((Argillochelys_cuneiceps	(((Allopleuron_hoffmanni	(Dermochelys_coriacea	Eosphargis_breineri ))	(Erquelinnesia_gosseleti	(Procolpochelys_charlestonensis	Oligochelone_rupelensis )))	((Eretmochelys_imbricata	(Caretta_caretta	(Lepidochelys_olivacea	Lepidochelys_kempii )))	(Chelonia_mydas	Natator_depressus ))))	(Puppigerus_camperi	Eochelone_brabantica )))	(Peritresius_martini	Ctenochelys ))))))
(Proganochelys_quenstedtii	(Australochelys_africanus	((Chubutemys_copelloi	(Meiolania_planiceps	(Kallokibotion_bajazidi	(((Ordosemys_sp._IVPP_V12092	(Thalssemys_bruntrutana	((Portlandemys_mcdowelli	(Jurassichelon_oleronensis	(Plesiochelys_bigleri	(Plesiochelys_planiceps	Plesiochelys_etalloni ))))	(Solnhofia_parsonsi	(Leyvachelys_cipadi	(Brachyopsemys_tingitana	(Sandownia_harrisi	Angolachelys_mbaxi )))))))	((((((((Toxochelys_latiremis	(Nichollsemys_baieri_2022	(((Bouliachelys_suteri	(Calcarichelys_gemma	(Chelosphargis_advena	(Santanachelys_gaffneyi	(Notochelone_costata	(Rhinochelys_pulchriceps	Rhinochelys_nammourensis ))))))	((Ocepechelon_bouyai	(Protostega_gigas	Archelon_ischyros ))	(Desmatochelys_lowii	Desmatochelys_padillai )))	((Cabindachelys_landanensis	((Argillochelys_cuneiceps	(((Allopleuron_hoffmanni	(Dermochelys_coriacea	Eosphargis_breineri ))	(Procolpochelys_charlestonensis	(Oligochelone_rupelensis	Erquelinnesia_gosseleti )))	((Eretmochelys_imbricata	(Caretta_caretta	(Lepidochelys_olivacea	Lepidochelys_kempii )))	(Chelonia_mydas	Natator_depressus ))))	(Puppigerus_camperi	Eochelone_brabantica )))	(Peritresius_martini	Ctenochelys )))))	(Judithemys_sukhanovi
(Proganochelys_quenstedtii	(Australochelys_africanus	((Chubutemys_copelloi	(Meiolania_planiceps	(Kallokibotion_bajazidi	((((Thalssemys_bruntrutana	Ordosemys_sp._IVPP_V12092 )	((Portlandemys_mcdowelli	(Jurassichelon_oleronensis	(Plesiochelys_etalloni	(Plesiochelys_planiceps	Plesiochelys_bigleri ))))	(Solnhofia_parsonsi	(Brachyopsemys_tingitana	(Leyvachelys_cipadi	(Sandownia_harrisi	Angolachelys_mbaxi ))))))	((((((((Toxochelys_latiremis	(Nichollsemys_baieri_2022	(((Bouliachelys_suteri	(Calcarichelys_gemma	(Chelosphargis_advena	(Santanachelys_gaffneyi	(Notochelone_costata	(Rhinochelys_pulchriceps	Rhinochelys_nammourensis ))))))	((Ocepechelon_bouyai	(Protostega_gigas	Archelon_ischyros ))	(Desmatochelys_lowii	Desmatochelys_padillai )))	((Cabindachelys_landanensis	((Argillochelys_cuneiceps	(((Allopleuron_hoffmanni	(Dermochelys_coriacea	Eosphargis_breineri ))	(Erquelinnesia_gosseleti	(Procolpochelys_charlestonensis	Oligochelone_rupelensis )))	((Eretmochelys_imbricata	(Caretta_caretta	(Lepidochelys_olivacea	Lepidochelys_kempii )))	(Chelonia_mydas	Natator_depressus ))))	(Puppigerus_camperi	Eochelone_brabantica )))	(Peritresius_martini	Ctenochelys )))))	(Judithemys_sukhanovi
(Proganochelys_quenstedtii	(Australochelys_africanus	((Chubutemys_copelloi	(Meiolania_planiceps	(Kallokibotion_bajazidi	((((Thalssemys_bruntrutana	Ordosemys_sp._IVPP_V12092 )	((Portlandemys_mcdowelli	(Jurassichelon_oleronensis	(Plesiochelys_bigleri	(Plesiochelys_planiceps	Plesiochelys_etalloni ))))	(Solnhofia_parsonsi	(Brachyopsemys_tingitana	(Leyvachelys_cipadi	(Sandownia_harrisi	Angolachelys_mbaxi ))))))	((((((((Toxochelys_latiremis	(Nichollsemys_baieri_2022	((Calcarichelys_gemma	(Bouliachelys_suteri	((Chelosphargis_advena	((Rhinochelys_pulchriceps	Rhinochelys_nammourensis )	(Santanachelys_gaffneyi	Notochelone_costata )))	((Ocepechelon_bouyai	(Protostega_gigas	Archelon_ischyros ))	(Desmatochelys_lowii	Desmatochelys_padillai )))))	((Cabindachelys_landanensis	((Argillochelys_cuneiceps	(((Allopleuron_hoffmanni	(Dermochelys_coriacea	Eosphargis_breineri ))	(Oligochelone_rupelensis	(Procolpochelys_charlestonensis	Erquelinnesia_gosseleti )))	((Eretmochelys_imbricata	(Caretta_caretta	(Lepidochelys_olivacea	Lepidochelys_kempii )))	(Chelonia_mydas	Natator_depressus ))))	(Puppigerus_camperi	Eochelone_brabantica )))	(Peritresius_martini	Ctenochelys )))))	(Judithemys_sukhanovi
(Proganochelys_quenstedtii	(Australochelys_africanus	((Chubutemys_copelloi	(Meiolania_planiceps	(Kallokibotion_bajazidi	((((Thalssemys_bruntrutana	Ordosemys_sp._IVPP_V12092 )	((Portlandemys_mcdowelli	(Jurassichelon_oleronensis	(Plesiochelys_planiceps	(Plesiochelys_etalloni	Plesiochelys_bigleri ))))	(Solnhofia_parsonsi	(Leyvachelys_cipadi	(Brachyopsemys_tingitana	(Sandownia_harrisi	Angolachelys_mbaxi ))))))	(((((((Kirgizemys_hoburensis	(Kirgizemys_dmitrievi	(Judithemys_sukhanovi	(Dracochelys_bicuspis	(Toxochelys_latiremis	(Nichollsemys_baieri_2022	((Calcarichelys_gemma	(((Chelosphargis_advena	((Rhinochelys_pulchriceps	Rhinochelys_nammourensis )	(Santanachelys_gaffneyi	Notochelone_costata )))	(Bouliachelys_suteri	(Ocepechelon_bouyai	(Desmatochelys_lowii	Desmatochelys_padillai ))))	(Protostega_gigas	Archelon_ischyros )))	((Cabindachelys_landanensis	((Argillochelys_cuneiceps	(((Allopleuron_hoffmanni	(Dermochelys_coriacea	Eosphargis_breineri ))	(Oligochelone_rupelensis	(Procolpochelys_charlestonensis	Erquelinnesia_gosseleti )))	((Eretmochelys_imbricata	(Caretta_caretta	(Lepidochelys_olivacea	Lepidochelys_kempii )))	(Chelonia_mydas	Natator_depressus ))))	(Puppigerus_camperi
(Proganochelys_quenstedtii	(Australochelys_africanus	((Chubutemys_copelloi	(Meiolania_planiceps	(Kallokibotion_bajazidi	(((Ordosemys_sp._IVPP_V12092	(Thalssemys_bruntrutana	((Portlandemys_mcdowelli	(Jurassichelon_oleronensis	(Plesiochelys_planiceps	(Plesiochelys_etalloni	Plesiochelys_bigleri ))))	(Solnhofia_parsonsi	(Brachyopsemys_tingitana	(Leyvachelys_cipadi	(Sandownia_harrisi	Angolachelys_mbaxi )))))))	(((((((Kirgizemys_hoburensis	(Kirgizemys_dmitrievi	(Judithemys_sukhanovi	(Dracochelys_bicuspis	(Toxochelys_latiremis	(Nichollsemys_baieri_2022	(((Bouliachelys_suteri	(Calcarichelys_gemma	(Chelosphargis_advena	((Rhinochelys_pulchriceps	Rhinochelys_nammourensis )	(Santanachelys_gaffneyi	Notochelone_costata )))))	((Ocepechelon_bouyai	(Protostega_gigas	Archelon_ischyros ))	(Desmatochelys_lowii	Desmatochelys_padillai )))	((Cabindachelys_landanensis	((Argillochelys_cuneiceps	(((Allopleuron_hoffmanni	(Dermochelys_coriacea	Eosphargis_breineri ))	(Procolpochelys_charlestonensis	(Oligochelone_rupelensis	Erquelinnesia_gosseleti )))	((Eretmochelys_imbricata	(Caretta_caretta	(Lepidochelys_olivacea	Lepidochelys_kempii )))	(Chelonia_mydas	Natator_depressus ))))	(Puppigerus_camperi
(Proganochelys_quenstedtii	(Australochelys_africanus	((Chubutemys_copelloi	(Meiolania_planiceps	(Kallokibotion_bajazidi	((((Thalssemys_bruntrutana	Ordosemys_sp._IVPP_V12092 )	((Portlandemys_mcdowelli	(Jurassichelon_oleronensis	(Plesiochelys_bigleri	(Plesiochelys_planiceps	Plesiochelys_etalloni ))))	(Solnhofia_parsonsi	(Brachyopsemys_tingitana	(Leyvachelys_cipadi	(Sandownia_harrisi	Angolachelys_mbaxi ))))))	(((((((Kirgizemys_hoburensis	(Kirgizemys_dmitrievi	(Judithemys_sukhanovi	(Dracochelys_bicuspis	(Toxochelys_latiremis	(Nichollsemys_baieri_2022	(((Calcarichelys_gemma	(Chelosphargis_advena	((Rhinochelys_pulchriceps	Rhinochelys_nammourensis )	(Santanachelys_gaffneyi	Notochelone_costata ))))	(Bouliachelys_suteri	((Ocepechelon_bouyai	(Protostega_gigas	Archelon_ischyros ))	(Desmatochelys_lowii	Desmatochelys_padillai ))))	((Cabindachelys_landanensis	((Argillochelys_cuneiceps	(((Allopleuron_hoffmanni	(Dermochelys_coriacea	Eosphargis_breineri ))	(Oligochelone_rupelensis	(Procolpochelys_charlestonensis	Erquelinnesia_gosseleti )))	((Eretmochelys_imbricata	(Caretta_caretta	(Lepidochelys_olivacea	Lepidochelys_kempii )))	(Chelonia_mydas	Natator_depressus ))))	(Puppigerus_camperi
(Proganochelys_quenstedtii	(Australochelys_africanus	((Chubutemys_copelloi	(Meiolania_planiceps	(Kallokibotion_bajazidi	(((Ordosemys_sp._IVPP_V12092	(Thalssemys_bruntrutana	((Portlandemys_mcdowelli	(Jurassichelon_oleronensis	(Plesiochelys_bigleri	(Plesiochelys_planiceps	Plesiochelys_etalloni ))))	(Solnhofia_parsonsi	(Brachyopsemys_tingitana	(Leyvachelys_cipadi	(Sandownia_harrisi	Angolachelys_mbaxi )))))))	((((((((Toxochelys_latiremis	(Nichollsemys_baieri_2022	(((Bouliachelys_suteri	(Calcarichelys_gemma	(Chelosphargis_advena	(Santanachelys_gaffneyi	(Notochelone_costata	(Rhinochelys_pulchriceps	Rhinochelys_nammourensis ))))))	((Ocepechelon_bouyai	(Protostega_gigas	Archelon_ischyros ))	(Desmatochelys_lowii	Desmatochelys_padillai )))	((Cabindachelys_landanensis	((Argillochelys_cuneiceps	(((Allopleuron_hoffmanni	(Dermochelys_coriacea	Eosphargis_breineri ))	(Procolpochelys_charlestonensis	(Oligochelone_rupelensis	Erquelinnesia_gosseleti )))	((Eretmochelys_imbricata	(Caretta_caretta	(Lepidochelys_olivacea	Lepidochelys_kempii )))	(Chelonia_mydas	Natator_depressus ))))	(Puppigerus_camperi	Eochelone_brabantica )))	(Peritresius_martini	Ctenochelys )))))	(Judithemys_sukhanovi
(Proganochelys_quenstedtii	(Australochelys_africanus	((Chubutemys_copelloi	(Meiolania_planiceps	(Kallokibotion_bajazidi	(((Ordosemys_sp._IVPP_V12092	(Thalssemys_bruntrutana	((Portlandemys_mcdowelli	(Jurassichelon_oleronensis	(Plesiochelys_bigleri	(Plesiochelys_planiceps	Plesiochelys_etalloni ))))	(Solnhofia_parsonsi	(Leyvachelys_cipadi	(Brachyopsemys_tingitana	(Sandownia_harrisi	Angolachelys_mbaxi )))))))	((((((((Toxochelys_latiremis	(Nichollsemys_baieri_2022	(((Bouliachelys_suteri	(Calcarichelys_gemma	(Chelosphargis_advena	((Rhinochelys_pulchriceps	Rhinochelys_nammourensis )	(Santanachelys_gaffneyi	Notochelone_costata )))))	((Ocepechelon_bouyai	(Protostega_gigas	Archelon_ischyros ))	(Desmatochelys_lowii	Desmatochelys_padillai )))	((Cabindachelys_landanensis	((Argillochelys_cuneiceps	(((Allopleuron_hoffmanni	(Dermochelys_coriacea	Eosphargis_breineri ))	(Erquelinnesia_gosseleti	(Procolpochelys_charlestonensis	Oligochelone_rupelensis )))	((Eretmochelys_imbricata	(Caretta_caretta	(Lepidochelys_olivacea	Lepidochelys_kempii )))	(Chelonia_mydas	Natator_depressus ))))	(Puppigerus_camperi	Eochelone_brabantica )))	(Peritresius_martini	Ctenochelys )))))	(Judithemys_sukhanovi
(Proganochelys_quenstedtii	(Australochelys_africanus	((Chubutemys_copelloi	(Meiolania_planiceps	(Kallokibotion_bajazidi	(((Thalssemys_bruntrutana	(Ordosemys_sp._IVPP_V12092	((Portlandemys_mcdowelli	(Jurassichelon_oleronensis	(Plesiochelys_etalloni	(Plesiochelys_planiceps	Plesiochelys_bigleri ))))	(Solnhofia_parsonsi	(Brachyopsemys_tingitana	(Leyvachelys_cipadi	(Sandownia_harrisi	Angolachelys_mbaxi )))))))	((((((((Toxochelys_latiremis	(Nichollsemys_baieri_2022	(((Bouliachelys_suteri	(Calcarichelys_gemma	(Chelosphargis_advena	(Santanachelys_gaffneyi	(Notochelone_costata	(Rhinochelys_pulchriceps	Rhinochelys_nammourensis ))))))	((Ocepechelon_bouyai	(Protostega_gigas	Archelon_ischyros ))	(Desmatochelys_lowii	Desmatochelys_padillai )))	((Cabindachelys_landanensis	((Argillochelys_cuneiceps	(((Allopleuron_hoffmanni	(Dermochelys_coriacea	Eosphargis_breineri ))	(Erquelinnesia_gosseleti	(Procolpochelys_charlestonensis	Oligochelone_rupelensis )))	((Eretmochelys_imbricata	(Caretta_caretta	(Lepidochelys_olivacea	Lepidochelys_kempii )))	(Chelonia_mydas	Natator_depressus ))))	(Puppigerus_camperi	Eochelone_brabantica )))	(Peritresius_martini	Ctenochelys )))))	(Judithemys_sukhanovi
(Proganochelys_quenstedtii	(Australochelys_africanus	((Chubutemys_copelloi	(Meiolania_planiceps	(Kallokibotion_bajazidi	((((Thalssemys_bruntrutana	Ordosemys_sp._IVPP_V12092 )	((Portlandemys_mcdowelli	(Jurassichelon_oleronensis	(Plesiochelys_planiceps	(Plesiochelys_etalloni	Plesiochelys_bigleri ))))	(Solnhofia_parsonsi	(Leyvachelys_cipadi	(Brachyopsemys_tingitana	(Sandownia_harrisi	Angolachelys_mbaxi ))))))	((((((((Dracochelys_bicuspis	(Toxochelys_latiremis	(Nichollsemys_baieri_2022	((Calcarichelys_gemma	(((Chelosphargis_advena	((Rhinochelys_pulchriceps	Rhinochelys_nammourensis )	(Santanachelys_gaffneyi	Notochelone_costata )))	(Bouliachelys_suteri	(Ocepechelon_bouyai	(Desmatochelys_lowii	Desmatochelys_padillai ))))	(Protostega_gigas	Archelon_ischyros )))	((Cabindachelys_landanensis	((Argillochelys_cuneiceps	(((Allopleuron_hoffmanni	(Dermochelys_coriacea	Eosphargis_breineri ))	(Procolpochelys_charlestonensis	(Oligochelone_rupelensis	Erquelinnesia_gosseleti )))	((Eretmochelys_imbricata	(Caretta_caretta	(Lepidochelys_olivacea	Lepidochelys_kempii )))	(Chelonia_mydas	Natator_depressus ))))	(Puppigerus_camperi	Eochelone_brabantica )))	(Peritresius_martini	Ctenochelys ))))))
(Proganochelys_quenstedtii	(Australochelys_africanus	((Chubutemys_copelloi	(Meiolania_planiceps	(Kallokibotion_bajazidi	(((Thalssemys_bruntrutana	(Ordosemys_sp._IVPP_V12092	((Portlandemys_mcdowelli	(Jurassichelon_oleronensis	(Plesiochelys_etalloni	(Plesiochelys_planiceps	Plesiochelys_bigleri ))))	(Solnhofia_parsonsi	(Leyvachelys_cipadi	(Brachyopsemys_tingitana	(Sandownia_harrisi	Angolachelys_mbaxi )))))))	((((((((Dracochelys_bicuspis	(Toxochelys_latiremis	(Nichollsemys_baieri_2022	((Calcarichelys_gemma	(((Chelosphargis_advena	((Rhinochelys_pulchriceps	Rhinochelys_nammourensis )	(Santanachelys_gaffneyi	Notochelone_costata )))	(Bouliachelys_suteri	(Ocepechelon_bouyai	(Desmatochelys_lowii	Desmatochelys_padillai ))))	(Protostega_gigas	Archelon_ischyros )))	((Cabindachelys_landanensis	((Argillochelys_cuneiceps	(((Allopleuron_hoffmanni	(Dermochelys_coriacea	Eosphargis_breineri ))	(Procolpochelys_charlestonensis	(Oligochelone_rupelensis	Erquelinnesia_gosseleti )))	((Eretmochelys_imbricata	(Caretta_caretta	(Lepidochelys_olivacea	Lepidochelys_kempii )))	(Chelonia_mydas	Natator_depressus ))))	(Puppigerus_camperi	Eochelone_brabantica )))	(Peritresius_martini	Ctenochelys ))))))
(Proganochelys_quenstedtii	(Australochelys_africanus	((Chubutemys_copelloi	(Meiolania_planiceps	(Kallokibotion_bajazidi	(((Thalssemys_bruntrutana	(Ordosemys_sp._IVPP_V12092	((Portlandemys_mcdowelli	(Jurassichelon_oleronensis	(Plesiochelys_etalloni	(Plesiochelys_planiceps	Plesiochelys_bigleri ))))	(Solnhofia_parsonsi	(Leyvachelys_cipadi	(Brachyopsemys_tingitana	(Sandownia_harrisi	Angolachelys_mbaxi )))))))	(((((((Kirgizemys_hoburensis	(Kirgizemys_dmitrievi	(Judithemys_sukhanovi	(Dracochelys_bicuspis	(Toxochelys_latiremis	(Nichollsemys_baieri_2022	(((Bouliachelys_suteri	(Calcarichelys_gemma	(Chelosphargis_advena	((Rhinochelys_pulchriceps	Rhinochelys_nammourensis )	(Santanachelys_gaffneyi	Notochelone_costata )))))	((Ocepechelon_bouyai	(Protostega_gigas	Archelon_ischyros ))	(Desmatochelys_lowii	Desmatochelys_padillai )))	((Cabindachelys_landanensis	((Argillochelys_cuneiceps	(((Allopleuron_hoffmanni	(Dermochelys_coriacea	Eosphargis_breineri ))	(Erquelinnesia_gosseleti	(Procolpochelys_charlestonensis	Oligochelone_rupelensis )))	((Eretmochelys_imbricata	(Caretta_caretta	(Lepidochelys_olivacea	Lepidochelys_kempii )))	(Chelonia_mydas	Natator_depressus ))))	(Puppigerus_camperi
(Proganochelys_quenstedtii	(Australochelys_africanus	((Chubutemys_copelloi	(Meiolania_planiceps	(Kallokibotion_bajazidi	(((Ordosemys_sp._IVPP_V12092	(Thalssemys_bruntrutana	((Portlandemys_mcdowelli	(Jurassichelon_oleronensis	(Plesiochelys_planiceps	(Plesiochelys_etalloni	Plesiochelys_bigleri ))))	(Solnhofia_parsonsi	(Leyvachelys_cipadi	(Brachyopsemys_tingitana	(Sandownia_harrisi	Angolachelys_mbaxi )))))))	((((((((Dracochelys_bicuspis	(Toxochelys_latiremis	(Nichollsemys_baieri_2022	(((Bouliachelys_suteri	(Calcarichelys_gemma	(Chelosphargis_advena	(Santanachelys_gaffneyi	(Notochelone_costata	(Rhinochelys_pulchriceps	Rhinochelys_nammourensis ))))))	((Ocepechelon_bouyai	(Protostega_gigas	Archelon_ischyros ))	(Desmatochelys_lowii	Desmatochelys_padillai )))	((Cabindachelys_landanensis	((Argillochelys_cuneiceps	(((Allopleuron_hoffmanni	(Dermochelys_coriacea	Eosphargis_breineri ))	(Procolpochelys_charlestonensis	(Oligochelone_rupelensis	Erquelinnesia_gosseleti )))	((Eretmochelys_imbricata	(Caretta_caretta	(Lepidochelys_olivacea	Lepidochelys_kempii )))	(Chelonia_mydas	Natator_depressus ))))	(Puppigerus_camperi	Eochelone_brabantica )))	(Peritresius_martini	Ctenochelys ))))))
(Proganochelys_quenstedtii	(Australochelys_africanus	((Chubutemys_copelloi	(Meiolania_planiceps	(Kallokibotion_bajazidi	(((Ordosemys_sp._IVPP_V12092	(Thalssemys_bruntrutana	((Portlandemys_mcdowelli	(Jurassichelon_oleronensis	(Plesiochelys_bigleri	(Plesiochelys_planiceps	Plesiochelys_etalloni ))))	(Solnhofia_parsonsi	(Leyvachelys_cipadi	(Brachyopsemys_tingitana	(Sandownia_harrisi	Angolachelys_mbaxi )))))))	((((((((Dracochelys_bicuspis	(Toxochelys_latiremis	(Nichollsemys_baieri_2022	(((Bouliachelys_suteri	(Calcarichelys_gemma	(Chelosphargis_advena	((Rhinochelys_pulchriceps	Rhinochelys_nammourensis )	(Santanachelys_gaffneyi	Notochelone_costata )))))	((Ocepechelon_bouyai	(Protostega_gigas	Archelon_ischyros ))	(Desmatochelys_lowii	Desmatochelys_padillai )))	((Cabindachelys_landanensis	((Argillochelys_cuneiceps	(((Allopleuron_hoffmanni	(Dermochelys_coriacea	Eosphargis_breineri ))	(Procolpochelys_charlestonensis	(Oligochelone_rupelensis	Erquelinnesia_gosseleti )))	((Eretmochelys_imbricata	(Caretta_caretta	(Lepidochelys_olivacea	Lepidochelys_kempii )))	(Chelonia_mydas	Natator_depressus ))))	(Puppigerus_camperi	Eochelone_brabantica )))	(Peritresius_martini	Ctenochelys ))))))
(Proganochelys_quenstedtii	(Australochelys_africanus	((Chubutemys_copelloi	(Meiolania_planiceps	(Kallokibotion_bajazidi	(((Thalssemys_bruntrutana	(Ordosemys_sp._IVPP_V12092	((Portlandemys_mcdowelli	(Jurassichelon_oleronensis	(Plesiochelys_bigleri	(Plesiochelys_planiceps	Plesiochelys_etalloni ))))	(Solnhofia_parsonsi	(Brachyopsemys_tingitana	(Leyvachelys_cipadi	(Sandownia_harrisi	Angolachelys_mbaxi )))))))	((((((((Dracochelys_bicuspis	(Toxochelys_latiremis	(Nichollsemys_baieri_2022	(((Bouliachelys_suteri	(Calcarichelys_gemma	(Chelosphargis_advena	((Rhinochelys_pulchriceps	Rhinochelys_nammourensis )	(Santanachelys_gaffneyi	Notochelone_costata )))))	((Ocepechelon_bouyai	(Protostega_gigas	Archelon_ischyros ))	(Desmatochelys_lowii	Desmatochelys_padillai )))	((Cabindachelys_landanensis	((Argillochelys_cuneiceps	(((Allopleuron_hoffmanni	(Dermochelys_coriacea	Eosphargis_breineri ))	(Erquelinnesia_gosseleti	(Procolpochelys_charlestonensis	Oligochelone_rupelensis )))	((Eretmochelys_imbricata	(Caretta_caretta	(Lepidochelys_olivacea	Lepidochelys_kempii )))	(Chelonia_mydas	Natator_depressus ))))	(Puppigerus_camperi	Eochelone_brabantica )))	(Peritresius_martini	Ctenochelys ))))))
(Proganochelys_quenstedtii	(Australochelys_africanus	((Chubutemys_copelloi	(Meiolania_planiceps	(Kallokibotion_bajazidi	((((Thalssemys_bruntrutana	Ordosemys_sp._IVPP_V12092 )	((Portlandemys_mcdowelli	(Jurassichelon_oleronensis	(Plesiochelys_planiceps	(Plesiochelys_etalloni	Plesiochelys_bigleri ))))	(Solnhofia_parsonsi	(Leyvachelys_cipadi	(Brachyopsemys_tingitana	(Sandownia_harrisi	Angolachelys_mbaxi ))))))	((((((((Toxochelys_latiremis	(Nichollsemys_baieri_2022	(((Calcarichelys_gemma	(Chelosphargis_advena	((Rhinochelys_pulchriceps	Rhinochelys_nammourensis )	(Santanachelys_gaffneyi	Notochelone_costata ))))	(Bouliachelys_suteri	((Ocepechelon_bouyai	(Protostega_gigas	Archelon_ischyros ))	(Desmatochelys_lowii	Desmatochelys_padillai ))))	((Cabindachelys_landanensis	((Argillochelys_cuneiceps	(((Allopleuron_hoffmanni	(Dermochelys_coriacea	Eosphargis_breineri ))	(Erquelinnesia_gosseleti	(Procolpochelys_charlestonensis	Oligochelone_rupelensis )))	((Eretmochelys_imbricata	(Caretta_caretta	(Lepidochelys_olivacea	Lepidochelys_kempii )))	(Chelonia_mydas	Natator_depressus ))))	(Puppigerus_camperi	Eochelone_brabantica )))	(Peritresius_martini	Ctenochelys )))))	(Judithemys_sukhanovi
(Proganochelys_quenstedtii	(Australochelys_africanus	((Chubutemys_copelloi	(Meiolania_planiceps	(Kallokibotion_bajazidi	(((Ordosemys_sp._IVPP_V12092	(Thalssemys_bruntrutana	((Portlandemys_mcdowelli	(Jurassichelon_oleronensis	(Plesiochelys_bigleri	(Plesiochelys_planiceps	Plesiochelys_etalloni ))))	(Solnhofia_parsonsi	(Brachyopsemys_tingitana	(Leyvachelys_cipadi	(Sandownia_harrisi	Angolachelys_mbaxi )))))))	((((((((Dracochelys_bicuspis	(Toxochelys_latiremis	(Nichollsemys_baieri_2022	(((Calcarichelys_gemma	(Chelosphargis_advena	((Rhinochelys_pulchriceps	Rhinochelys_nammourensis )	(Santanachelys_gaffneyi	Notochelone_costata ))))	(Bouliachelys_suteri	((Ocepechelon_bouyai	(Protostega_gigas	Archelon_ischyros ))	(Desmatochelys_lowii	Desmatochelys_padillai ))))	((Cabindachelys_landanensis	((Argillochelys_cuneiceps	(((Allopleuron_hoffmanni	(Dermochelys_coriacea	Eosphargis_breineri ))	(Erquelinnesia_gosseleti	(Procolpochelys_charlestonensis	Oligochelone_rupelensis )))	((Eretmochelys_imbricata	(Caretta_caretta	(Lepidochelys_olivacea	Lepidochelys_kempii )))	(Chelonia_mydas	Natator_depressus ))))	(Puppigerus_camperi	Eochelone_brabantica )))	(Peritresius_martini	Ctenochelys ))))))
(Proganochelys_quenstedtii	(Australochelys_africanus	((Chubutemys_copelloi	(Meiolania_planiceps	(Kallokibotion_bajazidi	((((Thalssemys_bruntrutana	Ordosemys_sp._IVPP_V12092 )	((Portlandemys_mcdowelli	(Jurassichelon_oleronensis	(Plesiochelys_bigleri	(Plesiochelys_planiceps	Plesiochelys_etalloni ))))	(Solnhofia_parsonsi	(Leyvachelys_cipadi	(Brachyopsemys_tingitana	(Sandownia_harrisi	Angolachelys_mbaxi ))))))	((((((((Dracochelys_bicuspis	(Toxochelys_latiremis	(Nichollsemys_baieri_2022	(((Bouliachelys_suteri	((Chelosphargis_advena	((Rhinochelys_pulchriceps	Rhinochelys_nammourensis )	(Santanachelys_gaffneyi	Notochelone_costata )))	(Ocepechelon_bouyai	(Desmatochelys_lowii	Desmatochelys_padillai ))))	(Calcarichelys_gemma	(Protostega_gigas	Archelon_ischyros )))	((Cabindachelys_landanensis	((Argillochelys_cuneiceps	(((Allopleuron_hoffmanni	(Dermochelys_coriacea	Eosphargis_breineri ))	(Erquelinnesia_gosseleti	(Procolpochelys_charlestonensis	Oligochelone_rupelensis )))	((Eretmochelys_imbricata	(Caretta_caretta	(Lepidochelys_olivacea	Lepidochelys_kempii )))	(Chelonia_mydas	Natator_depressus ))))	(Puppigerus_camperi	Eochelone_brabantica )))	(Peritresius_martini	Ctenochelys ))))))
(Proganochelys_quenstedtii	(Australochelys_africanus	((Chubutemys_copelloi	(Meiolania_planiceps	(Kallokibotion_bajazidi	(((Ordosemys_sp._IVPP_V12092	(Thalssemys_bruntrutana	((Portlandemys_mcdowelli	(Jurassichelon_oleronensis	(Plesiochelys_bigleri	(Plesiochelys_planiceps	Plesiochelys_etalloni ))))	(Solnhofia_parsonsi	(Leyvachelys_cipadi	(Brachyopsemys_tingitana	(Sandownia_harrisi	Angolachelys_mbaxi )))))))	((((((((Dracochelys_bicuspis	(Toxochelys_latiremis	(Nichollsemys_baieri_2022	((Calcarichelys_gemma	(Bouliachelys_suteri	((Chelosphargis_advena	((Rhinochelys_pulchriceps	Rhinochelys_nammourensis )	(Santanachelys_gaffneyi	Notochelone_costata )))	((Ocepechelon_bouyai	(Protostega_gigas	Archelon_ischyros ))	(Desmatochelys_lowii	Desmatochelys_padillai )))))	((Cabindachelys_landanensis	((Argillochelys_cuneiceps	(((Allopleuron_hoffmanni	(Dermochelys_coriacea	Eosphargis_breineri ))	(Erquelinnesia_gosseleti	(Procolpochelys_charlestonensis	Oligochelone_rupelensis )))	((Eretmochelys_imbricata	(Caretta_caretta	(Lepidochelys_olivacea	Lepidochelys_kempii )))	(Chelonia_mydas	Natator_depressus ))))	(Puppigerus_camperi	Eochelone_brabantica )))	(Peritresius_martini	Ctenochelys ))))))
(Proganochelys_quenstedtii	(Australochelys_africanus	((Chubutemys_copelloi	(Meiolania_planiceps	(Kallokibotion_bajazidi	(((Thalssemys_bruntrutana	(Ordosemys_sp._IVPP_V12092	((Portlandemys_mcdowelli	(Jurassichelon_oleronensis	(Plesiochelys_etalloni	(Plesiochelys_planiceps	Plesiochelys_bigleri ))))	(Solnhofia_parsonsi	(Brachyopsemys_tingitana	(Leyvachelys_cipadi	(Sandownia_harrisi	Angolachelys_mbaxi )))))))	(((((((Kirgizemys_hoburensis	(Kirgizemys_dmitrievi	(Judithemys_sukhanovi	(Dracochelys_bicuspis	(Toxochelys_latiremis	(Nichollsemys_baieri_2022	(((Calcarichelys_gemma	(Chelosphargis_advena	(Santanachelys_gaffneyi	(Notochelone_costata	(Rhinochelys_pulchriceps	Rhinochelys_nammourensis )))))	(Bouliachelys_suteri	((Ocepechelon_bouyai	(Protostega_gigas	Archelon_ischyros ))	(Desmatochelys_lowii	Desmatochelys_padillai ))))	((Cabindachelys_landanensis	((Argillochelys_cuneiceps	(((Allopleuron_hoffmanni	(Dermochelys_coriacea	Eosphargis_breineri ))	(Erquelinnesia_gosseleti	(Procolpochelys_charlestonensis	Oligochelone_rupelensis )))	((Eretmochelys_imbricata	(Caretta_caretta	(Lepidochelys_olivacea	Lepidochelys_kempii )))	(Chelonia_mydas	Natator_depressus ))))	(Puppigerus_camperi
(Proganochelys_quenstedtii	(Australochelys_africanus	((Chubutemys_copelloi	(Meiolania_planiceps	(Kallokibotion_bajazidi	((((Thalssemys_bruntrutana	Ordosemys_sp._IVPP_V12092 )	((Portlandemys_mcdowelli	(Jurassichelon_oleronensis	(Plesiochelys_planiceps	(Plesiochelys_etalloni	Plesiochelys_bigleri ))))	(Solnhofia_parsonsi	(Brachyopsemys_tingitana	(Leyvachelys_cipadi	(Sandownia_harrisi	Angolachelys_mbaxi ))))))	(((((((Kirgizemys_hoburensis	(Kirgizemys_dmitrievi	(Judithemys_sukhanovi	(Dracochelys_bicuspis	(Toxochelys_latiremis	(Nichollsemys_baieri_2022	(((Calcarichelys_gemma	(Chelosphargis_advena	((Rhinochelys_pulchriceps	Rhinochelys_nammourensis )	(Santanachelys_gaffneyi	Notochelone_costata ))))	(Bouliachelys_suteri	((Ocepechelon_bouyai	(Protostega_gigas	Archelon_ischyros ))	(Desmatochelys_lowii	Desmatochelys_padillai ))))	((Cabindachelys_landanensis	((Argillochelys_cuneiceps	(((Allopleuron_hoffmanni	(Dermochelys_coriacea	Eosphargis_breineri ))	(Procolpochelys_charlestonensis	(Oligochelone_rupelensis	Erquelinnesia_gosseleti )))	((Eretmochelys_imbricata	(Caretta_caretta	(Lepidochelys_olivacea	Lepidochelys_kempii )))	(Chelonia_mydas	Natator_depressus ))))	(Puppigerus_camperi
(Proganochelys_quenstedtii	(Australochelys_africanus	((Chubutemys_copelloi	(Meiolania_planiceps	(Kallokibotion_bajazidi	(((Ordosemys_sp._IVPP_V12092	(Thalssemys_bruntrutana	((Portlandemys_mcdowelli	(Jurassichelon_oleronensis	(Plesiochelys_bigleri	(Plesiochelys_planiceps	Plesiochelys_etalloni ))))	(Solnhofia_parsonsi	(Leyvachelys_cipadi	(Brachyopsemys_tingitana	(Sandownia_harrisi	Angolachelys_mbaxi )))))))	((((((((Dracochelys_bicuspis	(Toxochelys_latiremis	(Nichollsemys_baieri_2022	(((Bouliachelys_suteri	(Calcarichelys_gemma	(Chelosphargis_advena	((Rhinochelys_pulchriceps	Rhinochelys_nammourensis )	(Santanachelys_gaffneyi	Notochelone_costata )))))	((Ocepechelon_bouyai	(Protostega_gigas	Archelon_ischyros ))	(Desmatochelys_lowii	Desmatochelys_padillai )))	((Cabindachelys_landanensis	((Argillochelys_cuneiceps	(((Allopleuron_hoffmanni	(Dermochelys_coriacea	Eosphargis_breineri ))	(Erquelinnesia_gosseleti	(Procolpochelys_charlestonensis	Oligochelone_rupelensis )))	((Eretmochelys_imbricata	(Caretta_caretta	(Lepidochelys_olivacea	Lepidochelys_kempii )))	(Chelonia_mydas	Natator_depressus ))))	(Puppigerus_camperi	Eochelone_brabantica )))	(Peritresius_martini	Ctenochelys ))))))
(Proganochelys_quenstedtii	(Australochelys_africanus	((Chubutemys_copelloi	(Meiolania_planiceps	(Kallokibotion_bajazidi	(((Thalssemys_bruntrutana	(Ordosemys_sp._IVPP_V12092	((Portlandemys_mcdowelli	(Jurassichelon_oleronensis	(Plesiochelys_bigleri	(Plesiochelys_planiceps	Plesiochelys_etalloni ))))	(Solnhofia_parsonsi	(Leyvachelys_cipadi	(Brachyopsemys_tingitana	(Sandownia_harrisi	Angolachelys_mbaxi )))))))	((((((((Toxochelys_latiremis	(Nichollsemys_baieri_2022	(((Calcarichelys_gemma	(Chelosphargis_advena	(Notochelone_costata	(Santanachelys_gaffneyi	(Rhinochelys_pulchriceps	Rhinochelys_nammourensis )))))	(Bouliachelys_suteri	((Ocepechelon_bouyai	(Protostega_gigas	Archelon_ischyros ))	(Desmatochelys_lowii	Desmatochelys_padillai ))))	((Cabindachelys_landanensis	((Argillochelys_cuneiceps	(((Allopleuron_hoffmanni	(Dermochelys_coriacea	Eosphargis_breineri ))	(Oligochelone_rupelensis	(Procolpochelys_charlestonensis	Erquelinnesia_gosseleti )))	((Eretmochelys_imbricata	(Caretta_caretta	(Lepidochelys_olivacea	Lepidochelys_kempii )))	(Chelonia_mydas	Natator_depressus ))))	(Puppigerus_camperi	Eochelone_brabantica )))	(Peritresius_martini	Ctenochelys )))))	(Judithemys_sukhanovi
(Proganochelys_quenstedtii	(Australochelys_africanus	((Chubutemys_copelloi	(Meiolania_planiceps	(Kallokibotion_bajazidi	((((Thalssemys_bruntrutana	Ordosemys_sp._IVPP_V12092 )	((Portlandemys_mcdowelli	(Jurassichelon_oleronensis	(Plesiochelys_planiceps	(Plesiochelys_etalloni	Plesiochelys_bigleri ))))	(Solnhofia_parsonsi	(Leyvachelys_cipadi	(Brachyopsemys_tingitana	(Sandownia_harrisi	Angolachelys_mbaxi ))))))	(((((((Kirgizemys_hoburensis	(Kirgizemys_dmitrievi	(Judithemys_sukhanovi	(Dracochelys_bicuspis	(Toxochelys_latiremis	(Nichollsemys_baieri_2022	(((Bouliachelys_suteri	(Calcarichelys_gemma	(Chelosphargis_advena	((Rhinochelys_pulchriceps	Rhinochelys_nammourensis )	(Santanachelys_gaffneyi	Notochelone_costata )))))	((Ocepechelon_bouyai	(Protostega_gigas	Archelon_ischyros ))	(Desmatochelys_lowii	Desmatochelys_padillai )))	((Cabindachelys_landanensis	((Argillochelys_cuneiceps	(((Allopleuron_hoffmanni	(Dermochelys_coriacea	Eosphargis_breineri ))	(Oligochelone_rupelensis	(Procolpochelys_charlestonensis	Erquelinnesia_gosseleti )))	((Eretmochelys_imbricata	(Caretta_caretta	(Lepidochelys_olivacea	Lepidochelys_kempii )))	(Chelonia_mydas	Natator_depressus ))))	(Puppigerus_camperi
(Proganochelys_quenstedtii	(Australochelys_africanus	((Chubutemys_copelloi	(Meiolania_planiceps	(Kallokibotion_bajazidi	(((Thalssemys_bruntrutana	(Ordosemys_sp._IVPP_V12092	((Portlandemys_mcdowelli	(Jurassichelon_oleronensis	(Plesiochelys_etalloni	(Plesiochelys_planiceps	Plesiochelys_bigleri ))))	(Solnhofia_parsonsi	(Brachyopsemys_tingitana	(Leyvachelys_cipadi	(Sandownia_harrisi	Angolachelys_mbaxi )))))))	(((((((Kirgizemys_hoburensis	(Kirgizemys_dmitrievi	(Judithemys_sukhanovi	(Dracochelys_bicuspis	(Toxochelys_latiremis	(Nichollsemys_baieri_2022	((((Chelosphargis_advena	((Rhinochelys_pulchriceps	Rhinochelys_nammourensis )	(Santanachelys_gaffneyi	Notochelone_costata )))	(Bouliachelys_suteri	(Ocepechelon_bouyai	(Desmatochelys_lowii	Desmatochelys_padillai ))))	(Calcarichelys_gemma	(Protostega_gigas	Archelon_ischyros )))	((Cabindachelys_landanensis	((Argillochelys_cuneiceps	(((Allopleuron_hoffmanni	(Dermochelys_coriacea	Eosphargis_breineri ))	(Procolpochelys_charlestonensis	(Oligochelone_rupelensis	Erquelinnesia_gosseleti )))	((Eretmochelys_imbricata	(Caretta_caretta	(Lepidochelys_olivacea	Lepidochelys_kempii )))	(Chelonia_mydas	Natator_depressus ))))	(Puppigerus_camperi
(Proganochelys_quenstedtii	(Australochelys_africanus	((Chubutemys_copelloi	(Meiolania_planiceps	(Kallokibotion_bajazidi	(((Ordosemys_sp._IVPP_V12092	(Thalssemys_bruntrutana	((Portlandemys_mcdowelli	(Jurassichelon_oleronensis	(Plesiochelys_bigleri	(Plesiochelys_planiceps	Plesiochelys_etalloni ))))	(Solnhofia_parsonsi	(Leyvachelys_cipadi	(Brachyopsemys_tingitana	(Sandownia_harrisi	Angolachelys_mbaxi )))))))	((((((((Toxochelys_latiremis	(Nichollsemys_baieri_2022	((Bouliachelys_suteri	(Calcarichelys_gemma	((Chelosphargis_advena	((Rhinochelys_pulchriceps	Rhinochelys_nammourensis )	(Santanachelys_gaffneyi	Notochelone_costata )))	((Ocepechelon_bouyai	(Protostega_gigas	Archelon_ischyros ))	(Desmatochelys_lowii	Desmatochelys_padillai )))))	((Cabindachelys_landanensis	((Argillochelys_cuneiceps	(((Allopleuron_hoffmanni	(Dermochelys_coriacea	Eosphargis_breineri ))	(Erquelinnesia_gosseleti	(Procolpochelys_charlestonensis	Oligochelone_rupelensis )))	((Eretmochelys_imbricata	(Caretta_caretta	(Lepidochelys_olivacea	Lepidochelys_kempii )))	(Chelonia_mydas	Natator_depressus ))))	(Puppigerus_camperi	Eochelone_brabantica )))	(Peritresius_martini	Ctenochelys )))))	(Judithemys_sukhanovi
(Proganochelys_quenstedtii	(Australochelys_africanus	((Chubutemys_copelloi	(Meiolania_planiceps	(Kallokibotion_bajazidi	(((Ordosemys_sp._IVPP_V12092	(Thalssemys_bruntrutana	((Portlandemys_mcdowelli	(Jurassichelon_oleronensis	(Plesiochelys_etalloni	(Plesiochelys_planiceps	Plesiochelys_bigleri ))))	(Solnhofia_parsonsi	(Brachyopsemys_tingitana	(Leyvachelys_cipadi	(Sandownia_harrisi	Angolachelys_mbaxi )))))))	(((((((Kirgizemys_hoburensis	(Kirgizemys_dmitrievi	(Judithemys_sukhanovi	(Dracochelys_bicuspis	(Toxochelys_latiremis	(Nichollsemys_baieri_2022	(((Bouliachelys_suteri	(Calcarichelys_gemma	(Chelosphargis_advena	(Notochelone_costata	(Santanachelys_gaffneyi	(Rhinochelys_pulchriceps	Rhinochelys_nammourensis ))))))	((Ocepechelon_bouyai	(Protostega_gigas	Archelon_ischyros ))	(Desmatochelys_lowii	Desmatochelys_padillai )))	((Cabindachelys_landanensis	((Argillochelys_cuneiceps	(((Allopleuron_hoffmanni	(Dermochelys_coriacea	Eosphargis_breineri ))	(Oligochelone_rupelensis	(Procolpochelys_charlestonensis	Erquelinnesia_gosseleti )))	((Eretmochelys_imbricata	(Caretta_caretta	(Lepidochelys_olivacea	Lepidochelys_kempii )))	(Chelonia_mydas	Natator_depressus ))))	(Puppigerus_camperi
(Proganochelys_quenstedtii	(Australochelys_africanus	((Chubutemys_copelloi	(Meiolania_planiceps	(Kallokibotion_bajazidi	(((Thalssemys_bruntrutana	(Ordosemys_sp._IVPP_V12092	((Portlandemys_mcdowelli	(Jurassichelon_oleronensis	(Plesiochelys_bigleri	(Plesiochelys_planiceps	Plesiochelys_etalloni ))))	(Solnhofia_parsonsi	(Leyvachelys_cipadi	(Brachyopsemys_tingitana	(Sandownia_harrisi	Angolachelys_mbaxi )))))))	(((((((Kirgizemys_hoburensis	(Kirgizemys_dmitrievi	(Judithemys_sukhanovi	(Dracochelys_bicuspis	(Toxochelys_latiremis	(Nichollsemys_baieri_2022	((Calcarichelys_gemma	(((Chelosphargis_advena	((Rhinochelys_pulchriceps	Rhinochelys_nammourensis )	(Santanachelys_gaffneyi	Notochelone_costata )))	(Bouliachelys_suteri	(Ocepechelon_bouyai	(Desmatochelys_lowii	Desmatochelys_padillai ))))	(Protostega_gigas	Archelon_ischyros )))	((Cabindachelys_landanensis	((Argillochelys_cuneiceps	(((Allopleuron_hoffmanni	(Dermochelys_coriacea	Eosphargis_breineri ))	(Erquelinnesia_gosseleti	(Procolpochelys_charlestonensis	Oligochelone_rupelensis )))	((Eretmochelys_imbricata	(Caretta_caretta	(Lepidochelys_olivacea	Lepidochelys_kempii )))	(Chelonia_mydas	Natator_depressus ))))	(Puppigerus_camperi
(Proganochelys_quenstedtii	(Australochelys_africanus	((Chubutemys_copelloi	(Meiolania_planiceps	(Kallokibotion_bajazidi	(((Ordosemys_sp._IVPP_V12092	(Thalssemys_bruntrutana	((Portlandemys_mcdowelli	(Jurassichelon_oleronensis	(Plesiochelys_etalloni	(Plesiochelys_planiceps	Plesiochelys_bigleri ))))	(Solnhofia_parsonsi	(Leyvachelys_cipadi	(Brachyopsemys_tingitana	(Sandownia_harrisi	Angolachelys_mbaxi )))))))	(((((((Kirgizemys_hoburensis	(Kirgizemys_dmitrievi	(Judithemys_sukhanovi	(Dracochelys_bicuspis	(Toxochelys_latiremis	(Nichollsemys_baieri_2022	((Calcarichelys_gemma	(((Chelosphargis_advena	((Rhinochelys_pulchriceps	Rhinochelys_nammourensis )	(Santanachelys_gaffneyi	Notochelone_costata )))	(Bouliachelys_suteri	(Ocepechelon_bouyai	(Desmatochelys_lowii	Desmatochelys_padillai ))))	(Protostega_gigas	Archelon_ischyros )))	((Cabindachelys_landanensis	((Argillochelys_cuneiceps	(((Allopleuron_hoffmanni	(Dermochelys_coriacea	Eosphargis_breineri ))	(Oligochelone_rupelensis	(Procolpochelys_charlestonensis	Erquelinnesia_gosseleti )))	((Eretmochelys_imbricata	(Caretta_caretta	(Lepidochelys_olivacea	Lepidochelys_kempii )))	(Chelonia_mydas	Natator_depressus ))))	(Puppigerus_camperi
(Proganochelys_quenstedtii	(Australochelys_africanus	((Chubutemys_copelloi	(Meiolania_planiceps	(Kallokibotion_bajazidi	(((Thalssemys_bruntrutana	(Ordosemys_sp._IVPP_V12092	((Portlandemys_mcdowelli	(Jurassichelon_oleronensis	(Plesiochelys_planiceps	(Plesiochelys_etalloni	Plesiochelys_bigleri ))))	(Solnhofia_parsonsi	(Leyvachelys_cipadi	(Brachyopsemys_tingitana	(Sandownia_harrisi	Angolachelys_mbaxi )))))))	(((((((Kirgizemys_hoburensis	(Kirgizemys_dmitrievi	(Judithemys_sukhanovi	(Dracochelys_bicuspis	(Toxochelys_latiremis	(Nichollsemys_baieri_2022	(((Bouliachelys_suteri	((Chelosphargis_advena	((Rhinochelys_pulchriceps	Rhinochelys_nammourensis )	(Santanachelys_gaffneyi	Notochelone_costata )))	(Ocepechelon_bouyai	(Desmatochelys_lowii	Desmatochelys_padillai ))))	(Calcarichelys_gemma	(Protostega_gigas	Archelon_ischyros )))	((Cabindachelys_landanensis	((Argillochelys_cuneiceps	(((Allopleuron_hoffmanni	(Dermochelys_coriacea	Eosphargis_breineri ))	(Oligochelone_rupelensis	(Procolpochelys_charlestonensis	Erquelinnesia_gosseleti )))	((Eretmochelys_imbricata	(Caretta_caretta	(Lepidochelys_olivacea	Lepidochelys_kempii )))	(Chelonia_mydas	Natator_depressus ))))	(Puppigerus_camperi
(Proganochelys_quenstedtii	(Australochelys_africanus	((Chubutemys_copelloi	(Meiolania_planiceps	(Kallokibotion_bajazidi	(((Thalssemys_bruntrutana	(Ordosemys_sp._IVPP_V12092	((Portlandemys_mcdowelli	(Jurassichelon_oleronensis	(Plesiochelys_planiceps	(Plesiochelys_etalloni	Plesiochelys_bigleri ))))	(Solnhofia_parsonsi	(Brachyopsemys_tingitana	(Leyvachelys_cipadi	(Sandownia_harrisi	Angolachelys_mbaxi )))))))	(((((((Kirgizemys_hoburensis	(Kirgizemys_dmitrievi	(Judithemys_sukhanovi	(Dracochelys_bicuspis	(Toxochelys_latiremis	(Nichollsemys_baieri_2022	((((Chelosphargis_advena	((Rhinochelys_pulchriceps	Rhinochelys_nammourensis )	(Santanachelys_gaffneyi	Notochelone_costata )))	(Bouliachelys_suteri	(Ocepechelon_bouyai	(Desmatochelys_lowii	Desmatochelys_padillai ))))	(Calcarichelys_gemma	(Protostega_gigas	Archelon_ischyros )))	((Cabindachelys_landanensis	((Argillochelys_cuneiceps	(((Allopleuron_hoffmanni	(Dermochelys_coriacea	Eosphargis_breineri ))	(Erquelinnesia_gosseleti	(Procolpochelys_charlestonensis	Oligochelone_rupelensis )))	((Eretmochelys_imbricata	(Caretta_caretta	(Lepidochelys_olivacea	Lepidochelys_kempii )))	(Chelonia_mydas	Natator_depressus ))))	(Puppigerus_camperi
(Proganochelys_quenstedtii	(Australochelys_africanus	((Chubutemys_copelloi	(Meiolania_planiceps	(Kallokibotion_bajazidi	((((Thalssemys_bruntrutana	Ordosemys_sp._IVPP_V12092 )	((Portlandemys_mcdowelli	(Jurassichelon_oleronensis	(Plesiochelys_planiceps	(Plesiochelys_etalloni	Plesiochelys_bigleri ))))	(Solnhofia_parsonsi	(Leyvachelys_cipadi	(Brachyopsemys_tingitana	(Sandownia_harrisi	Angolachelys_mbaxi ))))))	((((((((Toxochelys_latiremis	(Nichollsemys_baieri_2022	(((Bouliachelys_suteri	((Chelosphargis_advena	((Rhinochelys_pulchriceps	Rhinochelys_nammourensis )	(Santanachelys_gaffneyi	Notochelone_costata )))	(Ocepechelon_bouyai	(Desmatochelys_lowii	Desmatochelys_padillai ))))	(Calcarichelys_gemma	(Protostega_gigas	Archelon_ischyros )))	((Cabindachelys_landanensis	((Argillochelys_cuneiceps	(((Allopleuron_hoffmanni	(Dermochelys_coriacea	Eosphargis_breineri ))	(Erquelinnesia_gosseleti	(Procolpochelys_charlestonensis	Oligochelone_rupelensis )))	((Eretmochelys_imbricata	(Caretta_caretta	(Lepidochelys_olivacea	Lepidochelys_kempii )))	(Chelonia_mydas	Natator_depressus ))))	(Puppigerus_camperi	Eochelone_brabantica )))	(Peritresius_martini	Ctenochelys )))))	(Judithemys_sukhanovi
(Proganochelys_quenstedtii	(Australochelys_africanus	((Chubutemys_copelloi	(Meiolania_planiceps	(Kallokibotion_bajazidi	((((Thalssemys_bruntrutana	Ordosemys_sp._IVPP_V12092 )	((Portlandemys_mcdowelli	(Jurassichelon_oleronensis	(Plesiochelys_bigleri	(Plesiochelys_planiceps	Plesiochelys_etalloni ))))	(Solnhofia_parsonsi	(Leyvachelys_cipadi	(Brachyopsemys_tingitana	(Sandownia_harrisi	Angolachelys_mbaxi ))))))	((((((((Toxochelys_latiremis	(Nichollsemys_baieri_2022	(((Bouliachelys_suteri	((Chelosphargis_advena	((Rhinochelys_pulchriceps	Rhinochelys_nammourensis )	(Santanachelys_gaffneyi	Notochelone_costata )))	(Ocepechelon_bouyai	(Desmatochelys_lowii	Desmatochelys_padillai ))))	(Calcarichelys_gemma	(Protostega_gigas	Archelon_ischyros )))	((Cabindachelys_landanensis	((Argillochelys_cuneiceps	(((Allopleuron_hoffmanni	(Dermochelys_coriacea	Eosphargis_breineri ))	(Erquelinnesia_gosseleti	(Procolpochelys_charlestonensis	Oligochelone_rupelensis )))	((Eretmochelys_imbricata	(Caretta_caretta	(Lepidochelys_olivacea	Lepidochelys_kempii )))	(Chelonia_mydas	Natator_depressus ))))	(Puppigerus_camperi	Eochelone_brabantica )))	(Peritresius_martini	Ctenochelys )))))	(Judithemys_sukhanovi
(Proganochelys_quenstedtii	(Australochelys_africanus	((Chubutemys_copelloi	(Meiolania_planiceps	(Kallokibotion_bajazidi	((((Thalssemys_bruntrutana	Ordosemys_sp._IVPP_V12092 )	((Portlandemys_mcdowelli	(Jurassichelon_oleronensis	(Plesiochelys_etalloni	(Plesiochelys_planiceps	Plesiochelys_bigleri ))))	(Solnhofia_parsonsi	(Brachyopsemys_tingitana	(Leyvachelys_cipadi	(Sandownia_harrisi	Angolachelys_mbaxi ))))))	((((((((Toxochelys_latiremis	(Nichollsemys_baieri_2022	(((Bouliachelys_suteri	((Chelosphargis_advena	((Rhinochelys_pulchriceps	Rhinochelys_nammourensis )	(Santanachelys_gaffneyi	Notochelone_costata )))	(Ocepechelon_bouyai	(Desmatochelys_lowii	Desmatochelys_padillai ))))	(Calcarichelys_gemma	(Protostega_gigas	Archelon_ischyros )))	((Cabindachelys_landanensis	((Argillochelys_cuneiceps	(((Allopleuron_hoffmanni	(Dermochelys_coriacea	Eosphargis_breineri ))	(Erquelinnesia_gosseleti	(Procolpochelys_charlestonensis	Oligochelone_rupelensis )))	((Eretmochelys_imbricata	(Caretta_caretta	(Lepidochelys_olivacea	Lepidochelys_kempii )))	(Chelonia_mydas	Natator_depressus ))))	(Puppigerus_camperi	Eochelone_brabantica )))	(Peritresius_martini	Ctenochelys )))))	(Judithemys_sukhanovi
(Proganochelys_quenstedtii	(Australochelys_africanus	((Chubutemys_copelloi	(Meiolania_planiceps	(Kallokibotion_bajazidi	((((Thalssemys_bruntrutana	Ordosemys_sp._IVPP_V12092 )	((Portlandemys_mcdowelli	(Jurassichelon_oleronensis	(Plesiochelys_etalloni	(Plesiochelys_planiceps	Plesiochelys_bigleri ))))	(Solnhofia_parsonsi	(Leyvachelys_cipadi	(Brachyopsemys_tingitana	(Sandownia_harrisi	Angolachelys_mbaxi ))))))	((((((((Toxochelys_latiremis	(Nichollsemys_baieri_2022	((((Chelosphargis_advena	((Rhinochelys_pulchriceps	Rhinochelys_nammourensis )	(Santanachelys_gaffneyi	Notochelone_costata )))	(Bouliachelys_suteri	(Ocepechelon_bouyai	(Desmatochelys_lowii	Desmatochelys_padillai ))))	(Calcarichelys_gemma	(Protostega_gigas	Archelon_ischyros )))	((Cabindachelys_landanensis	((Argillochelys_cuneiceps	(((Allopleuron_hoffmanni	(Dermochelys_coriacea	Eosphargis_breineri ))	(Erquelinnesia_gosseleti	(Procolpochelys_charlestonensis	Oligochelone_rupelensis )))	((Eretmochelys_imbricata	(Caretta_caretta	(Lepidochelys_olivacea	Lepidochelys_kempii )))	(Chelonia_mydas	Natator_depressus ))))	(Puppigerus_camperi	Eochelone_brabantica )))	(Peritresius_martini	Ctenochelys )))))	(Judithemys_sukhanovi
(Proganochelys_quenstedtii	(Australochelys_africanus	((Chubutemys_copelloi	(Meiolania_planiceps	(Kallokibotion_bajazidi	((((Thalssemys_bruntrutana	Ordosemys_sp._IVPP_V12092 )	((Portlandemys_mcdowelli	(Jurassichelon_oleronensis	(Plesiochelys_etalloni	(Plesiochelys_planiceps	Plesiochelys_bigleri ))))	(Solnhofia_parsonsi	(Leyvachelys_cipadi	(Brachyopsemys_tingitana	(Sandownia_harrisi	Angolachelys_mbaxi ))))))	((((((((Toxochelys_latiremis	(Nichollsemys_baieri_2022	(((Bouliachelys_suteri	((Chelosphargis_advena	((Rhinochelys_pulchriceps	Rhinochelys_nammourensis )	(Santanachelys_gaffneyi	Notochelone_costata )))	(Ocepechelon_bouyai	(Desmatochelys_lowii	Desmatochelys_padillai ))))	(Calcarichelys_gemma	(Protostega_gigas	Archelon_ischyros )))	((Cabindachelys_landanensis	((Argillochelys_cuneiceps	(((Allopleuron_hoffmanni	(Dermochelys_coriacea	Eosphargis_breineri ))	(Erquelinnesia_gosseleti	(Procolpochelys_charlestonensis	Oligochelone_rupelensis )))	((Eretmochelys_imbricata	(Caretta_caretta	(Lepidochelys_olivacea	Lepidochelys_kempii )))	(Chelonia_mydas	Natator_depressus ))))	(Puppigerus_camperi	Eochelone_brabantica )))	(Peritresius_martini	Ctenochelys )))))	(Judithemys_sukhanovi
(Proganochelys_quenstedtii	(Australochelys_africanus	((Chubutemys_copelloi	(Meiolania_planiceps	(Kallokibotion_bajazidi	((((Thalssemys_bruntrutana	Ordosemys_sp._IVPP_V12092 )	((Portlandemys_mcdowelli	(Jurassichelon_oleronensis	(Plesiochelys_etalloni	(Plesiochelys_planiceps	Plesiochelys_bigleri ))))	(Solnhofia_parsonsi	(Leyvachelys_cipadi	(Brachyopsemys_tingitana	(Sandownia_harrisi	Angolachelys_mbaxi ))))))	((((((((Dracochelys_bicuspis	(Toxochelys_latiremis	(Nichollsemys_baieri_2022	(((Bouliachelys_suteri	((Chelosphargis_advena	((Rhinochelys_pulchriceps	Rhinochelys_nammourensis )	(Santanachelys_gaffneyi	Notochelone_costata )))	(Ocepechelon_bouyai	(Desmatochelys_lowii	Desmatochelys_padillai ))))	(Calcarichelys_gemma	(Protostega_gigas	Archelon_ischyros )))	((Cabindachelys_landanensis	((Argillochelys_cuneiceps	(((Allopleuron_hoffmanni	(Dermochelys_coriacea	Eosphargis_breineri ))	(Erquelinnesia_gosseleti	(Procolpochelys_charlestonensis	Oligochelone_rupelensis )))	((Eretmochelys_imbricata	(Caretta_caretta	(Lepidochelys_olivacea	Lepidochelys_kempii )))	(Chelonia_mydas	Natator_depressus ))))	(Puppigerus_camperi	Eochelone_brabantica )))	(Peritresius_martini	Ctenochelys ))))))
(Proganochelys_quenstedtii	(Australochelys_africanus	((Chubutemys_copelloi	(Meiolania_planiceps	(Kallokibotion_bajazidi	((((Thalssemys_bruntrutana	Ordosemys_sp._IVPP_V12092 )	((Portlandemys_mcdowelli	(Jurassichelon_oleronensis	(Plesiochelys_etalloni	(Plesiochelys_planiceps	Plesiochelys_bigleri ))))	(Solnhofia_parsonsi	(Leyvachelys_cipadi	(Brachyopsemys_tingitana	(Sandownia_harrisi	Angolachelys_mbaxi ))))))	((((((((Toxochelys_latiremis	(Nichollsemys_baieri_2022	((Calcarichelys_gemma	(((Chelosphargis_advena	((Rhinochelys_pulchriceps	Rhinochelys_nammourensis )	(Santanachelys_gaffneyi	Notochelone_costata )))	(Bouliachelys_suteri	(Ocepechelon_bouyai	(Desmatochelys_lowii	Desmatochelys_padillai ))))	(Protostega_gigas	Archelon_ischyros )))	((Cabindachelys_landanensis	((Argillochelys_cuneiceps	(((Allopleuron_hoffmanni	(Dermochelys_coriacea	Eosphargis_breineri ))	(Erquelinnesia_gosseleti	(Procolpochelys_charlestonensis	Oligochelone_rupelensis )))	((Eretmochelys_imbricata	(Caretta_caretta	(Lepidochelys_olivacea	Lepidochelys_kempii )))	(Chelonia_mydas	Natator_depressus ))))	(Puppigerus_camperi	Eochelone_brabantica )))	(Peritresius_martini	Ctenochelys )))))	(Judithemys_sukhanovi
(Proganochelys_quenstedtii	(Australochelys_africanus	((Chubutemys_copelloi	(Meiolania_planiceps	(Kallokibotion_bajazidi	((((Thalssemys_bruntrutana	Ordosemys_sp._IVPP_V12092 )	((Portlandemys_mcdowelli	(Jurassichelon_oleronensis	(Plesiochelys_etalloni	(Plesiochelys_planiceps	Plesiochelys_bigleri ))))	(Solnhofia_parsonsi	(Leyvachelys_cipadi	(Brachyopsemys_tingitana	(Sandownia_harrisi	Angolachelys_mbaxi ))))))	((((((((Toxochelys_latiremis	(Nichollsemys_baieri_2022	((Calcarichelys_gemma	(Bouliachelys_suteri	((Chelosphargis_advena	((Rhinochelys_pulchriceps	Rhinochelys_nammourensis )	(Santanachelys_gaffneyi	Notochelone_costata )))	((Ocepechelon_bouyai	(Protostega_gigas	Archelon_ischyros ))	(Desmatochelys_lowii	Desmatochelys_padillai )))))	((Cabindachelys_landanensis	((Argillochelys_cuneiceps	(((Allopleuron_hoffmanni	(Dermochelys_coriacea	Eosphargis_breineri ))	(Erquelinnesia_gosseleti	(Procolpochelys_charlestonensis	Oligochelone_rupelensis )))	((Eretmochelys_imbricata	(Caretta_caretta	(Lepidochelys_olivacea	Lepidochelys_kempii )))	(Chelonia_mydas	Natator_depressus ))))	(Puppigerus_camperi	Eochelone_brabantica )))	(Peritresius_martini	Ctenochelys )))))	(Judithemys_sukhanovi
(Proganochelys_quenstedtii	(Australochelys_africanus	((Chubutemys_copelloi	(Meiolania_planiceps	(Kallokibotion_bajazidi	(((Ordosemys_sp._IVPP_V12092	(Thalssemys_bruntrutana	((Portlandemys_mcdowelli	(Jurassichelon_oleronensis	(Plesiochelys_planiceps	(Plesiochelys_etalloni	Plesiochelys_bigleri ))))	(Solnhofia_parsonsi	(Brachyopsemys_tingitana	(Leyvachelys_cipadi	(Sandownia_harrisi	Angolachelys_mbaxi )))))))	(((((((Kirgizemys_hoburensis	(Kirgizemys_dmitrievi	(Judithemys_sukhanovi	(Dracochelys_bicuspis	(Toxochelys_latiremis	(Nichollsemys_baieri_2022	((Bouliachelys_suteri	(Calcarichelys_gemma	((Chelosphargis_advena	((Rhinochelys_pulchriceps	Rhinochelys_nammourensis )	(Santanachelys_gaffneyi	Notochelone_costata )))	((Ocepechelon_bouyai	(Protostega_gigas	Archelon_ischyros ))	(Desmatochelys_lowii	Desmatochelys_padillai )))))	((Cabindachelys_landanensis	((Argillochelys_cuneiceps	(((Allopleuron_hoffmanni	(Dermochelys_coriacea	Eosphargis_breineri ))	(Oligochelone_rupelensis	(Procolpochelys_charlestonensis	Erquelinnesia_gosseleti )))	((Eretmochelys_imbricata	(Caretta_caretta	(Lepidochelys_olivacea	Lepidochelys_kempii )))	(Chelonia_mydas	Natator_depressus ))))	(Puppigerus_camperi
(Proganochelys_quenstedtii	(Australochelys_africanus	((Chubutemys_copelloi	(Meiolania_planiceps	(Kallokibotion_bajazidi	(((Ordosemys_sp._IVPP_V12092	(Thalssemys_bruntrutana	((Portlandemys_mcdowelli	(Jurassichelon_oleronensis	(Plesiochelys_etalloni	(Plesiochelys_planiceps	Plesiochelys_bigleri ))))	(Solnhofia_parsonsi	(Brachyopsemys_tingitana	(Leyvachelys_cipadi	(Sandownia_harrisi	Angolachelys_mbaxi )))))))	(((((((Kirgizemys_hoburensis	(Kirgizemys_dmitrievi	(Judithemys_sukhanovi	(Dracochelys_bicuspis	(Toxochelys_latiremis	(Nichollsemys_baieri_2022	((Bouliachelys_suteri	(Calcarichelys_gemma	((Chelosphargis_advena	((Rhinochelys_pulchriceps	Rhinochelys_nammourensis )	(Santanachelys_gaffneyi	Notochelone_costata )))	((Ocepechelon_bouyai	(Protostega_gigas	Archelon_ischyros ))	(Desmatochelys_lowii	Desmatochelys_padillai )))))	((Cabindachelys_landanensis	((Argillochelys_cuneiceps	(((Allopleuron_hoffmanni	(Dermochelys_coriacea	Eosphargis_breineri ))	(Oligochelone_rupelensis	(Procolpochelys_charlestonensis	Erquelinnesia_gosseleti )))	((Eretmochelys_imbricata	(Caretta_caretta	(Lepidochelys_olivacea	Lepidochelys_kempii )))	(Chelonia_mydas	Natator_depressus ))))	(Puppigerus_camperi
(Proganochelys_quenstedtii	(Australochelys_africanus	((Chubutemys_copelloi	(Meiolania_planiceps	(Kallokibotion_bajazidi	(((Ordosemys_sp._IVPP_V12092	(Thalssemys_bruntrutana	((Portlandemys_mcdowelli	(Jurassichelon_oleronensis	(Plesiochelys_bigleri	(Plesiochelys_planiceps	Plesiochelys_etalloni ))))	(Solnhofia_parsonsi	(Brachyopsemys_tingitana	(Leyvachelys_cipadi	(Sandownia_harrisi	Angolachelys_mbaxi )))))))	(((((((Kirgizemys_hoburensis	(Kirgizemys_dmitrievi	(Judithemys_sukhanovi	(Dracochelys_bicuspis	(Toxochelys_latiremis	(Nichollsemys_baieri_2022	((Calcarichelys_gemma	(Bouliachelys_suteri	((Chelosphargis_advena	((Rhinochelys_pulchriceps	Rhinochelys_nammourensis )	(Santanachelys_gaffneyi	Notochelone_costata )))	((Ocepechelon_bouyai	(Protostega_gigas	Archelon_ischyros ))	(Desmatochelys_lowii	Desmatochelys_padillai )))))	((Cabindachelys_landanensis	((Argillochelys_cuneiceps	(((Allopleuron_hoffmanni	(Dermochelys_coriacea	Eosphargis_breineri ))	(Oligochelone_rupelensis	(Procolpochelys_charlestonensis	Erquelinnesia_gosseleti )))	((Eretmochelys_imbricata	(Caretta_caretta	(Lepidochelys_olivacea	Lepidochelys_kempii )))	(Chelonia_mydas	Natator_depressus ))))	(Puppigerus_camperi
(Proganochelys_quenstedtii	(Australochelys_africanus	((Chubutemys_copelloi	(Meiolania_planiceps	(Kallokibotion_bajazidi	(((Ordosemys_sp._IVPP_V12092	(Thalssemys_bruntrutana	((Portlandemys_mcdowelli	(Jurassichelon_oleronensis	(Plesiochelys_bigleri	(Plesiochelys_planiceps	Plesiochelys_etalloni ))))	(Solnhofia_parsonsi	(Brachyopsemys_tingitana	(Leyvachelys_cipadi	(Sandownia_harrisi	Angolachelys_mbaxi )))))))	(((((((Kirgizemys_hoburensis	(Kirgizemys_dmitrievi	(Judithemys_sukhanovi	(Dracochelys_bicuspis	(Toxochelys_latiremis	(Nichollsemys_baieri_2022	((Calcarichelys_gemma	((Chelosphargis_advena	((Rhinochelys_pulchriceps	Rhinochelys_nammourensis )	(Santanachelys_gaffneyi	Notochelone_costata )))	(Bouliachelys_suteri	((Ocepechelon_bouyai	(Protostega_gigas	Archelon_ischyros ))	(Desmatochelys_lowii	Desmatochelys_padillai )))))	((Cabindachelys_landanensis	((Argillochelys_cuneiceps	(((Allopleuron_hoffmanni	(Dermochelys_coriacea	Eosphargis_breineri ))	(Oligochelone_rupelensis	(Procolpochelys_charlestonensis	Erquelinnesia_gosseleti )))	((Eretmochelys_imbricata	(Caretta_caretta	(Lepidochelys_olivacea	Lepidochelys_kempii )))	(Chelonia_mydas	Natator_depressus ))))	(Puppigerus_camperi
(Proganochelys_quenstedtii	(Australochelys_africanus	((Chubutemys_copelloi	(Meiolania_planiceps	(Kallokibotion_bajazidi	(((Ordosemys_sp._IVPP_V12092	(Thalssemys_bruntrutana	((Portlandemys_mcdowelli	(Jurassichelon_oleronensis	(Plesiochelys_bigleri	(Plesiochelys_planiceps	Plesiochelys_etalloni ))))	(Solnhofia_parsonsi	(Brachyopsemys_tingitana	(Leyvachelys_cipadi	(Sandownia_harrisi	Angolachelys_mbaxi )))))))	(((((((Kirgizemys_hoburensis	(Kirgizemys_dmitrievi	(Judithemys_sukhanovi	(Dracochelys_bicuspis	(Toxochelys_latiremis	(Nichollsemys_baieri_2022	((Bouliachelys_suteri	(Calcarichelys_gemma	((Chelosphargis_advena	((Rhinochelys_pulchriceps	Rhinochelys_nammourensis )	(Santanachelys_gaffneyi	Notochelone_costata )))	((Ocepechelon_bouyai	(Protostega_gigas	Archelon_ischyros ))	(Desmatochelys_lowii	Desmatochelys_padillai )))))	((Cabindachelys_landanensis	((Argillochelys_cuneiceps	(((Allopleuron_hoffmanni	(Dermochelys_coriacea	Eosphargis_breineri ))	(Oligochelone_rupelensis	(Procolpochelys_charlestonensis	Erquelinnesia_gosseleti )))	((Eretmochelys_imbricata	(Caretta_caretta	(Lepidochelys_olivacea	Lepidochelys_kempii )))	(Chelonia_mydas	Natator_depressus ))))	(Puppigerus_camperi
(Proganochelys_quenstedtii	(Australochelys_africanus	((Chubutemys_copelloi	(Meiolania_planiceps	(Kallokibotion_bajazidi	(((Ordosemys_sp._IVPP_V12092	(Thalssemys_bruntrutana	((Portlandemys_mcdowelli	(Jurassichelon_oleronensis	(Plesiochelys_planiceps	(Plesiochelys_etalloni	Plesiochelys_bigleri ))))	(Solnhofia_parsonsi	(Leyvachelys_cipadi	(Brachyopsemys_tingitana	(Sandownia_harrisi	Angolachelys_mbaxi )))))))	((((((((Dracochelys_bicuspis	(Toxochelys_latiremis	(Nichollsemys_baieri_2022	(((Calcarichelys_gemma	(Chelosphargis_advena	((Rhinochelys_pulchriceps	Rhinochelys_nammourensis )	(Santanachelys_gaffneyi	Notochelone_costata ))))	(Bouliachelys_suteri	((Ocepechelon_bouyai	(Protostega_gigas	Archelon_ischyros ))	(Desmatochelys_lowii	Desmatochelys_padillai ))))	((Cabindachelys_landanensis	((Argillochelys_cuneiceps	(((Allopleuron_hoffmanni	(Dermochelys_coriacea	Eosphargis_breineri ))	(Oligochelone_rupelensis	(Procolpochelys_charlestonensis	Erquelinnesia_gosseleti )))	((Eretmochelys_imbricata	(Caretta_caretta	(Lepidochelys_olivacea	Lepidochelys_kempii )))	(Chelonia_mydas	Natator_depressus ))))	(Puppigerus_camperi	Eochelone_brabantica )))	(Peritresius_martini	Ctenochelys ))))))
(Proganochelys_quenstedtii	(Australochelys_africanus	((Chubutemys_copelloi	(Meiolania_planiceps	(Kallokibotion_bajazidi	(((Ordosemys_sp._IVPP_V12092	(Thalssemys_bruntrutana	((Portlandemys_mcdowelli	(Jurassichelon_oleronensis	(Plesiochelys_bigleri	(Plesiochelys_planiceps	Plesiochelys_etalloni ))))	(Solnhofia_parsonsi	(Leyvachelys_cipadi	(Brachyopsemys_tingitana	(Sandownia_harrisi	Angolachelys_mbaxi )))))))	((((((((Dracochelys_bicuspis	(Toxochelys_latiremis	(Nichollsemys_baieri_2022	(((Calcarichelys_gemma	(Chelosphargis_advena	((Rhinochelys_pulchriceps	Rhinochelys_nammourensis )	(Santanachelys_gaffneyi	Notochelone_costata ))))	(Bouliachelys_suteri	((Ocepechelon_bouyai	(Protostega_gigas	Archelon_ischyros ))	(Desmatochelys_lowii	Desmatochelys_padillai ))))	((Cabindachelys_landanensis	((Argillochelys_cuneiceps	(((Allopleuron_hoffmanni	(Dermochelys_coriacea	Eosphargis_breineri ))	(Oligochelone_rupelensis	(Procolpochelys_charlestonensis	Erquelinnesia_gosseleti )))	((Eretmochelys_imbricata	(Caretta_caretta	(Lepidochelys_olivacea	Lepidochelys_kempii )))	(Chelonia_mydas	Natator_depressus ))))	(Puppigerus_camperi	Eochelone_brabantica )))	(Peritresius_martini	Ctenochelys ))))))
(Proganochelys_quenstedtii	(Australochelys_africanus	((Chubutemys_copelloi	(Meiolania_planiceps	(Kallokibotion_bajazidi	(((Ordosemys_sp._IVPP_V12092	(Thalssemys_bruntrutana	((Portlandemys_mcdowelli	(Jurassichelon_oleronensis	(Plesiochelys_etalloni	(Plesiochelys_planiceps	Plesiochelys_bigleri ))))	(Solnhofia_parsonsi	(Brachyopsemys_tingitana	(Leyvachelys_cipadi	(Sandownia_harrisi	Angolachelys_mbaxi )))))))	((((((((Dracochelys_bicuspis	(Toxochelys_latiremis	(Nichollsemys_baieri_2022	(((Calcarichelys_gemma	(Chelosphargis_advena	((Rhinochelys_pulchriceps	Rhinochelys_nammourensis )	(Santanachelys_gaffneyi	Notochelone_costata ))))	(Bouliachelys_suteri	((Ocepechelon_bouyai	(Protostega_gigas	Archelon_ischyros ))	(Desmatochelys_lowii	Desmatochelys_padillai ))))	((Cabindachelys_landanensis	((Argillochelys_cuneiceps	(((Allopleuron_hoffmanni	(Dermochelys_coriacea	Eosphargis_breineri ))	(Oligochelone_rupelensis	(Procolpochelys_charlestonensis	Erquelinnesia_gosseleti )))	((Eretmochelys_imbricata	(Caretta_caretta	(Lepidochelys_olivacea	Lepidochelys_kempii )))	(Chelonia_mydas	Natator_depressus ))))	(Puppigerus_camperi	Eochelone_brabantica )))	(Peritresius_martini	Ctenochelys ))))))
(Proganochelys_quenstedtii	(Australochelys_africanus	((Chubutemys_copelloi	(Meiolania_planiceps	(Kallokibotion_bajazidi	(((Ordosemys_sp._IVPP_V12092	(Thalssemys_bruntrutana	((Portlandemys_mcdowelli	(Jurassichelon_oleronensis	(Plesiochelys_etalloni	(Plesiochelys_planiceps	Plesiochelys_bigleri ))))	(Solnhofia_parsonsi	(Leyvachelys_cipadi	(Brachyopsemys_tingitana	(Sandownia_harrisi	Angolachelys_mbaxi )))))))	((((((((Dracochelys_bicuspis	(Toxochelys_latiremis	(Nichollsemys_baieri_2022	(((Calcarichelys_gemma	(Chelosphargis_advena	(Santanachelys_gaffneyi	(Notochelone_costata	(Rhinochelys_pulchriceps	Rhinochelys_nammourensis )))))	(Bouliachelys_suteri	((Ocepechelon_bouyai	(Protostega_gigas	Archelon_ischyros ))	(Desmatochelys_lowii	Desmatochelys_padillai ))))	((Cabindachelys_landanensis	((Argillochelys_cuneiceps	(((Allopleuron_hoffmanni	(Dermochelys_coriacea	Eosphargis_breineri ))	(Oligochelone_rupelensis	(Procolpochelys_charlestonensis	Erquelinnesia_gosseleti )))	((Eretmochelys_imbricata	(Caretta_caretta	(Lepidochelys_olivacea	Lepidochelys_kempii )))	(Chelonia_mydas	Natator_depressus ))))	(Puppigerus_camperi	Eochelone_brabantica )))	(Peritresius_martini	Ctenochelys ))))))
(Proganochelys_quenstedtii	(Australochelys_africanus	((Chubutemys_copelloi	(Meiolania_planiceps	(Kallokibotion_bajazidi	(((Ordosemys_sp._IVPP_V12092	(Thalssemys_bruntrutana	((Portlandemys_mcdowelli	(Jurassichelon_oleronensis	(Plesiochelys_etalloni	(Plesiochelys_planiceps	Plesiochelys_bigleri ))))	(Solnhofia_parsonsi	(Leyvachelys_cipadi	(Brachyopsemys_tingitana	(Sandownia_harrisi	Angolachelys_mbaxi )))))))	((((((((Dracochelys_bicuspis	(Toxochelys_latiremis	(Nichollsemys_baieri_2022	(((Calcarichelys_gemma	(Chelosphargis_advena	(Notochelone_costata	(Santanachelys_gaffneyi	(Rhinochelys_pulchriceps	Rhinochelys_nammourensis )))))	(Bouliachelys_suteri	((Ocepechelon_bouyai	(Protostega_gigas	Archelon_ischyros ))	(Desmatochelys_lowii	Desmatochelys_padillai ))))	((Cabindachelys_landanensis	((Argillochelys_cuneiceps	(((Allopleuron_hoffmanni	(Dermochelys_coriacea	Eosphargis_breineri ))	(Oligochelone_rupelensis	(Procolpochelys_charlestonensis	Erquelinnesia_gosseleti )))	((Eretmochelys_imbricata	(Caretta_caretta	(Lepidochelys_olivacea	Lepidochelys_kempii )))	(Chelonia_mydas	Natator_depressus ))))	(Puppigerus_camperi	Eochelone_brabantica )))	(Peritresius_martini	Ctenochelys ))))))
(Proganochelys_quenstedtii	(Australochelys_africanus	((Chubutemys_copelloi	(Meiolania_planiceps	(Kallokibotion_bajazidi	(((Ordosemys_sp._IVPP_V12092	(Thalssemys_bruntrutana	((Portlandemys_mcdowelli	(Jurassichelon_oleronensis	(Plesiochelys_etalloni	(Plesiochelys_planiceps	Plesiochelys_bigleri ))))	(Solnhofia_parsonsi	(Leyvachelys_cipadi	(Brachyopsemys_tingitana	(Sandownia_harrisi	Angolachelys_mbaxi )))))))	((((((((Dracochelys_bicuspis	(Toxochelys_latiremis	(Nichollsemys_baieri_2022	((Calcarichelys_gemma	((Chelosphargis_advena	((Rhinochelys_pulchriceps	Rhinochelys_nammourensis )	(Santanachelys_gaffneyi	Notochelone_costata )))	(Bouliachelys_suteri	((Ocepechelon_bouyai	(Protostega_gigas	Archelon_ischyros ))	(Desmatochelys_lowii	Desmatochelys_padillai )))))	((Cabindachelys_landanensis	((Argillochelys_cuneiceps	(((Allopleuron_hoffmanni	(Dermochelys_coriacea	Eosphargis_breineri ))	(Oligochelone_rupelensis	(Procolpochelys_charlestonensis	Erquelinnesia_gosseleti )))	((Eretmochelys_imbricata	(Caretta_caretta	(Lepidochelys_olivacea	Lepidochelys_kempii )))	(Chelonia_mydas	Natator_depressus ))))	(Puppigerus_camperi	Eochelone_brabantica )))	(Peritresius_martini	Ctenochelys ))))))
(Proganochelys_quenstedtii	(Australochelys_africanus	((Chubutemys_copelloi	(Meiolania_planiceps	(Kallokibotion_bajazidi	(((Ordosemys_sp._IVPP_V12092	(Thalssemys_bruntrutana	((Portlandemys_mcdowelli	(Jurassichelon_oleronensis	(Plesiochelys_etalloni	(Plesiochelys_planiceps	Plesiochelys_bigleri ))))	(Solnhofia_parsonsi	(Leyvachelys_cipadi	(Brachyopsemys_tingitana	(Sandownia_harrisi	Angolachelys_mbaxi )))))))	((((((((Dracochelys_bicuspis	(Toxochelys_latiremis	(Nichollsemys_baieri_2022	(((Calcarichelys_gemma	(Chelosphargis_advena	((Rhinochelys_pulchriceps	Rhinochelys_nammourensis )	(Santanachelys_gaffneyi	Notochelone_costata ))))	(Bouliachelys_suteri	((Ocepechelon_bouyai	(Protostega_gigas	Archelon_ischyros ))	(Desmatochelys_lowii	Desmatochelys_padillai ))))	((Cabindachelys_landanensis	((Argillochelys_cuneiceps	(((Allopleuron_hoffmanni	(Dermochelys_coriacea	Eosphargis_breineri ))	(Oligochelone_rupelensis	(Procolpochelys_charlestonensis	Erquelinnesia_gosseleti )))	((Eretmochelys_imbricata	(Caretta_caretta	(Lepidochelys_olivacea	Lepidochelys_kempii )))	(Chelonia_mydas	Natator_depressus ))))	(Puppigerus_camperi	Eochelone_brabantica )))	(Peritresius_martini	Ctenochelys ))))))
(Proganochelys_quenstedtii	(Australochelys_africanus	((Chubutemys_copelloi	(Meiolania_planiceps	(Kallokibotion_bajazidi	(((Ordosemys_sp._IVPP_V12092	(Thalssemys_bruntrutana	((Portlandemys_mcdowelli	(Jurassichelon_oleronensis	(Plesiochelys_etalloni	(Plesiochelys_planiceps	Plesiochelys_bigleri ))))	(Solnhofia_parsonsi	(Leyvachelys_cipadi	(Brachyopsemys_tingitana	(Sandownia_harrisi	Angolachelys_mbaxi )))))))	((((((((Toxochelys_latiremis	(Nichollsemys_baieri_2022	(((Calcarichelys_gemma	(Chelosphargis_advena	((Rhinochelys_pulchriceps	Rhinochelys_nammourensis )	(Santanachelys_gaffneyi	Notochelone_costata ))))	(Bouliachelys_suteri	((Ocepechelon_bouyai	(Protostega_gigas	Archelon_ischyros ))	(Desmatochelys_lowii	Desmatochelys_padillai ))))	((Cabindachelys_landanensis	((Argillochelys_cuneiceps	(((Allopleuron_hoffmanni	(Dermochelys_coriacea	Eosphargis_breineri ))	(Oligochelone_rupelensis	(Procolpochelys_charlestonensis	Erquelinnesia_gosseleti )))	((Eretmochelys_imbricata	(Caretta_caretta	(Lepidochelys_olivacea	Lepidochelys_kempii )))	(Chelonia_mydas	Natator_depressus ))))	(Puppigerus_camperi	Eochelone_brabantica )))	(Peritresius_martini	Ctenochelys )))))	(Judithemys_sukhanovi
(Proganochelys_quenstedtii	(Australochelys_africanus	((Chubutemys_copelloi	(Meiolania_planiceps	(Kallokibotion_bajazidi	(((Ordosemys_sp._IVPP_V12092	(Thalssemys_bruntrutana	((Portlandemys_mcdowelli	(Jurassichelon_oleronensis	(Plesiochelys_etalloni	(Plesiochelys_planiceps	Plesiochelys_bigleri ))))	(Solnhofia_parsonsi	(Leyvachelys_cipadi	(Brachyopsemys_tingitana	(Sandownia_harrisi	Angolachelys_mbaxi )))))))	((((((((Dracochelys_bicuspis	(Toxochelys_latiremis	(Nichollsemys_baieri_2022	((Calcarichelys_gemma	(Bouliachelys_suteri	((Chelosphargis_advena	((Rhinochelys_pulchriceps	Rhinochelys_nammourensis )	(Santanachelys_gaffneyi	Notochelone_costata )))	((Ocepechelon_bouyai	(Protostega_gigas	Archelon_ischyros ))	(Desmatochelys_lowii	Desmatochelys_padillai )))))	((Cabindachelys_landanensis	((Argillochelys_cuneiceps	(((Allopleuron_hoffmanni	(Dermochelys_coriacea	Eosphargis_breineri ))	(Oligochelone_rupelensis	(Procolpochelys_charlestonensis	Erquelinnesia_gosseleti )))	((Eretmochelys_imbricata	(Caretta_caretta	(Lepidochelys_olivacea	Lepidochelys_kempii )))	(Chelonia_mydas	Natator_depressus ))))	(Puppigerus_camperi	Eochelone_brabantica )))	(Peritresius_martini	Ctenochelys ))))))
(Proganochelys_quenstedtii	(Australochelys_africanus	((Chubutemys_copelloi	(Meiolania_planiceps	(Kallokibotion_bajazidi	(((Ordosemys_sp._IVPP_V12092	(Thalssemys_bruntrutana	((Portlandemys_mcdowelli	(Jurassichelon_oleronensis	(Plesiochelys_etalloni	(Plesiochelys_planiceps	Plesiochelys_bigleri ))))	(Solnhofia_parsonsi	(Leyvachelys_cipadi	(Brachyopsemys_tingitana	(Sandownia_harrisi	Angolachelys_mbaxi )))))))	((((((((Dracochelys_bicuspis	(Toxochelys_latiremis	(Nichollsemys_baieri_2022	(((Bouliachelys_suteri	(Calcarichelys_gemma	(Chelosphargis_advena	((Rhinochelys_pulchriceps	Rhinochelys_nammourensis )	(Santanachelys_gaffneyi	Notochelone_costata )))))	((Ocepechelon_bouyai	(Protostega_gigas	Archelon_ischyros ))	(Desmatochelys_lowii	Desmatochelys_padillai )))	((Cabindachelys_landanensis	((Argillochelys_cuneiceps	(((Allopleuron_hoffmanni	(Dermochelys_coriacea	Eosphargis_breineri ))	(Oligochelone_rupelensis	(Procolpochelys_charlestonensis	Erquelinnesia_gosseleti )))	((Eretmochelys_imbricata	(Caretta_caretta	(Lepidochelys_olivacea	Lepidochelys_kempii )))	(Chelonia_mydas	Natator_depressus ))))	(Puppigerus_camperi	Eochelone_brabantica )))	(Peritresius_martini	Ctenochelys ))))))
(Proganochelys_quenstedtii	(Australochelys_africanus	((Chubutemys_copelloi	(Meiolania_planiceps	(Kallokibotion_bajazidi	(((Ordosemys_sp._IVPP_V12092	(Thalssemys_bruntrutana	((Portlandemys_mcdowelli	(Jurassichelon_oleronensis	(Plesiochelys_etalloni	(Plesiochelys_planiceps	Plesiochelys_bigleri ))))	(Solnhofia_parsonsi	(Leyvachelys_cipadi	(Brachyopsemys_tingitana	(Sandownia_harrisi	Angolachelys_mbaxi )))))))	((((((((Dracochelys_bicuspis	(Toxochelys_latiremis	(Nichollsemys_baieri_2022	((Bouliachelys_suteri	(Calcarichelys_gemma	((Chelosphargis_advena	((Rhinochelys_pulchriceps	Rhinochelys_nammourensis )	(Santanachelys_gaffneyi	Notochelone_costata )))	((Ocepechelon_bouyai	(Protostega_gigas	Archelon_ischyros ))	(Desmatochelys_lowii	Desmatochelys_padillai )))))	((Cabindachelys_landanensis	((Argillochelys_cuneiceps	(((Allopleuron_hoffmanni	(Dermochelys_coriacea	Eosphargis_breineri ))	(Oligochelone_rupelensis	(Procolpochelys_charlestonensis	Erquelinnesia_gosseleti )))	((Eretmochelys_imbricata	(Caretta_caretta	(Lepidochelys_olivacea	Lepidochelys_kempii )))	(Chelonia_mydas	Natator_depressus ))))	(Puppigerus_camperi	Eochelone_brabantica )))	(Peritresius_martini	Ctenochelys ))))))
(Proganochelys_quenstedtii	(Australochelys_africanus	((Chubutemys_copelloi	(Meiolania_planiceps	(Kallokibotion_bajazidi	(((Ordosemys_sp._IVPP_V12092	(Thalssemys_bruntrutana	((Portlandemys_mcdowelli	(Jurassichelon_oleronensis	(Plesiochelys_planiceps	(Plesiochelys_etalloni	Plesiochelys_bigleri ))))	(Solnhofia_parsonsi	(Brachyopsemys_tingitana	(Leyvachelys_cipadi	(Sandownia_harrisi	Angolachelys_mbaxi )))))))	((((((((Toxochelys_latiremis	(Nichollsemys_baieri_2022	(((Calcarichelys_gemma	(Chelosphargis_advena	((Rhinochelys_pulchriceps	Rhinochelys_nammourensis )	(Santanachelys_gaffneyi	Notochelone_costata ))))	(Bouliachelys_suteri	((Ocepechelon_bouyai	(Protostega_gigas	Archelon_ischyros ))	(Desmatochelys_lowii	Desmatochelys_padillai ))))	((Cabindachelys_landanensis	((Argillochelys_cuneiceps	(((Allopleuron_hoffmanni	(Dermochelys_coriacea	Eosphargis_breineri ))	(Oligochelone_rupelensis	(Procolpochelys_charlestonensis	Erquelinnesia_gosseleti )))	((Eretmochelys_imbricata	(Caretta_caretta	(Lepidochelys_olivacea	Lepidochelys_kempii )))	(Chelonia_mydas	Natator_depressus ))))	(Puppigerus_camperi	Eochelone_brabantica )))	(Peritresius_martini	Ctenochelys )))))	(Judithemys_sukhanovi
(Proganochelys_quenstedtii	(Australochelys_africanus	((Chubutemys_copelloi	(Meiolania_planiceps	(Kallokibotion_bajazidi	(((Ordosemys_sp._IVPP_V12092	(Thalssemys_bruntrutana	((Portlandemys_mcdowelli	(Jurassichelon_oleronensis	(Plesiochelys_etalloni	(Plesiochelys_planiceps	Plesiochelys_bigleri ))))	(Solnhofia_parsonsi	(Brachyopsemys_tingitana	(Leyvachelys_cipadi	(Sandownia_harrisi	Angolachelys_mbaxi )))))))	((((((((Toxochelys_latiremis	(Nichollsemys_baieri_2022	(((Calcarichelys_gemma	(Chelosphargis_advena	((Rhinochelys_pulchriceps	Rhinochelys_nammourensis )	(Santanachelys_gaffneyi	Notochelone_costata ))))	(Bouliachelys_suteri	((Ocepechelon_bouyai	(Protostega_gigas	Archelon_ischyros ))	(Desmatochelys_lowii	Desmatochelys_padillai ))))	((Cabindachelys_landanensis	((Argillochelys_cuneiceps	(((Allopleuron_hoffmanni	(Dermochelys_coriacea	Eosphargis_breineri ))	(Oligochelone_rupelensis	(Procolpochelys_charlestonensis	Erquelinnesia_gosseleti )))	((Eretmochelys_imbricata	(Caretta_caretta	(Lepidochelys_olivacea	Lepidochelys_kempii )))	(Chelonia_mydas	Natator_depressus ))))	(Puppigerus_camperi	Eochelone_brabantica )))	(Peritresius_martini	Ctenochelys )))))	(Judithemys_sukhanovi
(Proganochelys_quenstedtii	(Australochelys_africanus	((Chubutemys_copelloi	(Meiolania_planiceps	(Kallokibotion_bajazidi	(((Ordosemys_sp._IVPP_V12092	(Thalssemys_bruntrutana	((Portlandemys_mcdowelli	(Jurassichelon_oleronensis	(Plesiochelys_bigleri	(Plesiochelys_planiceps	Plesiochelys_etalloni ))))	(Solnhofia_parsonsi	(Leyvachelys_cipadi	(Brachyopsemys_tingitana	(Sandownia_harrisi	Angolachelys_mbaxi )))))))	((((((((Toxochelys_latiremis	(Nichollsemys_baieri_2022	(((Calcarichelys_gemma	(Chelosphargis_advena	((Rhinochelys_pulchriceps	Rhinochelys_nammourensis )	(Santanachelys_gaffneyi	Notochelone_costata ))))	(Bouliachelys_suteri	((Ocepechelon_bouyai	(Protostega_gigas	Archelon_ischyros ))	(Desmatochelys_lowii	Desmatochelys_padillai ))))	((Cabindachelys_landanensis	((Argillochelys_cuneiceps	(((Allopleuron_hoffmanni	(Dermochelys_coriacea	Eosphargis_breineri ))	(Oligochelone_rupelensis	(Procolpochelys_charlestonensis	Erquelinnesia_gosseleti )))	((Eretmochelys_imbricata	(Caretta_caretta	(Lepidochelys_olivacea	Lepidochelys_kempii )))	(Chelonia_mydas	Natator_depressus ))))	(Puppigerus_camperi	Eochelone_brabantica )))	(Peritresius_martini	Ctenochelys )))))	(Judithemys_sukhanovi
(Proganochelys_quenstedtii	(Australochelys_africanus	((Chubutemys_copelloi	(Meiolania_planiceps	(Kallokibotion_bajazidi	(((Ordosemys_sp._IVPP_V12092	(Thalssemys_bruntrutana	((Portlandemys_mcdowelli	(Jurassichelon_oleronensis	(Plesiochelys_bigleri	(Plesiochelys_planiceps	Plesiochelys_etalloni ))))	(Solnhofia_parsonsi	(Brachyopsemys_tingitana	(Leyvachelys_cipadi	(Sandownia_harrisi	Angolachelys_mbaxi )))))))	((((((((Toxochelys_latiremis	(Nichollsemys_baieri_2022	(((Calcarichelys_gemma	(Chelosphargis_advena	(Santanachelys_gaffneyi	(Notochelone_costata	(Rhinochelys_pulchriceps	Rhinochelys_nammourensis )))))	(Bouliachelys_suteri	((Ocepechelon_bouyai	(Protostega_gigas	Archelon_ischyros ))	(Desmatochelys_lowii	Desmatochelys_padillai ))))	((Cabindachelys_landanensis	((Argillochelys_cuneiceps	(((Allopleuron_hoffmanni	(Dermochelys_coriacea	Eosphargis_breineri ))	(Oligochelone_rupelensis	(Procolpochelys_charlestonensis	Erquelinnesia_gosseleti )))	((Eretmochelys_imbricata	(Caretta_caretta	(Lepidochelys_olivacea	Lepidochelys_kempii )))	(Chelonia_mydas	Natator_depressus ))))	(Puppigerus_camperi	Eochelone_brabantica )))	(Peritresius_martini	Ctenochelys )))))	(Judithemys_sukhanovi
(Proganochelys_quenstedtii	(Australochelys_africanus	((Chubutemys_copelloi	(Meiolania_planiceps	(Kallokibotion_bajazidi	(((Ordosemys_sp._IVPP_V12092	(Thalssemys_bruntrutana	((Portlandemys_mcdowelli	(Jurassichelon_oleronensis	(Plesiochelys_bigleri	(Plesiochelys_planiceps	Plesiochelys_etalloni ))))	(Solnhofia_parsonsi	(Brachyopsemys_tingitana	(Leyvachelys_cipadi	(Sandownia_harrisi	Angolachelys_mbaxi )))))))	((((((((Toxochelys_latiremis	(Nichollsemys_baieri_2022	(((Calcarichelys_gemma	(Chelosphargis_advena	(Notochelone_costata	(Santanachelys_gaffneyi	(Rhinochelys_pulchriceps	Rhinochelys_nammourensis )))))	(Bouliachelys_suteri	((Ocepechelon_bouyai	(Protostega_gigas	Archelon_ischyros ))	(Desmatochelys_lowii	Desmatochelys_padillai ))))	((Cabindachelys_landanensis	((Argillochelys_cuneiceps	(((Allopleuron_hoffmanni	(Dermochelys_coriacea	Eosphargis_breineri ))	(Oligochelone_rupelensis	(Procolpochelys_charlestonensis	Erquelinnesia_gosseleti )))	((Eretmochelys_imbricata	(Caretta_caretta	(Lepidochelys_olivacea	Lepidochelys_kempii )))	(Chelonia_mydas	Natator_depressus ))))	(Puppigerus_camperi	Eochelone_brabantica )))	(Peritresius_martini	Ctenochelys )))))	(Judithemys_sukhanovi
(Proganochelys_quenstedtii	(Australochelys_africanus	((Chubutemys_copelloi	(Meiolania_planiceps	(Kallokibotion_bajazidi	(((Ordosemys_sp._IVPP_V12092	(Thalssemys_bruntrutana	((Portlandemys_mcdowelli	(Jurassichelon_oleronensis	(Plesiochelys_bigleri	(Plesiochelys_planiceps	Plesiochelys_etalloni ))))	(Solnhofia_parsonsi	(Brachyopsemys_tingitana	(Leyvachelys_cipadi	(Sandownia_harrisi	Angolachelys_mbaxi )))))))	((((((((Toxochelys_latiremis	(Nichollsemys_baieri_2022	((Calcarichelys_gemma	((Chelosphargis_advena	((Rhinochelys_pulchriceps	Rhinochelys_nammourensis )	(Santanachelys_gaffneyi	Notochelone_costata )))	(Bouliachelys_suteri	((Ocepechelon_bouyai	(Protostega_gigas	Archelon_ischyros ))	(Desmatochelys_lowii	Desmatochelys_padillai )))))	((Cabindachelys_landanensis	((Argillochelys_cuneiceps	(((Allopleuron_hoffmanni	(Dermochelys_coriacea	Eosphargis_breineri ))	(Oligochelone_rupelensis	(Procolpochelys_charlestonensis	Erquelinnesia_gosseleti )))	((Eretmochelys_imbricata	(Caretta_caretta	(Lepidochelys_olivacea	Lepidochelys_kempii )))	(Chelonia_mydas	Natator_depressus ))))	(Puppigerus_camperi	Eochelone_brabantica )))	(Peritresius_martini	Ctenochelys )))))	(Judithemys_sukhanovi
(Proganochelys_quenstedtii	(Australochelys_africanus	((Chubutemys_copelloi	(Meiolania_planiceps	(Kallokibotion_bajazidi	(((Ordosemys_sp._IVPP_V12092	(Thalssemys_bruntrutana	((Portlandemys_mcdowelli	(Jurassichelon_oleronensis	(Plesiochelys_bigleri	(Plesiochelys_planiceps	Plesiochelys_etalloni ))))	(Solnhofia_parsonsi	(Brachyopsemys_tingitana	(Leyvachelys_cipadi	(Sandownia_harrisi	Angolachelys_mbaxi )))))))	((((((((Toxochelys_latiremis	(Nichollsemys_baieri_2022	(((Calcarichelys_gemma	(Chelosphargis_advena	((Rhinochelys_pulchriceps	Rhinochelys_nammourensis )	(Santanachelys_gaffneyi	Notochelone_costata ))))	(Bouliachelys_suteri	((Ocepechelon_bouyai	(Protostega_gigas	Archelon_ischyros ))	(Desmatochelys_lowii	Desmatochelys_padillai ))))	((Cabindachelys_landanensis	((Argillochelys_cuneiceps	(((Allopleuron_hoffmanni	(Dermochelys_coriacea	Eosphargis_breineri ))	(Oligochelone_rupelensis	(Procolpochelys_charlestonensis	Erquelinnesia_gosseleti )))	((Eretmochelys_imbricata	(Caretta_caretta	(Lepidochelys_olivacea	Lepidochelys_kempii )))	(Chelonia_mydas	Natator_depressus ))))	(Puppigerus_camperi	Eochelone_brabantica )))	(Peritresius_martini	Ctenochelys )))))	(Judithemys_sukhanovi
(Proganochelys_quenstedtii	(Australochelys_africanus	((Chubutemys_copelloi	(Meiolania_planiceps	(Kallokibotion_bajazidi	(((Ordosemys_sp._IVPP_V12092	(Thalssemys_bruntrutana	((Portlandemys_mcdowelli	(Jurassichelon_oleronensis	(Plesiochelys_bigleri	(Plesiochelys_planiceps	Plesiochelys_etalloni ))))	(Solnhofia_parsonsi	(Brachyopsemys_tingitana	(Leyvachelys_cipadi	(Sandownia_harrisi	Angolachelys_mbaxi )))))))	((((((((Dracochelys_bicuspis	(Toxochelys_latiremis	(Nichollsemys_baieri_2022	(((Calcarichelys_gemma	(Chelosphargis_advena	((Rhinochelys_pulchriceps	Rhinochelys_nammourensis )	(Santanachelys_gaffneyi	Notochelone_costata ))))	(Bouliachelys_suteri	((Ocepechelon_bouyai	(Protostega_gigas	Archelon_ischyros ))	(Desmatochelys_lowii	Desmatochelys_padillai ))))	((Cabindachelys_landanensis	((Argillochelys_cuneiceps	(((Allopleuron_hoffmanni	(Dermochelys_coriacea	Eosphargis_breineri ))	(Oligochelone_rupelensis	(Procolpochelys_charlestonensis	Erquelinnesia_gosseleti )))	((Eretmochelys_imbricata	(Caretta_caretta	(Lepidochelys_olivacea	Lepidochelys_kempii )))	(Chelonia_mydas	Natator_depressus ))))	(Puppigerus_camperi	Eochelone_brabantica )))	(Peritresius_martini	Ctenochelys ))))))
(Proganochelys_quenstedtii	(Australochelys_africanus	((Chubutemys_copelloi	(Meiolania_planiceps	(Kallokibotion_bajazidi	(((Ordosemys_sp._IVPP_V12092	(Thalssemys_bruntrutana	((Portlandemys_mcdowelli	(Jurassichelon_oleronensis	(Plesiochelys_bigleri	(Plesiochelys_planiceps	Plesiochelys_etalloni ))))	(Solnhofia_parsonsi	(Brachyopsemys_tingitana	(Leyvachelys_cipadi	(Sandownia_harrisi	Angolachelys_mbaxi )))))))	((((((((Toxochelys_latiremis	(Nichollsemys_baieri_2022	((Calcarichelys_gemma	(Bouliachelys_suteri	((Chelosphargis_advena	((Rhinochelys_pulchriceps	Rhinochelys_nammourensis )	(Santanachelys_gaffneyi	Notochelone_costata )))	((Ocepechelon_bouyai	(Protostega_gigas	Archelon_ischyros ))	(Desmatochelys_lowii	Desmatochelys_padillai )))))	((Cabindachelys_landanensis	((Argillochelys_cuneiceps	(((Allopleuron_hoffmanni	(Dermochelys_coriacea	Eosphargis_breineri ))	(Oligochelone_rupelensis	(Procolpochelys_charlestonensis	Erquelinnesia_gosseleti )))	((Eretmochelys_imbricata	(Caretta_caretta	(Lepidochelys_olivacea	Lepidochelys_kempii )))	(Chelonia_mydas	Natator_depressus ))))	(Puppigerus_camperi	Eochelone_brabantica )))	(Peritresius_martini	Ctenochelys )))))	(Judithemys_sukhanovi
(Proganochelys_quenstedtii	(Australochelys_africanus	((Chubutemys_copelloi	(Meiolania_planiceps	(Kallokibotion_bajazidi	(((Ordosemys_sp._IVPP_V12092	(Thalssemys_bruntrutana	((Portlandemys_mcdowelli	(Jurassichelon_oleronensis	(Plesiochelys_bigleri	(Plesiochelys_planiceps	Plesiochelys_etalloni ))))	(Solnhofia_parsonsi	(Brachyopsemys_tingitana	(Leyvachelys_cipadi	(Sandownia_harrisi	Angolachelys_mbaxi )))))))	((((((((Toxochelys_latiremis	(Nichollsemys_baieri_2022	((Bouliachelys_suteri	(Calcarichelys_gemma	((Chelosphargis_advena	((Rhinochelys_pulchriceps	Rhinochelys_nammourensis )	(Santanachelys_gaffneyi	Notochelone_costata )))	((Ocepechelon_bouyai	(Protostega_gigas	Archelon_ischyros ))	(Desmatochelys_lowii	Desmatochelys_padillai )))))	((Cabindachelys_landanensis	((Argillochelys_cuneiceps	(((Allopleuron_hoffmanni	(Dermochelys_coriacea	Eosphargis_breineri ))	(Oligochelone_rupelensis	(Procolpochelys_charlestonensis	Erquelinnesia_gosseleti )))	((Eretmochelys_imbricata	(Caretta_caretta	(Lepidochelys_olivacea	Lepidochelys_kempii )))	(Chelonia_mydas	Natator_depressus ))))	(Puppigerus_camperi	Eochelone_brabantica )))	(Peritresius_martini	Ctenochelys )))))	(Judithemys_sukhanovi
(Proganochelys_quenstedtii	(Australochelys_africanus	((Chubutemys_copelloi	(Meiolania_planiceps	(Kallokibotion_bajazidi	(((Ordosemys_sp._IVPP_V12092	(Thalssemys_bruntrutana	((Portlandemys_mcdowelli	(Jurassichelon_oleronensis	(Plesiochelys_planiceps	(Plesiochelys_etalloni	Plesiochelys_bigleri ))))	(Solnhofia_parsonsi	(Brachyopsemys_tingitana	(Leyvachelys_cipadi	(Sandownia_harrisi	Angolachelys_mbaxi )))))))	((((((((Toxochelys_latiremis	(Nichollsemys_baieri_2022	(((Bouliachelys_suteri	(Calcarichelys_gemma	(Chelosphargis_advena	((Rhinochelys_pulchriceps	Rhinochelys_nammourensis )	(Santanachelys_gaffneyi	Notochelone_costata )))))	((Ocepechelon_bouyai	(Protostega_gigas	Archelon_ischyros ))	(Desmatochelys_lowii	Desmatochelys_padillai )))	((Cabindachelys_landanensis	((Argillochelys_cuneiceps	(((Allopleuron_hoffmanni	(Dermochelys_coriacea	Eosphargis_breineri ))	(Procolpochelys_charlestonensis	(Oligochelone_rupelensis	Erquelinnesia_gosseleti )))	((Eretmochelys_imbricata	(Caretta_caretta	(Lepidochelys_olivacea	Lepidochelys_kempii )))	(Chelonia_mydas	Natator_depressus ))))	(Puppigerus_camperi	Eochelone_brabantica )))	(Peritresius_martini	Ctenochelys )))))	(Judithemys_sukhanovi
(Proganochelys_quenstedtii	(Australochelys_africanus	((Chubutemys_copelloi	(Meiolania_planiceps	(Kallokibotion_bajazidi	(((Ordosemys_sp._IVPP_V12092	(Thalssemys_bruntrutana	((Portlandemys_mcdowelli	(Jurassichelon_oleronensis	(Plesiochelys_etalloni	(Plesiochelys_planiceps	Plesiochelys_bigleri ))))	(Solnhofia_parsonsi	(Brachyopsemys_tingitana	(Leyvachelys_cipadi	(Sandownia_harrisi	Angolachelys_mbaxi )))))))	((((((((Toxochelys_latiremis	(Nichollsemys_baieri_2022	(((Bouliachelys_suteri	(Calcarichelys_gemma	(Chelosphargis_advena	((Rhinochelys_pulchriceps	Rhinochelys_nammourensis )	(Santanachelys_gaffneyi	Notochelone_costata )))))	((Ocepechelon_bouyai	(Protostega_gigas	Archelon_ischyros ))	(Desmatochelys_lowii	Desmatochelys_padillai )))	((Cabindachelys_landanensis	((Argillochelys_cuneiceps	(((Allopleuron_hoffmanni	(Dermochelys_coriacea	Eosphargis_breineri ))	(Procolpochelys_charlestonensis	(Oligochelone_rupelensis	Erquelinnesia_gosseleti )))	((Eretmochelys_imbricata	(Caretta_caretta	(Lepidochelys_olivacea	Lepidochelys_kempii )))	(Chelonia_mydas	Natator_depressus ))))	(Puppigerus_camperi	Eochelone_brabantica )))	(Peritresius_martini	Ctenochelys )))))	(Judithemys_sukhanovi
(Proganochelys_quenstedtii	(Australochelys_africanus	((Chubutemys_copelloi	(Meiolania_planiceps	(Kallokibotion_bajazidi	(((Ordosemys_sp._IVPP_V12092	(Thalssemys_bruntrutana	((Portlandemys_mcdowelli	(Jurassichelon_oleronensis	(Plesiochelys_bigleri	(Plesiochelys_planiceps	Plesiochelys_etalloni ))))	(Solnhofia_parsonsi	(Leyvachelys_cipadi	(Brachyopsemys_tingitana	(Sandownia_harrisi	Angolachelys_mbaxi )))))))	((((((((Toxochelys_latiremis	(Nichollsemys_baieri_2022	(((Bouliachelys_suteri	(Calcarichelys_gemma	(Chelosphargis_advena	((Rhinochelys_pulchriceps	Rhinochelys_nammourensis )	(Santanachelys_gaffneyi	Notochelone_costata )))))	((Ocepechelon_bouyai	(Protostega_gigas	Archelon_ischyros ))	(Desmatochelys_lowii	Desmatochelys_padillai )))	((Cabindachelys_landanensis	((Argillochelys_cuneiceps	(((Allopleuron_hoffmanni	(Dermochelys_coriacea	Eosphargis_breineri ))	(Procolpochelys_charlestonensis	(Oligochelone_rupelensis	Erquelinnesia_gosseleti )))	((Eretmochelys_imbricata	(Caretta_caretta	(Lepidochelys_olivacea	Lepidochelys_kempii )))	(Chelonia_mydas	Natator_depressus ))))	(Puppigerus_camperi	Eochelone_brabantica )))	(Peritresius_martini	Ctenochelys )))))	(Judithemys_sukhanovi
(Proganochelys_quenstedtii	(Australochelys_africanus	((Chubutemys_copelloi	(Meiolania_planiceps	(Kallokibotion_bajazidi	(((Ordosemys_sp._IVPP_V12092	(Thalssemys_bruntrutana	((Portlandemys_mcdowelli	(Jurassichelon_oleronensis	(Plesiochelys_bigleri	(Plesiochelys_planiceps	Plesiochelys_etalloni ))))	(Solnhofia_parsonsi	(Brachyopsemys_tingitana	(Leyvachelys_cipadi	(Sandownia_harrisi	Angolachelys_mbaxi )))))))	((((((((Toxochelys_latiremis	(Nichollsemys_baieri_2022	(((Bouliachelys_suteri	(Calcarichelys_gemma	(Chelosphargis_advena	(Notochelone_costata	(Santanachelys_gaffneyi	(Rhinochelys_pulchriceps	Rhinochelys_nammourensis ))))))	((Ocepechelon_bouyai	(Protostega_gigas	Archelon_ischyros ))	(Desmatochelys_lowii	Desmatochelys_padillai )))	((Cabindachelys_landanensis	((Argillochelys_cuneiceps	(((Allopleuron_hoffmanni	(Dermochelys_coriacea	Eosphargis_breineri ))	(Procolpochelys_charlestonensis	(Oligochelone_rupelensis	Erquelinnesia_gosseleti )))	((Eretmochelys_imbricata	(Caretta_caretta	(Lepidochelys_olivacea	Lepidochelys_kempii )))	(Chelonia_mydas	Natator_depressus ))))	(Puppigerus_camperi	Eochelone_brabantica )))	(Peritresius_martini	Ctenochelys )))))	(Judithemys_sukhanovi
(Proganochelys_quenstedtii	(Australochelys_africanus	((Chubutemys_copelloi	(Meiolania_planiceps	(Kallokibotion_bajazidi	(((Ordosemys_sp._IVPP_V12092	(Thalssemys_bruntrutana	((Portlandemys_mcdowelli	(Jurassichelon_oleronensis	(Plesiochelys_planiceps	(Plesiochelys_etalloni	Plesiochelys_bigleri ))))	(Solnhofia_parsonsi	(Leyvachelys_cipadi	(Brachyopsemys_tingitana	(Sandownia_harrisi	Angolachelys_mbaxi )))))))	(((((((Kirgizemys_hoburensis	(Kirgizemys_dmitrievi	(Judithemys_sukhanovi	(Dracochelys_bicuspis	(Toxochelys_latiremis	(Nichollsemys_baieri_2022	((Calcarichelys_gemma	(((Chelosphargis_advena	((Rhinochelys_pulchriceps	Rhinochelys_nammourensis )	(Santanachelys_gaffneyi	Notochelone_costata )))	(Bouliachelys_suteri	(Ocepechelon_bouyai	(Desmatochelys_lowii	Desmatochelys_padillai ))))	(Protostega_gigas	Archelon_ischyros )))	((Cabindachelys_landanensis	((Argillochelys_cuneiceps	(((Allopleuron_hoffmanni	(Dermochelys_coriacea	Eosphargis_breineri ))	(Oligochelone_rupelensis	(Procolpochelys_charlestonensis	Erquelinnesia_gosseleti )))	((Eretmochelys_imbricata	(Caretta_caretta	(Lepidochelys_olivacea	Lepidochelys_kempii )))	(Chelonia_mydas	Natator_depressus ))))	(Puppigerus_camperi
(Proganochelys_quenstedtii	(Australochelys_africanus	((Chubutemys_copelloi	(Meiolania_planiceps	(Kallokibotion_bajazidi	(((Ordosemys_sp._IVPP_V12092	(Thalssemys_bruntrutana	((Portlandemys_mcdowelli	(Jurassichelon_oleronensis	(Plesiochelys_etalloni	(Plesiochelys_planiceps	Plesiochelys_bigleri ))))	(Solnhofia_parsonsi	(Leyvachelys_cipadi	(Brachyopsemys_tingitana	(Sandownia_harrisi	Angolachelys_mbaxi )))))))	(((((((Kirgizemys_hoburensis	(Kirgizemys_dmitrievi	(Judithemys_sukhanovi	(Dracochelys_bicuspis	(Toxochelys_latiremis	(Nichollsemys_baieri_2022	(((Bouliachelys_suteri	((Chelosphargis_advena	((Rhinochelys_pulchriceps	Rhinochelys_nammourensis )	(Santanachelys_gaffneyi	Notochelone_costata )))	(Ocepechelon_bouyai	(Desmatochelys_lowii	Desmatochelys_padillai ))))	(Calcarichelys_gemma	(Protostega_gigas	Archelon_ischyros )))	((Cabindachelys_landanensis	((Argillochelys_cuneiceps	(((Allopleuron_hoffmanni	(Dermochelys_coriacea	Eosphargis_breineri ))	(Oligochelone_rupelensis	(Procolpochelys_charlestonensis	Erquelinnesia_gosseleti )))	((Eretmochelys_imbricata	(Caretta_caretta	(Lepidochelys_olivacea	Lepidochelys_kempii )))	(Chelonia_mydas	Natator_depressus ))))	(Puppigerus_camperi
(Proganochelys_quenstedtii	(Australochelys_africanus	((Chubutemys_copelloi	(Meiolania_planiceps	(Kallokibotion_bajazidi	(((Ordosemys_sp._IVPP_V12092	(Thalssemys_bruntrutana	((Portlandemys_mcdowelli	(Jurassichelon_oleronensis	(Plesiochelys_etalloni	(Plesiochelys_planiceps	Plesiochelys_bigleri ))))	(Solnhofia_parsonsi	(Leyvachelys_cipadi	(Brachyopsemys_tingitana	(Sandownia_harrisi	Angolachelys_mbaxi )))))))	(((((((Kirgizemys_hoburensis	(Kirgizemys_dmitrievi	(Judithemys_sukhanovi	(Dracochelys_bicuspis	(Toxochelys_latiremis	(Nichollsemys_baieri_2022	((Calcarichelys_gemma	((Chelosphargis_advena	((Rhinochelys_pulchriceps	Rhinochelys_nammourensis )	(Santanachelys_gaffneyi	Notochelone_costata )))	(Bouliachelys_suteri	((Ocepechelon_bouyai	(Protostega_gigas	Archelon_ischyros ))	(Desmatochelys_lowii	Desmatochelys_padillai )))))	((Cabindachelys_landanensis	((Argillochelys_cuneiceps	(((Allopleuron_hoffmanni	(Dermochelys_coriacea	Eosphargis_breineri ))	(Oligochelone_rupelensis	(Procolpochelys_charlestonensis	Erquelinnesia_gosseleti )))	((Eretmochelys_imbricata	(Caretta_caretta	(Lepidochelys_olivacea	Lepidochelys_kempii )))	(Chelonia_mydas	Natator_depressus ))))	(Puppigerus_camperi
(Proganochelys_quenstedtii	(Australochelys_africanus	((Chubutemys_copelloi	(Meiolania_planiceps	(Kallokibotion_bajazidi	(((Ordosemys_sp._IVPP_V12092	(Thalssemys_bruntrutana	((Portlandemys_mcdowelli	(Jurassichelon_oleronensis	(Plesiochelys_etalloni	(Plesiochelys_planiceps	Plesiochelys_bigleri ))))	(Solnhofia_parsonsi	(Brachyopsemys_tingitana	(Leyvachelys_cipadi	(Sandownia_harrisi	Angolachelys_mbaxi )))))))	(((((((Kirgizemys_hoburensis	(Kirgizemys_dmitrievi	(Judithemys_sukhanovi	(Dracochelys_bicuspis	(Toxochelys_latiremis	(Nichollsemys_baieri_2022	(((Calcarichelys_gemma	(Chelosphargis_advena	(Notochelone_costata	(Santanachelys_gaffneyi	(Rhinochelys_pulchriceps	Rhinochelys_nammourensis )))))	(Bouliachelys_suteri	((Ocepechelon_bouyai	(Protostega_gigas	Archelon_ischyros ))	(Desmatochelys_lowii	Desmatochelys_padillai ))))	((Cabindachelys_landanensis	((Argillochelys_cuneiceps	(((Allopleuron_hoffmanni	(Dermochelys_coriacea	Eosphargis_breineri ))	(Procolpochelys_charlestonensis	(Oligochelone_rupelensis	Erquelinnesia_gosseleti )))	((Eretmochelys_imbricata	(Caretta_caretta	(Lepidochelys_olivacea	Lepidochelys_kempii )))	(Chelonia_mydas	Natator_depressus ))))	(Puppigerus_camperi
(Proganochelys_quenstedtii	(Australochelys_africanus	((Chubutemys_copelloi	(Meiolania_planiceps	(Kallokibotion_bajazidi	(((Ordosemys_sp._IVPP_V12092	(Thalssemys_bruntrutana	((Portlandemys_mcdowelli	(Jurassichelon_oleronensis	(Plesiochelys_bigleri	(Plesiochelys_planiceps	Plesiochelys_etalloni ))))	(Solnhofia_parsonsi	(Brachyopsemys_tingitana	(Leyvachelys_cipadi	(Sandownia_harrisi	Angolachelys_mbaxi )))))))	(((((((Kirgizemys_hoburensis	(Kirgizemys_dmitrievi	(Judithemys_sukhanovi	(Dracochelys_bicuspis	(Toxochelys_latiremis	(Nichollsemys_baieri_2022	(((Calcarichelys_gemma	(Chelosphargis_advena	(Notochelone_costata	(Santanachelys_gaffneyi	(Rhinochelys_pulchriceps	Rhinochelys_nammourensis )))))	(Bouliachelys_suteri	((Ocepechelon_bouyai	(Protostega_gigas	Archelon_ischyros ))	(Desmatochelys_lowii	Desmatochelys_padillai ))))	((Cabindachelys_landanensis	((Argillochelys_cuneiceps	(((Allopleuron_hoffmanni	(Dermochelys_coriacea	Eosphargis_breineri ))	(Procolpochelys_charlestonensis	(Oligochelone_rupelensis	Erquelinnesia_gosseleti )))	((Eretmochelys_imbricata	(Caretta_caretta	(Lepidochelys_olivacea	Lepidochelys_kempii )))	(Chelonia_mydas	Natator_depressus ))))	(Puppigerus_camperi
(Proganochelys_quenstedtii	(Australochelys_africanus	((Chubutemys_copelloi	(Meiolania_planiceps	(Kallokibotion_bajazidi	(((Ordosemys_sp._IVPP_V12092	(Thalssemys_bruntrutana	((Portlandemys_mcdowelli	(Jurassichelon_oleronensis	(Plesiochelys_planiceps	(Plesiochelys_etalloni	Plesiochelys_bigleri ))))	(Solnhofia_parsonsi	(Leyvachelys_cipadi	(Brachyopsemys_tingitana	(Sandownia_harrisi	Angolachelys_mbaxi )))))))	(((((((Kirgizemys_hoburensis	(Kirgizemys_dmitrievi	(Judithemys_sukhanovi	(Dracochelys_bicuspis	(Toxochelys_latiremis	(Nichollsemys_baieri_2022	(((Calcarichelys_gemma	(Chelosphargis_advena	(Notochelone_costata	(Santanachelys_gaffneyi	(Rhinochelys_pulchriceps	Rhinochelys_nammourensis )))))	(Bouliachelys_suteri	((Ocepechelon_bouyai	(Protostega_gigas	Archelon_ischyros ))	(Desmatochelys_lowii	Desmatochelys_padillai ))))	((Cabindachelys_landanensis	((Argillochelys_cuneiceps	(((Allopleuron_hoffmanni	(Dermochelys_coriacea	Eosphargis_breineri ))	(Procolpochelys_charlestonensis	(Oligochelone_rupelensis	Erquelinnesia_gosseleti )))	((Eretmochelys_imbricata	(Caretta_caretta	(Lepidochelys_olivacea	Lepidochelys_kempii )))	(Chelonia_mydas	Natator_depressus ))))	(Puppigerus_camperi
(Proganochelys_quenstedtii	(Australochelys_africanus	((Chubutemys_copelloi	(Meiolania_planiceps	(Kallokibotion_bajazidi	(((Ordosemys_sp._IVPP_V12092	(Thalssemys_bruntrutana	((Portlandemys_mcdowelli	(Jurassichelon_oleronensis	(Plesiochelys_planiceps	(Plesiochelys_etalloni	Plesiochelys_bigleri ))))	(Solnhofia_parsonsi	(Brachyopsemys_tingitana	(Leyvachelys_cipadi	(Sandownia_harrisi	Angolachelys_mbaxi )))))))	(((((((Kirgizemys_hoburensis	(Kirgizemys_dmitrievi	(Judithemys_sukhanovi	(Dracochelys_bicuspis	(Toxochelys_latiremis	(Nichollsemys_baieri_2022	(((Calcarichelys_gemma	(Chelosphargis_advena	(Santanachelys_gaffneyi	(Notochelone_costata	(Rhinochelys_pulchriceps	Rhinochelys_nammourensis )))))	(Bouliachelys_suteri	((Ocepechelon_bouyai	(Protostega_gigas	Archelon_ischyros ))	(Desmatochelys_lowii	Desmatochelys_padillai ))))	((Cabindachelys_landanensis	((Argillochelys_cuneiceps	(((Allopleuron_hoffmanni	(Dermochelys_coriacea	Eosphargis_breineri ))	(Procolpochelys_charlestonensis	(Oligochelone_rupelensis	Erquelinnesia_gosseleti )))	((Eretmochelys_imbricata	(Caretta_caretta	(Lepidochelys_olivacea	Lepidochelys_kempii )))	(Chelonia_mydas	Natator_depressus ))))	(Puppigerus_camperi
(Proganochelys_quenstedtii	(Australochelys_africanus	((Chubutemys_copelloi	(Meiolania_planiceps	(Kallokibotion_bajazidi	(((Ordosemys_sp._IVPP_V12092	(Thalssemys_bruntrutana	((Portlandemys_mcdowelli	(Jurassichelon_oleronensis	(Plesiochelys_planiceps	(Plesiochelys_etalloni	Plesiochelys_bigleri ))))	(Solnhofia_parsonsi	(Brachyopsemys_tingitana	(Leyvachelys_cipadi	(Sandownia_harrisi	Angolachelys_mbaxi )))))))	(((((((Kirgizemys_hoburensis	(Kirgizemys_dmitrievi	(Judithemys_sukhanovi	(Dracochelys_bicuspis	(Toxochelys_latiremis	(Nichollsemys_baieri_2022	(((Calcarichelys_gemma	(Chelosphargis_advena	((Rhinochelys_pulchriceps	Rhinochelys_nammourensis )	(Santanachelys_gaffneyi	Notochelone_costata ))))	(Bouliachelys_suteri	((Ocepechelon_bouyai	(Protostega_gigas	Archelon_ischyros ))	(Desmatochelys_lowii	Desmatochelys_padillai ))))	((Cabindachelys_landanensis	((Argillochelys_cuneiceps	(((Allopleuron_hoffmanni	(Dermochelys_coriacea	Eosphargis_breineri ))	(Procolpochelys_charlestonensis	(Oligochelone_rupelensis	Erquelinnesia_gosseleti )))	((Eretmochelys_imbricata	(Caretta_caretta	(Lepidochelys_olivacea	Lepidochelys_kempii )))	(Chelonia_mydas	Natator_depressus ))))	(Puppigerus_camperi
(Proganochelys_quenstedtii	(Australochelys_africanus	((Chubutemys_copelloi	(Meiolania_planiceps	(Kallokibotion_bajazidi	(((Ordosemys_sp._IVPP_V12092	(Thalssemys_bruntrutana	((Portlandemys_mcdowelli	(Jurassichelon_oleronensis	(Plesiochelys_planiceps	(Plesiochelys_etalloni	Plesiochelys_bigleri ))))	(Solnhofia_parsonsi	(Brachyopsemys_tingitana	(Leyvachelys_cipadi	(Sandownia_harrisi	Angolachelys_mbaxi )))))))	(((((((Kirgizemys_hoburensis	(Kirgizemys_dmitrievi	(Judithemys_sukhanovi	(Dracochelys_bicuspis	(Toxochelys_latiremis	(Nichollsemys_baieri_2022	(((Calcarichelys_gemma	(Chelosphargis_advena	(Notochelone_costata	(Santanachelys_gaffneyi	(Rhinochelys_pulchriceps	Rhinochelys_nammourensis )))))	(Bouliachelys_suteri	((Ocepechelon_bouyai	(Protostega_gigas	Archelon_ischyros ))	(Desmatochelys_lowii	Desmatochelys_padillai ))))	((Cabindachelys_landanensis	((Argillochelys_cuneiceps	(((Allopleuron_hoffmanni	(Dermochelys_coriacea	Eosphargis_breineri ))	(Procolpochelys_charlestonensis	(Oligochelone_rupelensis	Erquelinnesia_gosseleti )))	((Eretmochelys_imbricata	(Caretta_caretta	(Lepidochelys_olivacea	Lepidochelys_kempii )))	(Chelonia_mydas	Natator_depressus ))))	(Puppigerus_camperi
(Proganochelys_quenstedtii	(Australochelys_africanus	((Chubutemys_copelloi	(Meiolania_planiceps	(Kallokibotion_bajazidi	(((Ordosemys_sp._IVPP_V12092	(Thalssemys_bruntrutana	((Portlandemys_mcdowelli	(Jurassichelon_oleronensis	(Plesiochelys_planiceps	(Plesiochelys_etalloni	Plesiochelys_bigleri ))))	(Solnhofia_parsonsi	(Brachyopsemys_tingitana	(Leyvachelys_cipadi	(Sandownia_harrisi	Angolachelys_mbaxi )))))))	(((((((Kirgizemys_hoburensis	(Kirgizemys_dmitrievi	(Judithemys_sukhanovi	(Dracochelys_bicuspis	(Toxochelys_latiremis	(Nichollsemys_baieri_2022	(((Bouliachelys_suteri	(Calcarichelys_gemma	(Chelosphargis_advena	(Notochelone_costata	(Santanachelys_gaffneyi	(Rhinochelys_pulchriceps	Rhinochelys_nammourensis ))))))	((Ocepechelon_bouyai	(Protostega_gigas	Archelon_ischyros ))	(Desmatochelys_lowii	Desmatochelys_padillai )))	((Cabindachelys_landanensis	((Argillochelys_cuneiceps	(((Allopleuron_hoffmanni	(Dermochelys_coriacea	Eosphargis_breineri ))	(Procolpochelys_charlestonensis	(Oligochelone_rupelensis	Erquelinnesia_gosseleti )))	((Eretmochelys_imbricata	(Caretta_caretta	(Lepidochelys_olivacea	Lepidochelys_kempii )))	(Chelonia_mydas	Natator_depressus ))))	(Puppigerus_camperi
(Proganochelys_quenstedtii	(Australochelys_africanus	((Chubutemys_copelloi	(Meiolania_planiceps	(Kallokibotion_bajazidi	(((Thalssemys_bruntrutana	(Ordosemys_sp._IVPP_V12092	((Portlandemys_mcdowelli	(Jurassichelon_oleronensis	(Plesiochelys_planiceps	(Plesiochelys_etalloni	Plesiochelys_bigleri ))))	(Solnhofia_parsonsi	(Brachyopsemys_tingitana	(Leyvachelys_cipadi	(Sandownia_harrisi	Angolachelys_mbaxi )))))))	(((((((Kirgizemys_hoburensis	(Kirgizemys_dmitrievi	(Judithemys_sukhanovi	(Dracochelys_bicuspis	(Toxochelys_latiremis	(Nichollsemys_baieri_2022	((Calcarichelys_gemma	(((Chelosphargis_advena	((Rhinochelys_pulchriceps	Rhinochelys_nammourensis )	(Santanachelys_gaffneyi	Notochelone_costata )))	(Bouliachelys_suteri	(Ocepechelon_bouyai	(Desmatochelys_lowii	Desmatochelys_padillai ))))	(Protostega_gigas	Archelon_ischyros )))	((Cabindachelys_landanensis	((Argillochelys_cuneiceps	(((Allopleuron_hoffmanni	(Dermochelys_coriacea	Eosphargis_breineri ))	(Oligochelone_rupelensis	(Procolpochelys_charlestonensis	Erquelinnesia_gosseleti )))	((Eretmochelys_imbricata	(Caretta_caretta	(Lepidochelys_olivacea	Lepidochelys_kempii )))	(Chelonia_mydas	Natator_depressus ))))	(Puppigerus_camperi
(Proganochelys_quenstedtii	(Australochelys_africanus	((Chubutemys_copelloi	(Meiolania_planiceps	(Kallokibotion_bajazidi	(((Thalssemys_bruntrutana	(Ordosemys_sp._IVPP_V12092	((Portlandemys_mcdowelli	(Jurassichelon_oleronensis	(Plesiochelys_planiceps	(Plesiochelys_etalloni	Plesiochelys_bigleri ))))	(Solnhofia_parsonsi	(Brachyopsemys_tingitana	(Leyvachelys_cipadi	(Sandownia_harrisi	Angolachelys_mbaxi )))))))	(((((((Kirgizemys_hoburensis	(Kirgizemys_dmitrievi	(Judithemys_sukhanovi	(Dracochelys_bicuspis	(Toxochelys_latiremis	(Nichollsemys_baieri_2022	(((Bouliachelys_suteri	((Chelosphargis_advena	((Rhinochelys_pulchriceps	Rhinochelys_nammourensis )	(Santanachelys_gaffneyi	Notochelone_costata )))	(Ocepechelon_bouyai	(Desmatochelys_lowii	Desmatochelys_padillai ))))	(Calcarichelys_gemma	(Protostega_gigas	Archelon_ischyros )))	((Cabindachelys_landanensis	((Argillochelys_cuneiceps	(((Allopleuron_hoffmanni	(Dermochelys_coriacea	Eosphargis_breineri ))	(Oligochelone_rupelensis	(Procolpochelys_charlestonensis	Erquelinnesia_gosseleti )))	((Eretmochelys_imbricata	(Caretta_caretta	(Lepidochelys_olivacea	Lepidochelys_kempii )))	(Chelonia_mydas	Natator_depressus ))))	(Puppigerus_camperi
(Proganochelys_quenstedtii	(Australochelys_africanus	((Chubutemys_copelloi	(Meiolania_planiceps	(Kallokibotion_bajazidi	(((Thalssemys_bruntrutana	(Ordosemys_sp._IVPP_V12092	((Portlandemys_mcdowelli	(Jurassichelon_oleronensis	(Plesiochelys_planiceps	(Plesiochelys_etalloni	Plesiochelys_bigleri ))))	(Solnhofia_parsonsi	(Brachyopsemys_tingitana	(Leyvachelys_cipadi	(Sandownia_harrisi	Angolachelys_mbaxi )))))))	(((((((Kirgizemys_hoburensis	(Kirgizemys_dmitrievi	(Judithemys_sukhanovi	(Dracochelys_bicuspis	(Toxochelys_latiremis	(Nichollsemys_baieri_2022	((Calcarichelys_gemma	((Chelosphargis_advena	((Rhinochelys_pulchriceps	Rhinochelys_nammourensis )	(Santanachelys_gaffneyi	Notochelone_costata )))	(Bouliachelys_suteri	((Ocepechelon_bouyai	(Protostega_gigas	Archelon_ischyros ))	(Desmatochelys_lowii	Desmatochelys_padillai )))))	((Cabindachelys_landanensis	((Argillochelys_cuneiceps	(((Allopleuron_hoffmanni	(Dermochelys_coriacea	Eosphargis_breineri ))	(Oligochelone_rupelensis	(Procolpochelys_charlestonensis	Erquelinnesia_gosseleti )))	((Eretmochelys_imbricata	(Caretta_caretta	(Lepidochelys_olivacea	Lepidochelys_kempii )))	(Chelonia_mydas	Natator_depressus ))))	(Puppigerus_camperi
(Proganochelys_quenstedtii	(Australochelys_africanus	((Chubutemys_copelloi	(Meiolania_planiceps	(Kallokibotion_bajazidi	(((Thalssemys_bruntrutana	(Ordosemys_sp._IVPP_V12092	((Portlandemys_mcdowelli	(Jurassichelon_oleronensis	(Plesiochelys_planiceps	(Plesiochelys_etalloni	Plesiochelys_bigleri ))))	(Solnhofia_parsonsi	(Brachyopsemys_tingitana	(Leyvachelys_cipadi	(Sandownia_harrisi	Angolachelys_mbaxi )))))))	(((((((Kirgizemys_hoburensis	(Kirgizemys_dmitrievi	(Judithemys_sukhanovi	(Dracochelys_bicuspis	(Toxochelys_latiremis	(Nichollsemys_baieri_2022	(((Bouliachelys_suteri	(Calcarichelys_gemma	(Chelosphargis_advena	((Rhinochelys_pulchriceps	Rhinochelys_nammourensis )	(Santanachelys_gaffneyi	Notochelone_costata )))))	((Ocepechelon_bouyai	(Protostega_gigas	Archelon_ischyros ))	(Desmatochelys_lowii	Desmatochelys_padillai )))	((Cabindachelys_landanensis	((Argillochelys_cuneiceps	(((Allopleuron_hoffmanni	(Dermochelys_coriacea	Eosphargis_breineri ))	(Procolpochelys_charlestonensis	(Oligochelone_rupelensis	Erquelinnesia_gosseleti )))	((Eretmochelys_imbricata	(Caretta_caretta	(Lepidochelys_olivacea	Lepidochelys_kempii )))	(Chelonia_mydas	Natator_depressus ))))	(Puppigerus_camperi
(Proganochelys_quenstedtii	(Australochelys_africanus	((Chubutemys_copelloi	(Meiolania_planiceps	(Kallokibotion_bajazidi	(((Thalssemys_bruntrutana	(Ordosemys_sp._IVPP_V12092	((Portlandemys_mcdowelli	(Jurassichelon_oleronensis	(Plesiochelys_etalloni	(Plesiochelys_planiceps	Plesiochelys_bigleri ))))	(Solnhofia_parsonsi	(Brachyopsemys_tingitana	(Leyvachelys_cipadi	(Sandownia_harrisi	Angolachelys_mbaxi )))))))	(((((((Kirgizemys_hoburensis	(Kirgizemys_dmitrievi	(Judithemys_sukhanovi	(Dracochelys_bicuspis	(Toxochelys_latiremis	(Nichollsemys_baieri_2022	(((Bouliachelys_suteri	(Calcarichelys_gemma	(Chelosphargis_advena	((Rhinochelys_pulchriceps	Rhinochelys_nammourensis )	(Santanachelys_gaffneyi	Notochelone_costata )))))	((Ocepechelon_bouyai	(Protostega_gigas	Archelon_ischyros ))	(Desmatochelys_lowii	Desmatochelys_padillai )))	((Cabindachelys_landanensis	((Argillochelys_cuneiceps	(((Allopleuron_hoffmanni	(Dermochelys_coriacea	Eosphargis_breineri ))	(Procolpochelys_charlestonensis	(Oligochelone_rupelensis	Erquelinnesia_gosseleti )))	((Eretmochelys_imbricata	(Caretta_caretta	(Lepidochelys_olivacea	Lepidochelys_kempii )))	(Chelonia_mydas	Natator_depressus ))))	(Puppigerus_camperi
(Proganochelys_quenstedtii	(Australochelys_africanus	((Chubutemys_copelloi	(Meiolania_planiceps	(Kallokibotion_bajazidi	(((Thalssemys_bruntrutana	(Ordosemys_sp._IVPP_V12092	((Portlandemys_mcdowelli	(Jurassichelon_oleronensis	(Plesiochelys_bigleri	(Plesiochelys_planiceps	Plesiochelys_etalloni ))))	(Solnhofia_parsonsi	(Brachyopsemys_tingitana	(Leyvachelys_cipadi	(Sandownia_harrisi	Angolachelys_mbaxi )))))))	(((((((Kirgizemys_hoburensis	(Kirgizemys_dmitrievi	(Judithemys_sukhanovi	(Dracochelys_bicuspis	(Toxochelys_latiremis	(Nichollsemys_baieri_2022	(((Bouliachelys_suteri	(Calcarichelys_gemma	(Chelosphargis_advena	(Santanachelys_gaffneyi	(Notochelone_costata	(Rhinochelys_pulchriceps	Rhinochelys_nammourensis ))))))	((Ocepechelon_bouyai	(Protostega_gigas	Archelon_ischyros ))	(Desmatochelys_lowii	Desmatochelys_padillai )))	((Cabindachelys_landanensis	((Argillochelys_cuneiceps	(((Allopleuron_hoffmanni	(Dermochelys_coriacea	Eosphargis_breineri ))	(Procolpochelys_charlestonensis	(Oligochelone_rupelensis	Erquelinnesia_gosseleti )))	((Eretmochelys_imbricata	(Caretta_caretta	(Lepidochelys_olivacea	Lepidochelys_kempii )))	(Chelonia_mydas	Natator_depressus ))))	(Puppigerus_camperi
(Proganochelys_quenstedtii	(Australochelys_africanus	((Chubutemys_copelloi	(Meiolania_planiceps	(Kallokibotion_bajazidi	(((Thalssemys_bruntrutana	(Ordosemys_sp._IVPP_V12092	((Portlandemys_mcdowelli	(Jurassichelon_oleronensis	(Plesiochelys_bigleri	(Plesiochelys_planiceps	Plesiochelys_etalloni ))))	(Solnhofia_parsonsi	(Brachyopsemys_tingitana	(Leyvachelys_cipadi	(Sandownia_harrisi	Angolachelys_mbaxi )))))))	(((((((Kirgizemys_hoburensis	(Kirgizemys_dmitrievi	(Judithemys_sukhanovi	(Dracochelys_bicuspis	(Toxochelys_latiremis	(Nichollsemys_baieri_2022	(((Bouliachelys_suteri	(Calcarichelys_gemma	(Chelosphargis_advena	(Notochelone_costata	(Santanachelys_gaffneyi	(Rhinochelys_pulchriceps	Rhinochelys_nammourensis ))))))	((Ocepechelon_bouyai	(Protostega_gigas	Archelon_ischyros ))	(Desmatochelys_lowii	Desmatochelys_padillai )))	((Cabindachelys_landanensis	((Argillochelys_cuneiceps	(((Allopleuron_hoffmanni	(Dermochelys_coriacea	Eosphargis_breineri ))	(Procolpochelys_charlestonensis	(Oligochelone_rupelensis	Erquelinnesia_gosseleti )))	((Eretmochelys_imbricata	(Caretta_caretta	(Lepidochelys_olivacea	Lepidochelys_kempii )))	(Chelonia_mydas	Natator_depressus ))))	(Puppigerus_camperi
(Proganochelys_quenstedtii	(Australochelys_africanus	((Chubutemys_copelloi	(Meiolania_planiceps	(Kallokibotion_bajazidi	(((Ordosemys_sp._IVPP_V12092	(Thalssemys_bruntrutana	((Portlandemys_mcdowelli	(Jurassichelon_oleronensis	(Plesiochelys_etalloni	(Plesiochelys_planiceps	Plesiochelys_bigleri ))))	(Solnhofia_parsonsi	(Brachyopsemys_tingitana	(Leyvachelys_cipadi	(Sandownia_harrisi	Angolachelys_mbaxi )))))))	((((((((Dracochelys_bicuspis	(Toxochelys_latiremis	(Nichollsemys_baieri_2022	(((Bouliachelys_suteri	(Calcarichelys_gemma	(Chelosphargis_advena	(Notochelone_costata	(Santanachelys_gaffneyi	(Rhinochelys_pulchriceps	Rhinochelys_nammourensis ))))))	((Ocepechelon_bouyai	(Protostega_gigas	Archelon_ischyros ))	(Desmatochelys_lowii	Desmatochelys_padillai )))	((Cabindachelys_landanensis	((Argillochelys_cuneiceps	(((Allopleuron_hoffmanni	(Dermochelys_coriacea	Eosphargis_breineri ))	(Oligochelone_rupelensis	(Procolpochelys_charlestonensis	Erquelinnesia_gosseleti )))	((Eretmochelys_imbricata	(Caretta_caretta	(Lepidochelys_olivacea	Lepidochelys_kempii )))	(Chelonia_mydas	Natator_depressus ))))	(Puppigerus_camperi	Eochelone_brabantica )))	(Peritresius_martini	Ctenochelys ))))))
(Proganochelys_quenstedtii	(Australochelys_africanus	((Chubutemys_copelloi	(Meiolania_planiceps	(Kallokibotion_bajazidi	(((Ordosemys_sp._IVPP_V12092	(Thalssemys_bruntrutana	((Portlandemys_mcdowelli	(Jurassichelon_oleronensis	(Plesiochelys_bigleri	(Plesiochelys_planiceps	Plesiochelys_etalloni ))))	(Solnhofia_parsonsi	(Brachyopsemys_tingitana	(Leyvachelys_cipadi	(Sandownia_harrisi	Angolachelys_mbaxi )))))))	((((((((Dracochelys_bicuspis	(Toxochelys_latiremis	(Nichollsemys_baieri_2022	(((Bouliachelys_suteri	(Calcarichelys_gemma	(Chelosphargis_advena	(Notochelone_costata	(Santanachelys_gaffneyi	(Rhinochelys_pulchriceps	Rhinochelys_nammourensis ))))))	((Ocepechelon_bouyai	(Protostega_gigas	Archelon_ischyros ))	(Desmatochelys_lowii	Desmatochelys_padillai )))	((Cabindachelys_landanensis	((Argillochelys_cuneiceps	(((Allopleuron_hoffmanni	(Dermochelys_coriacea	Eosphargis_breineri ))	(Oligochelone_rupelensis	(Procolpochelys_charlestonensis	Erquelinnesia_gosseleti )))	((Eretmochelys_imbricata	(Caretta_caretta	(Lepidochelys_olivacea	Lepidochelys_kempii )))	(Chelonia_mydas	Natator_depressus ))))	(Puppigerus_camperi	Eochelone_brabantica )))	(Peritresius_martini	Ctenochelys ))))))
(Proganochelys_quenstedtii	(Australochelys_africanus	((Chubutemys_copelloi	(Meiolania_planiceps	(Kallokibotion_bajazidi	(((Ordosemys_sp._IVPP_V12092	(Thalssemys_bruntrutana	((Portlandemys_mcdowelli	(Jurassichelon_oleronensis	(Plesiochelys_planiceps	(Plesiochelys_etalloni	Plesiochelys_bigleri ))))	(Solnhofia_parsonsi	(Leyvachelys_cipadi	(Brachyopsemys_tingitana	(Sandownia_harrisi	Angolachelys_mbaxi )))))))	((((((((Dracochelys_bicuspis	(Toxochelys_latiremis	(Nichollsemys_baieri_2022	(((Bouliachelys_suteri	(Calcarichelys_gemma	(Chelosphargis_advena	(Notochelone_costata	(Santanachelys_gaffneyi	(Rhinochelys_pulchriceps	Rhinochelys_nammourensis ))))))	((Ocepechelon_bouyai	(Protostega_gigas	Archelon_ischyros ))	(Desmatochelys_lowii	Desmatochelys_padillai )))	((Cabindachelys_landanensis	((Argillochelys_cuneiceps	(((Allopleuron_hoffmanni	(Dermochelys_coriacea	Eosphargis_breineri ))	(Oligochelone_rupelensis	(Procolpochelys_charlestonensis	Erquelinnesia_gosseleti )))	((Eretmochelys_imbricata	(Caretta_caretta	(Lepidochelys_olivacea	Lepidochelys_kempii )))	(Chelonia_mydas	Natator_depressus ))))	(Puppigerus_camperi	Eochelone_brabantica )))	(Peritresius_martini	Ctenochelys ))))))
(Proganochelys_quenstedtii	(Australochelys_africanus	((Chubutemys_copelloi	(Meiolania_planiceps	(Kallokibotion_bajazidi	(((Ordosemys_sp._IVPP_V12092	(Thalssemys_bruntrutana	((Portlandemys_mcdowelli	(Jurassichelon_oleronensis	(Plesiochelys_planiceps	(Plesiochelys_etalloni	Plesiochelys_bigleri ))))	(Solnhofia_parsonsi	(Brachyopsemys_tingitana	(Leyvachelys_cipadi	(Sandownia_harrisi	Angolachelys_mbaxi )))))))	((((((((Dracochelys_bicuspis	(Toxochelys_latiremis	(Nichollsemys_baieri_2022	(((Bouliachelys_suteri	(Calcarichelys_gemma	(Chelosphargis_advena	(Santanachelys_gaffneyi	(Notochelone_costata	(Rhinochelys_pulchriceps	Rhinochelys_nammourensis ))))))	((Ocepechelon_bouyai	(Protostega_gigas	Archelon_ischyros ))	(Desmatochelys_lowii	Desmatochelys_padillai )))	((Cabindachelys_landanensis	((Argillochelys_cuneiceps	(((Allopleuron_hoffmanni	(Dermochelys_coriacea	Eosphargis_breineri ))	(Oligochelone_rupelensis	(Procolpochelys_charlestonensis	Erquelinnesia_gosseleti )))	((Eretmochelys_imbricata	(Caretta_caretta	(Lepidochelys_olivacea	Lepidochelys_kempii )))	(Chelonia_mydas	Natator_depressus ))))	(Puppigerus_camperi	Eochelone_brabantica )))	(Peritresius_martini	Ctenochelys ))))))
(Proganochelys_quenstedtii	(Australochelys_africanus	((Chubutemys_copelloi	(Meiolania_planiceps	(Kallokibotion_bajazidi	(((Ordosemys_sp._IVPP_V12092	(Thalssemys_bruntrutana	((Portlandemys_mcdowelli	(Jurassichelon_oleronensis	(Plesiochelys_planiceps	(Plesiochelys_etalloni	Plesiochelys_bigleri ))))	(Solnhofia_parsonsi	(Brachyopsemys_tingitana	(Leyvachelys_cipadi	(Sandownia_harrisi	Angolachelys_mbaxi )))))))	((((((((Dracochelys_bicuspis	(Toxochelys_latiremis	(Nichollsemys_baieri_2022	(((Bouliachelys_suteri	(Calcarichelys_gemma	(Chelosphargis_advena	((Rhinochelys_pulchriceps	Rhinochelys_nammourensis )	(Santanachelys_gaffneyi	Notochelone_costata )))))	((Ocepechelon_bouyai	(Protostega_gigas	Archelon_ischyros ))	(Desmatochelys_lowii	Desmatochelys_padillai )))	((Cabindachelys_landanensis	((Argillochelys_cuneiceps	(((Allopleuron_hoffmanni	(Dermochelys_coriacea	Eosphargis_breineri ))	(Oligochelone_rupelensis	(Procolpochelys_charlestonensis	Erquelinnesia_gosseleti )))	((Eretmochelys_imbricata	(Caretta_caretta	(Lepidochelys_olivacea	Lepidochelys_kempii )))	(Chelonia_mydas	Natator_depressus ))))	(Puppigerus_camperi	Eochelone_brabantica )))	(Peritresius_martini	Ctenochelys ))))))
(Proganochelys_quenstedtii	(Australochelys_africanus	((Chubutemys_copelloi	(Meiolania_planiceps	(Kallokibotion_bajazidi	(((Ordosemys_sp._IVPP_V12092	(Thalssemys_bruntrutana	((Portlandemys_mcdowelli	(Jurassichelon_oleronensis	(Plesiochelys_planiceps	(Plesiochelys_etalloni	Plesiochelys_bigleri ))))	(Solnhofia_parsonsi	(Brachyopsemys_tingitana	(Leyvachelys_cipadi	(Sandownia_harrisi	Angolachelys_mbaxi )))))))	((((((((Dracochelys_bicuspis	(Toxochelys_latiremis	(Nichollsemys_baieri_2022	(((Bouliachelys_suteri	(Calcarichelys_gemma	(Chelosphargis_advena	(Notochelone_costata	(Santanachelys_gaffneyi	(Rhinochelys_pulchriceps	Rhinochelys_nammourensis ))))))	((Ocepechelon_bouyai	(Protostega_gigas	Archelon_ischyros ))	(Desmatochelys_lowii	Desmatochelys_padillai )))	((Cabindachelys_landanensis	((Argillochelys_cuneiceps	(((Allopleuron_hoffmanni	(Dermochelys_coriacea	Eosphargis_breineri ))	(Oligochelone_rupelensis	(Procolpochelys_charlestonensis	Erquelinnesia_gosseleti )))	((Eretmochelys_imbricata	(Caretta_caretta	(Lepidochelys_olivacea	Lepidochelys_kempii )))	(Chelonia_mydas	Natator_depressus ))))	(Puppigerus_camperi	Eochelone_brabantica )))	(Peritresius_martini	Ctenochelys ))))))
(Proganochelys_quenstedtii	(Australochelys_africanus	((Chubutemys_copelloi	(Meiolania_planiceps	(Kallokibotion_bajazidi	(((Ordosemys_sp._IVPP_V12092	(Thalssemys_bruntrutana	((Portlandemys_mcdowelli	(Jurassichelon_oleronensis	(Plesiochelys_planiceps	(Plesiochelys_etalloni	Plesiochelys_bigleri ))))	(Solnhofia_parsonsi	(Brachyopsemys_tingitana	(Leyvachelys_cipadi	(Sandownia_harrisi	Angolachelys_mbaxi )))))))	((((((((Toxochelys_latiremis	(Nichollsemys_baieri_2022	(((Bouliachelys_suteri	(Calcarichelys_gemma	(Chelosphargis_advena	(Notochelone_costata	(Santanachelys_gaffneyi	(Rhinochelys_pulchriceps	Rhinochelys_nammourensis ))))))	((Ocepechelon_bouyai	(Protostega_gigas	Archelon_ischyros ))	(Desmatochelys_lowii	Desmatochelys_padillai )))	((Cabindachelys_landanensis	((Argillochelys_cuneiceps	(((Allopleuron_hoffmanni	(Dermochelys_coriacea	Eosphargis_breineri ))	(Oligochelone_rupelensis	(Procolpochelys_charlestonensis	Erquelinnesia_gosseleti )))	((Eretmochelys_imbricata	(Caretta_caretta	(Lepidochelys_olivacea	Lepidochelys_kempii )))	(Chelonia_mydas	Natator_depressus ))))	(Puppigerus_camperi	Eochelone_brabantica )))	(Peritresius_martini	Ctenochelys )))))	(Judithemys_sukhanovi
(Proganochelys_quenstedtii	(Australochelys_africanus	((Chubutemys_copelloi	(Meiolania_planiceps	(Kallokibotion_bajazidi	(((Ordosemys_sp._IVPP_V12092	(Thalssemys_bruntrutana	((Portlandemys_mcdowelli	(Jurassichelon_oleronensis	(Plesiochelys_planiceps	(Plesiochelys_etalloni	Plesiochelys_bigleri ))))	(Solnhofia_parsonsi	(Brachyopsemys_tingitana	(Leyvachelys_cipadi	(Sandownia_harrisi	Angolachelys_mbaxi )))))))	((((((((Dracochelys_bicuspis	(Toxochelys_latiremis	(Nichollsemys_baieri_2022	(((Calcarichelys_gemma	(Chelosphargis_advena	(Notochelone_costata	(Santanachelys_gaffneyi	(Rhinochelys_pulchriceps	Rhinochelys_nammourensis )))))	(Bouliachelys_suteri	((Ocepechelon_bouyai	(Protostega_gigas	Archelon_ischyros ))	(Desmatochelys_lowii	Desmatochelys_padillai ))))	((Cabindachelys_landanensis	((Argillochelys_cuneiceps	(((Allopleuron_hoffmanni	(Dermochelys_coriacea	Eosphargis_breineri ))	(Oligochelone_rupelensis	(Procolpochelys_charlestonensis	Erquelinnesia_gosseleti )))	((Eretmochelys_imbricata	(Caretta_caretta	(Lepidochelys_olivacea	Lepidochelys_kempii )))	(Chelonia_mydas	Natator_depressus ))))	(Puppigerus_camperi	Eochelone_brabantica )))	(Peritresius_martini	Ctenochelys ))))))
(Proganochelys_quenstedtii	(Australochelys_africanus	((Chubutemys_copelloi	(Meiolania_planiceps	(Kallokibotion_bajazidi	(((Thalssemys_bruntrutana	(Ordosemys_sp._IVPP_V12092	((Portlandemys_mcdowelli	(Jurassichelon_oleronensis	(Plesiochelys_planiceps	(Plesiochelys_etalloni	Plesiochelys_bigleri ))))	(Solnhofia_parsonsi	(Brachyopsemys_tingitana	(Leyvachelys_cipadi	(Sandownia_harrisi	Angolachelys_mbaxi )))))))	((((((((Dracochelys_bicuspis	(Toxochelys_latiremis	(Nichollsemys_baieri_2022	((Bouliachelys_suteri	(Calcarichelys_gemma	((Chelosphargis_advena	((Rhinochelys_pulchriceps	Rhinochelys_nammourensis )	(Santanachelys_gaffneyi	Notochelone_costata )))	((Ocepechelon_bouyai	(Protostega_gigas	Archelon_ischyros ))	(Desmatochelys_lowii	Desmatochelys_padillai )))))	((Cabindachelys_landanensis	((Argillochelys_cuneiceps	(((Allopleuron_hoffmanni	(Dermochelys_coriacea	Eosphargis_breineri ))	(Erquelinnesia_gosseleti	(Procolpochelys_charlestonensis	Oligochelone_rupelensis )))	((Eretmochelys_imbricata	(Caretta_caretta	(Lepidochelys_olivacea	Lepidochelys_kempii )))	(Chelonia_mydas	Natator_depressus ))))	(Puppigerus_camperi	Eochelone_brabantica )))	(Peritresius_martini	Ctenochelys ))))))
(Proganochelys_quenstedtii	(Australochelys_africanus	((Chubutemys_copelloi	(Meiolania_planiceps	(Kallokibotion_bajazidi	(((Thalssemys_bruntrutana	(Ordosemys_sp._IVPP_V12092	((Portlandemys_mcdowelli	(Jurassichelon_oleronensis	(Plesiochelys_bigleri	(Plesiochelys_planiceps	Plesiochelys_etalloni ))))	(Solnhofia_parsonsi	(Brachyopsemys_tingitana	(Leyvachelys_cipadi	(Sandownia_harrisi	Angolachelys_mbaxi )))))))	((((((((Dracochelys_bicuspis	(Toxochelys_latiremis	(Nichollsemys_baieri_2022	((Bouliachelys_suteri	(Calcarichelys_gemma	((Chelosphargis_advena	((Rhinochelys_pulchriceps	Rhinochelys_nammourensis )	(Santanachelys_gaffneyi	Notochelone_costata )))	((Ocepechelon_bouyai	(Protostega_gigas	Archelon_ischyros ))	(Desmatochelys_lowii	Desmatochelys_padillai )))))	((Cabindachelys_landanensis	((Argillochelys_cuneiceps	(((Allopleuron_hoffmanni	(Dermochelys_coriacea	Eosphargis_breineri ))	(Erquelinnesia_gosseleti	(Procolpochelys_charlestonensis	Oligochelone_rupelensis )))	((Eretmochelys_imbricata	(Caretta_caretta	(Lepidochelys_olivacea	Lepidochelys_kempii )))	(Chelonia_mydas	Natator_depressus ))))	(Puppigerus_camperi	Eochelone_brabantica )))	(Peritresius_martini	Ctenochelys ))))))
(Proganochelys_quenstedtii	(Australochelys_africanus	((Chubutemys_copelloi	(Meiolania_planiceps	(Kallokibotion_bajazidi	(((Thalssemys_bruntrutana	(Ordosemys_sp._IVPP_V12092	((Portlandemys_mcdowelli	(Jurassichelon_oleronensis	(Plesiochelys_etalloni	(Plesiochelys_planiceps	Plesiochelys_bigleri ))))	(Solnhofia_parsonsi	(Brachyopsemys_tingitana	(Leyvachelys_cipadi	(Sandownia_harrisi	Angolachelys_mbaxi )))))))	((((((((Dracochelys_bicuspis	(Toxochelys_latiremis	(Nichollsemys_baieri_2022	((Calcarichelys_gemma	(Bouliachelys_suteri	((Chelosphargis_advena	((Rhinochelys_pulchriceps	Rhinochelys_nammourensis )	(Santanachelys_gaffneyi	Notochelone_costata )))	((Ocepechelon_bouyai	(Protostega_gigas	Archelon_ischyros ))	(Desmatochelys_lowii	Desmatochelys_padillai )))))	((Cabindachelys_landanensis	((Argillochelys_cuneiceps	(((Allopleuron_hoffmanni	(Dermochelys_coriacea	Eosphargis_breineri ))	(Erquelinnesia_gosseleti	(Procolpochelys_charlestonensis	Oligochelone_rupelensis )))	((Eretmochelys_imbricata	(Caretta_caretta	(Lepidochelys_olivacea	Lepidochelys_kempii )))	(Chelonia_mydas	Natator_depressus ))))	(Puppigerus_camperi	Eochelone_brabantica )))	(Peritresius_martini	Ctenochelys ))))))
(Proganochelys_quenstedtii	(Australochelys_africanus	((Chubutemys_copelloi	(Meiolania_planiceps	(Kallokibotion_bajazidi	(((Thalssemys_bruntrutana	(Ordosemys_sp._IVPP_V12092	((Portlandemys_mcdowelli	(Jurassichelon_oleronensis	(Plesiochelys_etalloni	(Plesiochelys_planiceps	Plesiochelys_bigleri ))))	(Solnhofia_parsonsi	(Brachyopsemys_tingitana	(Leyvachelys_cipadi	(Sandownia_harrisi	Angolachelys_mbaxi )))))))	((((((((Dracochelys_bicuspis	(Toxochelys_latiremis	(Nichollsemys_baieri_2022	((Calcarichelys_gemma	((Chelosphargis_advena	((Rhinochelys_pulchriceps	Rhinochelys_nammourensis )	(Santanachelys_gaffneyi	Notochelone_costata )))	(Bouliachelys_suteri	((Ocepechelon_bouyai	(Protostega_gigas	Archelon_ischyros ))	(Desmatochelys_lowii	Desmatochelys_padillai )))))	((Cabindachelys_landanensis	((Argillochelys_cuneiceps	(((Allopleuron_hoffmanni	(Dermochelys_coriacea	Eosphargis_breineri ))	(Erquelinnesia_gosseleti	(Procolpochelys_charlestonensis	Oligochelone_rupelensis )))	((Eretmochelys_imbricata	(Caretta_caretta	(Lepidochelys_olivacea	Lepidochelys_kempii )))	(Chelonia_mydas	Natator_depressus ))))	(Puppigerus_camperi	Eochelone_brabantica )))	(Peritresius_martini	Ctenochelys ))))))
(Proganochelys_quenstedtii	(Australochelys_africanus	((Chubutemys_copelloi	(Meiolania_planiceps	(Kallokibotion_bajazidi	(((Thalssemys_bruntrutana	(Ordosemys_sp._IVPP_V12092	((Portlandemys_mcdowelli	(Jurassichelon_oleronensis	(Plesiochelys_etalloni	(Plesiochelys_planiceps	Plesiochelys_bigleri ))))	(Solnhofia_parsonsi	(Brachyopsemys_tingitana	(Leyvachelys_cipadi	(Sandownia_harrisi	Angolachelys_mbaxi )))))))	((((((((Dracochelys_bicuspis	(Toxochelys_latiremis	(Nichollsemys_baieri_2022	((Bouliachelys_suteri	(Calcarichelys_gemma	((Chelosphargis_advena	((Rhinochelys_pulchriceps	Rhinochelys_nammourensis )	(Santanachelys_gaffneyi	Notochelone_costata )))	((Ocepechelon_bouyai	(Protostega_gigas	Archelon_ischyros ))	(Desmatochelys_lowii	Desmatochelys_padillai )))))	((Cabindachelys_landanensis	((Argillochelys_cuneiceps	(((Allopleuron_hoffmanni	(Dermochelys_coriacea	Eosphargis_breineri ))	(Erquelinnesia_gosseleti	(Procolpochelys_charlestonensis	Oligochelone_rupelensis )))	((Eretmochelys_imbricata	(Caretta_caretta	(Lepidochelys_olivacea	Lepidochelys_kempii )))	(Chelonia_mydas	Natator_depressus ))))	(Puppigerus_camperi	Eochelone_brabantica )))	(Peritresius_martini	Ctenochelys ))))))
(Proganochelys_quenstedtii	(Australochelys_africanus	((Chubutemys_copelloi	(Meiolania_planiceps	(Kallokibotion_bajazidi	(((Thalssemys_bruntrutana	(Ordosemys_sp._IVPP_V12092	((Portlandemys_mcdowelli	(Jurassichelon_oleronensis	(Plesiochelys_etalloni	(Plesiochelys_planiceps	Plesiochelys_bigleri ))))	(Solnhofia_parsonsi	(Brachyopsemys_tingitana	(Leyvachelys_cipadi	(Sandownia_harrisi	Angolachelys_mbaxi )))))))	((((((((Toxochelys_latiremis	(Nichollsemys_baieri_2022	((Bouliachelys_suteri	(Calcarichelys_gemma	((Chelosphargis_advena	((Rhinochelys_pulchriceps	Rhinochelys_nammourensis )	(Santanachelys_gaffneyi	Notochelone_costata )))	((Ocepechelon_bouyai	(Protostega_gigas	Archelon_ischyros ))	(Desmatochelys_lowii	Desmatochelys_padillai )))))	((Cabindachelys_landanensis	((Argillochelys_cuneiceps	(((Allopleuron_hoffmanni	(Dermochelys_coriacea	Eosphargis_breineri ))	(Erquelinnesia_gosseleti	(Procolpochelys_charlestonensis	Oligochelone_rupelensis )))	((Eretmochelys_imbricata	(Caretta_caretta	(Lepidochelys_olivacea	Lepidochelys_kempii )))	(Chelonia_mydas	Natator_depressus ))))	(Puppigerus_camperi	Eochelone_brabantica )))	(Peritresius_martini	Ctenochelys )))))	(Judithemys_sukhanovi
(Proganochelys_quenstedtii	(Australochelys_africanus	((Chubutemys_copelloi	(Meiolania_planiceps	(Kallokibotion_bajazidi	(((Thalssemys_bruntrutana	(Ordosemys_sp._IVPP_V12092	((Portlandemys_mcdowelli	(Jurassichelon_oleronensis	(Plesiochelys_etalloni	(Plesiochelys_planiceps	Plesiochelys_bigleri ))))	(Solnhofia_parsonsi	(Brachyopsemys_tingitana	(Leyvachelys_cipadi	(Sandownia_harrisi	Angolachelys_mbaxi )))))))	((((((((Dracochelys_bicuspis	(Toxochelys_latiremis	(Nichollsemys_baieri_2022	(((Bouliachelys_suteri	(Calcarichelys_gemma	(Chelosphargis_advena	((Rhinochelys_pulchriceps	Rhinochelys_nammourensis )	(Santanachelys_gaffneyi	Notochelone_costata )))))	((Ocepechelon_bouyai	(Protostega_gigas	Archelon_ischyros ))	(Desmatochelys_lowii	Desmatochelys_padillai )))	((Cabindachelys_landanensis	((Argillochelys_cuneiceps	(((Allopleuron_hoffmanni	(Dermochelys_coriacea	Eosphargis_breineri ))	(Erquelinnesia_gosseleti	(Procolpochelys_charlestonensis	Oligochelone_rupelensis )))	((Eretmochelys_imbricata	(Caretta_caretta	(Lepidochelys_olivacea	Lepidochelys_kempii )))	(Chelonia_mydas	Natator_depressus ))))	(Puppigerus_camperi	Eochelone_brabantica )))	(Peritresius_martini	Ctenochelys ))))))
(Proganochelys_quenstedtii	(Australochelys_africanus	((Chubutemys_copelloi	(Meiolania_planiceps	(Kallokibotion_bajazidi	(((Ordosemys_sp._IVPP_V12092	(Thalssemys_bruntrutana	((Portlandemys_mcdowelli	(Jurassichelon_oleronensis	(Plesiochelys_etalloni	(Plesiochelys_planiceps	Plesiochelys_bigleri ))))	(Solnhofia_parsonsi	(Brachyopsemys_tingitana	(Leyvachelys_cipadi	(Sandownia_harrisi	Angolachelys_mbaxi )))))))	(((((((Kirgizemys_hoburensis	(Kirgizemys_dmitrievi	(Judithemys_sukhanovi	(Dracochelys_bicuspis	(Toxochelys_latiremis	(Nichollsemys_baieri_2022	((Calcarichelys_gemma	(((Chelosphargis_advena	((Rhinochelys_pulchriceps	Rhinochelys_nammourensis )	(Santanachelys_gaffneyi	Notochelone_costata )))	(Bouliachelys_suteri	(Ocepechelon_bouyai	(Desmatochelys_lowii	Desmatochelys_padillai ))))	(Protostega_gigas	Archelon_ischyros )))	((Cabindachelys_landanensis	((Argillochelys_cuneiceps	(((Allopleuron_hoffmanni	(Dermochelys_coriacea	Eosphargis_breineri ))	(Oligochelone_rupelensis	(Procolpochelys_charlestonensis	Erquelinnesia_gosseleti )))	((Eretmochelys_imbricata	(Caretta_caretta	(Lepidochelys_olivacea	Lepidochelys_kempii )))	(Chelonia_mydas	Natator_depressus ))))	(Puppigerus_camperi
(Proganochelys_quenstedtii	(Australochelys_africanus	((Chubutemys_copelloi	(Meiolania_planiceps	(Kallokibotion_bajazidi	(((Ordosemys_sp._IVPP_V12092	(Thalssemys_bruntrutana	((Portlandemys_mcdowelli	(Jurassichelon_oleronensis	(Plesiochelys_etalloni	(Plesiochelys_planiceps	Plesiochelys_bigleri ))))	(Solnhofia_parsonsi	(Brachyopsemys_tingitana	(Leyvachelys_cipadi	(Sandownia_harrisi	Angolachelys_mbaxi )))))))	(((((((Kirgizemys_hoburensis	(Kirgizemys_dmitrievi	(Judithemys_sukhanovi	(Dracochelys_bicuspis	(Toxochelys_latiremis	(Nichollsemys_baieri_2022	(((Bouliachelys_suteri	((Chelosphargis_advena	((Rhinochelys_pulchriceps	Rhinochelys_nammourensis )	(Santanachelys_gaffneyi	Notochelone_costata )))	(Ocepechelon_bouyai	(Desmatochelys_lowii	Desmatochelys_padillai ))))	(Calcarichelys_gemma	(Protostega_gigas	Archelon_ischyros )))	((Cabindachelys_landanensis	((Argillochelys_cuneiceps	(((Allopleuron_hoffmanni	(Dermochelys_coriacea	Eosphargis_breineri ))	(Oligochelone_rupelensis	(Procolpochelys_charlestonensis	Erquelinnesia_gosseleti )))	((Eretmochelys_imbricata	(Caretta_caretta	(Lepidochelys_olivacea	Lepidochelys_kempii )))	(Chelonia_mydas	Natator_depressus ))))	(Puppigerus_camperi
(Proganochelys_quenstedtii	(Australochelys_africanus	((Chubutemys_copelloi	(Meiolania_planiceps	(Kallokibotion_bajazidi	(((Ordosemys_sp._IVPP_V12092	(Thalssemys_bruntrutana	((Portlandemys_mcdowelli	(Jurassichelon_oleronensis	(Plesiochelys_etalloni	(Plesiochelys_planiceps	Plesiochelys_bigleri ))))	(Solnhofia_parsonsi	(Brachyopsemys_tingitana	(Leyvachelys_cipadi	(Sandownia_harrisi	Angolachelys_mbaxi )))))))	(((((((Kirgizemys_hoburensis	(Kirgizemys_dmitrievi	(Judithemys_sukhanovi	(Dracochelys_bicuspis	(Toxochelys_latiremis	(Nichollsemys_baieri_2022	((Calcarichelys_gemma	((Chelosphargis_advena	((Rhinochelys_pulchriceps	Rhinochelys_nammourensis )	(Santanachelys_gaffneyi	Notochelone_costata )))	(Bouliachelys_suteri	((Ocepechelon_bouyai	(Protostega_gigas	Archelon_ischyros ))	(Desmatochelys_lowii	Desmatochelys_padillai )))))	((Cabindachelys_landanensis	((Argillochelys_cuneiceps	(((Allopleuron_hoffmanni	(Dermochelys_coriacea	Eosphargis_breineri ))	(Oligochelone_rupelensis	(Procolpochelys_charlestonensis	Erquelinnesia_gosseleti )))	((Eretmochelys_imbricata	(Caretta_caretta	(Lepidochelys_olivacea	Lepidochelys_kempii )))	(Chelonia_mydas	Natator_depressus ))))	(Puppigerus_camperi
(Proganochelys_quenstedtii	(Australochelys_africanus	((Chubutemys_copelloi	(Meiolania_planiceps	(Kallokibotion_bajazidi	(((Thalssemys_bruntrutana	(Ordosemys_sp._IVPP_V12092	((Portlandemys_mcdowelli	(Jurassichelon_oleronensis	(Plesiochelys_bigleri	(Plesiochelys_planiceps	Plesiochelys_etalloni ))))	(Solnhofia_parsonsi	(Brachyopsemys_tingitana	(Leyvachelys_cipadi	(Sandownia_harrisi	Angolachelys_mbaxi )))))))	(((((((Kirgizemys_hoburensis	(Kirgizemys_dmitrievi	(Judithemys_sukhanovi	(Dracochelys_bicuspis	(Toxochelys_latiremis	(Nichollsemys_baieri_2022	((Calcarichelys_gemma	(((Chelosphargis_advena	((Rhinochelys_pulchriceps	Rhinochelys_nammourensis )	(Santanachelys_gaffneyi	Notochelone_costata )))	(Bouliachelys_suteri	(Ocepechelon_bouyai	(Desmatochelys_lowii	Desmatochelys_padillai ))))	(Protostega_gigas	Archelon_ischyros )))	((Cabindachelys_landanensis	((Argillochelys_cuneiceps	(((Allopleuron_hoffmanni	(Dermochelys_coriacea	Eosphargis_breineri ))	(Oligochelone_rupelensis	(Procolpochelys_charlestonensis	Erquelinnesia_gosseleti )))	((Eretmochelys_imbricata	(Caretta_caretta	(Lepidochelys_olivacea	Lepidochelys_kempii )))	(Chelonia_mydas	Natator_depressus ))))	(Puppigerus_camperi
(Proganochelys_quenstedtii	(Australochelys_africanus	((Chubutemys_copelloi	(Meiolania_planiceps	(Kallokibotion_bajazidi	(((Thalssemys_bruntrutana	(Ordosemys_sp._IVPP_V12092	((Portlandemys_mcdowelli	(Jurassichelon_oleronensis	(Plesiochelys_bigleri	(Plesiochelys_planiceps	Plesiochelys_etalloni ))))	(Solnhofia_parsonsi	(Brachyopsemys_tingitana	(Leyvachelys_cipadi	(Sandownia_harrisi	Angolachelys_mbaxi )))))))	(((((((Kirgizemys_hoburensis	(Kirgizemys_dmitrievi	(Judithemys_sukhanovi	(Dracochelys_bicuspis	(Toxochelys_latiremis	(Nichollsemys_baieri_2022	(((Bouliachelys_suteri	((Chelosphargis_advena	((Rhinochelys_pulchriceps	Rhinochelys_nammourensis )	(Santanachelys_gaffneyi	Notochelone_costata )))	(Ocepechelon_bouyai	(Desmatochelys_lowii	Desmatochelys_padillai ))))	(Calcarichelys_gemma	(Protostega_gigas	Archelon_ischyros )))	((Cabindachelys_landanensis	((Argillochelys_cuneiceps	(((Allopleuron_hoffmanni	(Dermochelys_coriacea	Eosphargis_breineri ))	(Oligochelone_rupelensis	(Procolpochelys_charlestonensis	Erquelinnesia_gosseleti )))	((Eretmochelys_imbricata	(Caretta_caretta	(Lepidochelys_olivacea	Lepidochelys_kempii )))	(Chelonia_mydas	Natator_depressus ))))	(Puppigerus_camperi
(Proganochelys_quenstedtii	(Australochelys_africanus	((Chubutemys_copelloi	(Meiolania_planiceps	(Kallokibotion_bajazidi	(((Ordosemys_sp._IVPP_V12092	(Thalssemys_bruntrutana	((Portlandemys_mcdowelli	(Jurassichelon_oleronensis	(Plesiochelys_etalloni	(Plesiochelys_planiceps	Plesiochelys_bigleri ))))	(Solnhofia_parsonsi	(Leyvachelys_cipadi	(Brachyopsemys_tingitana	(Sandownia_harrisi	Angolachelys_mbaxi )))))))	(((((((Kirgizemys_hoburensis	(Kirgizemys_dmitrievi	(Judithemys_sukhanovi	(Dracochelys_bicuspis	(Toxochelys_latiremis	(Nichollsemys_baieri_2022	(((Bouliachelys_suteri	(Calcarichelys_gemma	(Chelosphargis_advena	((Rhinochelys_pulchriceps	Rhinochelys_nammourensis )	(Santanachelys_gaffneyi	Notochelone_costata )))))	((Ocepechelon_bouyai	(Protostega_gigas	Archelon_ischyros ))	(Desmatochelys_lowii	Desmatochelys_padillai )))	((Cabindachelys_landanensis	((Argillochelys_cuneiceps	(((Allopleuron_hoffmanni	(Dermochelys_coriacea	Eosphargis_breineri ))	(Erquelinnesia_gosseleti	(Procolpochelys_charlestonensis	Oligochelone_rupelensis )))	((Eretmochelys_imbricata	(Caretta_caretta	(Lepidochelys_olivacea	Lepidochelys_kempii )))	(Chelonia_mydas	Natator_depressus ))))	(Puppigerus_camperi
(Proganochelys_quenstedtii	(Australochelys_africanus	((Chubutemys_copelloi	(Meiolania_planiceps	(Kallokibotion_bajazidi	(((Ordosemys_sp._IVPP_V12092	(Thalssemys_bruntrutana	((Portlandemys_mcdowelli	(Jurassichelon_oleronensis	(Plesiochelys_etalloni	(Plesiochelys_planiceps	Plesiochelys_bigleri ))))	(Solnhofia_parsonsi	(Brachyopsemys_tingitana	(Leyvachelys_cipadi	(Sandownia_harrisi	Angolachelys_mbaxi )))))))	(((((((Kirgizemys_hoburensis	(Kirgizemys_dmitrievi	(Judithemys_sukhanovi	(Dracochelys_bicuspis	(Toxochelys_latiremis	(Nichollsemys_baieri_2022	(((Bouliachelys_suteri	(Calcarichelys_gemma	(Chelosphargis_advena	(Santanachelys_gaffneyi	(Notochelone_costata	(Rhinochelys_pulchriceps	Rhinochelys_nammourensis ))))))	((Ocepechelon_bouyai	(Protostega_gigas	Archelon_ischyros ))	(Desmatochelys_lowii	Desmatochelys_padillai )))	((Cabindachelys_landanensis	((Argillochelys_cuneiceps	(((Allopleuron_hoffmanni	(Dermochelys_coriacea	Eosphargis_breineri ))	(Erquelinnesia_gosseleti	(Procolpochelys_charlestonensis	Oligochelone_rupelensis )))	((Eretmochelys_imbricata	(Caretta_caretta	(Lepidochelys_olivacea	Lepidochelys_kempii )))	(Chelonia_mydas	Natator_depressus ))))	(Puppigerus_camperi
(Proganochelys_quenstedtii	(Australochelys_africanus	((Chubutemys_copelloi	(Meiolania_planiceps	(Kallokibotion_bajazidi	(((Ordosemys_sp._IVPP_V12092	(Thalssemys_bruntrutana	((Portlandemys_mcdowelli	(Jurassichelon_oleronensis	(Plesiochelys_etalloni	(Plesiochelys_planiceps	Plesiochelys_bigleri ))))	(Solnhofia_parsonsi	(Brachyopsemys_tingitana	(Leyvachelys_cipadi	(Sandownia_harrisi	Angolachelys_mbaxi )))))))	(((((((Kirgizemys_hoburensis	(Kirgizemys_dmitrievi	(Judithemys_sukhanovi	(Dracochelys_bicuspis	(Toxochelys_latiremis	(Nichollsemys_baieri_2022	(((Calcarichelys_gemma	(Chelosphargis_advena	((Rhinochelys_pulchriceps	Rhinochelys_nammourensis )	(Santanachelys_gaffneyi	Notochelone_costata ))))	(Bouliachelys_suteri	((Ocepechelon_bouyai	(Protostega_gigas	Archelon_ischyros ))	(Desmatochelys_lowii	Desmatochelys_padillai ))))	((Cabindachelys_landanensis	((Argillochelys_cuneiceps	(((Allopleuron_hoffmanni	(Dermochelys_coriacea	Eosphargis_breineri ))	(Erquelinnesia_gosseleti	(Procolpochelys_charlestonensis	Oligochelone_rupelensis )))	((Eretmochelys_imbricata	(Caretta_caretta	(Lepidochelys_olivacea	Lepidochelys_kempii )))	(Chelonia_mydas	Natator_depressus ))))	(Puppigerus_camperi
(Proganochelys_quenstedtii	(Australochelys_africanus	((Chubutemys_copelloi	(Meiolania_planiceps	(Kallokibotion_bajazidi	((((Thalssemys_bruntrutana	Ordosemys_sp._IVPP_V12092 )	((Portlandemys_mcdowelli	(Jurassichelon_oleronensis	(Plesiochelys_planiceps	(Plesiochelys_etalloni	Plesiochelys_bigleri ))))	(Solnhofia_parsonsi	(Leyvachelys_cipadi	(Brachyopsemys_tingitana	(Sandownia_harrisi	Angolachelys_mbaxi ))))))	((((((((Toxochelys_latiremis	(Nichollsemys_baieri_2022	(((Bouliachelys_suteri	(Calcarichelys_gemma	(Chelosphargis_advena	((Rhinochelys_pulchriceps	Rhinochelys_nammourensis )	(Santanachelys_gaffneyi	Notochelone_costata )))))	((Ocepechelon_bouyai	(Protostega_gigas	Archelon_ischyros ))	(Desmatochelys_lowii	Desmatochelys_padillai )))	((Cabindachelys_landanensis	((Argillochelys_cuneiceps	(((Allopleuron_hoffmanni	(Dermochelys_coriacea	Eosphargis_breineri ))	(Erquelinnesia_gosseleti	(Procolpochelys_charlestonensis	Oligochelone_rupelensis )))	((Eretmochelys_imbricata	(Caretta_caretta	(Lepidochelys_olivacea	Lepidochelys_kempii )))	(Chelonia_mydas	Natator_depressus ))))	(Puppigerus_camperi	Eochelone_brabantica )))	(Peritresius_martini	Ctenochelys )))))	(Judithemys_sukhanovi
(Proganochelys_quenstedtii	(Australochelys_africanus	((Chubutemys_copelloi	(Meiolania_planiceps	(Kallokibotion_bajazidi	((((Thalssemys_bruntrutana	Ordosemys_sp._IVPP_V12092 )	((Portlandemys_mcdowelli	(Jurassichelon_oleronensis	(Plesiochelys_planiceps	(Plesiochelys_etalloni	Plesiochelys_bigleri ))))	(Solnhofia_parsonsi	(Brachyopsemys_tingitana	(Leyvachelys_cipadi	(Sandownia_harrisi	Angolachelys_mbaxi ))))))	((((((((Toxochelys_latiremis	(Nichollsemys_baieri_2022	(((Bouliachelys_suteri	(Calcarichelys_gemma	(Chelosphargis_advena	(Santanachelys_gaffneyi	(Notochelone_costata	(Rhinochelys_pulchriceps	Rhinochelys_nammourensis ))))))	((Ocepechelon_bouyai	(Protostega_gigas	Archelon_ischyros ))	(Desmatochelys_lowii	Desmatochelys_padillai )))	((Cabindachelys_landanensis	((Argillochelys_cuneiceps	(((Allopleuron_hoffmanni	(Dermochelys_coriacea	Eosphargis_breineri ))	(Erquelinnesia_gosseleti	(Procolpochelys_charlestonensis	Oligochelone_rupelensis )))	((Eretmochelys_imbricata	(Caretta_caretta	(Lepidochelys_olivacea	Lepidochelys_kempii )))	(Chelonia_mydas	Natator_depressus ))))	(Puppigerus_camperi	Eochelone_brabantica )))	(Peritresius_martini	Ctenochelys )))))	(Judithemys_sukhanovi
(Proganochelys_quenstedtii	(Australochelys_africanus	((Chubutemys_copelloi	(Meiolania_planiceps	(Kallokibotion_bajazidi	((((Thalssemys_bruntrutana	Ordosemys_sp._IVPP_V12092 )	((Portlandemys_mcdowelli	(Jurassichelon_oleronensis	(Plesiochelys_planiceps	(Plesiochelys_etalloni	Plesiochelys_bigleri ))))	(Solnhofia_parsonsi	(Brachyopsemys_tingitana	(Leyvachelys_cipadi	(Sandownia_harrisi	Angolachelys_mbaxi ))))))	((((((((Toxochelys_latiremis	(Nichollsemys_baieri_2022	(((Bouliachelys_suteri	(Calcarichelys_gemma	(Chelosphargis_advena	(Notochelone_costata	(Santanachelys_gaffneyi	(Rhinochelys_pulchriceps	Rhinochelys_nammourensis ))))))	((Ocepechelon_bouyai	(Protostega_gigas	Archelon_ischyros ))	(Desmatochelys_lowii	Desmatochelys_padillai )))	((Cabindachelys_landanensis	((Argillochelys_cuneiceps	(((Allopleuron_hoffmanni	(Dermochelys_coriacea	Eosphargis_breineri ))	(Erquelinnesia_gosseleti	(Procolpochelys_charlestonensis	Oligochelone_rupelensis )))	((Eretmochelys_imbricata	(Caretta_caretta	(Lepidochelys_olivacea	Lepidochelys_kempii )))	(Chelonia_mydas	Natator_depressus ))))	(Puppigerus_camperi	Eochelone_brabantica )))	(Peritresius_martini	Ctenochelys )))))	(Judithemys_sukhanovi
(Proganochelys_quenstedtii	(Australochelys_africanus	((Chubutemys_copelloi	(Meiolania_planiceps	(Kallokibotion_bajazidi	((((Thalssemys_bruntrutana	Ordosemys_sp._IVPP_V12092 )	((Portlandemys_mcdowelli	(Jurassichelon_oleronensis	(Plesiochelys_planiceps	(Plesiochelys_etalloni	Plesiochelys_bigleri ))))	(Solnhofia_parsonsi	(Brachyopsemys_tingitana	(Leyvachelys_cipadi	(Sandownia_harrisi	Angolachelys_mbaxi ))))))	((((((((Dracochelys_bicuspis	(Toxochelys_latiremis	(Nichollsemys_baieri_2022	(((Bouliachelys_suteri	(Calcarichelys_gemma	(Chelosphargis_advena	((Rhinochelys_pulchriceps	Rhinochelys_nammourensis )	(Santanachelys_gaffneyi	Notochelone_costata )))))	((Ocepechelon_bouyai	(Protostega_gigas	Archelon_ischyros ))	(Desmatochelys_lowii	Desmatochelys_padillai )))	((Cabindachelys_landanensis	((Argillochelys_cuneiceps	(((Allopleuron_hoffmanni	(Dermochelys_coriacea	Eosphargis_breineri ))	(Erquelinnesia_gosseleti	(Procolpochelys_charlestonensis	Oligochelone_rupelensis )))	((Eretmochelys_imbricata	(Caretta_caretta	(Lepidochelys_olivacea	Lepidochelys_kempii )))	(Chelonia_mydas	Natator_depressus ))))	(Puppigerus_camperi	Eochelone_brabantica )))	(Peritresius_martini	Ctenochelys ))))))
(Proganochelys_quenstedtii	(Australochelys_africanus	((Chubutemys_copelloi	(Meiolania_planiceps	(Kallokibotion_bajazidi	((((Thalssemys_bruntrutana	Ordosemys_sp._IVPP_V12092 )	((Portlandemys_mcdowelli	(Jurassichelon_oleronensis	(Plesiochelys_planiceps	(Plesiochelys_etalloni	Plesiochelys_bigleri ))))	(Solnhofia_parsonsi	(Brachyopsemys_tingitana	(Leyvachelys_cipadi	(Sandownia_harrisi	Angolachelys_mbaxi ))))))	((((((((Toxochelys_latiremis	(Nichollsemys_baieri_2022	(((Calcarichelys_gemma	(Chelosphargis_advena	((Rhinochelys_pulchriceps	Rhinochelys_nammourensis )	(Santanachelys_gaffneyi	Notochelone_costata ))))	(Bouliachelys_suteri	((Ocepechelon_bouyai	(Protostega_gigas	Archelon_ischyros ))	(Desmatochelys_lowii	Desmatochelys_padillai ))))	((Cabindachelys_landanensis	((Argillochelys_cuneiceps	(((Allopleuron_hoffmanni	(Dermochelys_coriacea	Eosphargis_breineri ))	(Erquelinnesia_gosseleti	(Procolpochelys_charlestonensis	Oligochelone_rupelensis )))	((Eretmochelys_imbricata	(Caretta_caretta	(Lepidochelys_olivacea	Lepidochelys_kempii )))	(Chelonia_mydas	Natator_depressus ))))	(Puppigerus_camperi	Eochelone_brabantica )))	(Peritresius_martini	Ctenochelys )))))	(Judithemys_sukhanovi
(Proganochelys_quenstedtii	(Australochelys_africanus	((Chubutemys_copelloi	(Meiolania_planiceps	(Kallokibotion_bajazidi	((((Thalssemys_bruntrutana	Ordosemys_sp._IVPP_V12092 )	((Portlandemys_mcdowelli	(Jurassichelon_oleronensis	(Plesiochelys_planiceps	(Plesiochelys_etalloni	Plesiochelys_bigleri ))))	(Solnhofia_parsonsi	(Brachyopsemys_tingitana	(Leyvachelys_cipadi	(Sandownia_harrisi	Angolachelys_mbaxi ))))))	((((((((Toxochelys_latiremis	(Nichollsemys_baieri_2022	((Bouliachelys_suteri	(Calcarichelys_gemma	((Chelosphargis_advena	((Rhinochelys_pulchriceps	Rhinochelys_nammourensis )	(Santanachelys_gaffneyi	Notochelone_costata )))	((Ocepechelon_bouyai	(Protostega_gigas	Archelon_ischyros ))	(Desmatochelys_lowii	Desmatochelys_padillai )))))	((Cabindachelys_landanensis	((Argillochelys_cuneiceps	(((Allopleuron_hoffmanni	(Dermochelys_coriacea	Eosphargis_breineri ))	(Erquelinnesia_gosseleti	(Procolpochelys_charlestonensis	Oligochelone_rupelensis )))	((Eretmochelys_imbricata	(Caretta_caretta	(Lepidochelys_olivacea	Lepidochelys_kempii )))	(Chelonia_mydas	Natator_depressus ))))	(Puppigerus_camperi	Eochelone_brabantica )))	(Peritresius_martini	Ctenochelys )))))	(Judithemys_sukhanovi
(Proganochelys_quenstedtii	(Australochelys_africanus	((Chubutemys_copelloi	(Meiolania_planiceps	(Kallokibotion_bajazidi	((((Thalssemys_bruntrutana	Ordosemys_sp._IVPP_V12092 )	((Portlandemys_mcdowelli	(Jurassichelon_oleronensis	(Plesiochelys_bigleri	(Plesiochelys_planiceps	Plesiochelys_etalloni ))))	(Solnhofia_parsonsi	(Leyvachelys_cipadi	(Brachyopsemys_tingitana	(Sandownia_harrisi	Angolachelys_mbaxi ))))))	(((((((Kirgizemys_hoburensis	(Kirgizemys_dmitrievi	(Judithemys_sukhanovi	(Dracochelys_bicuspis	(Toxochelys_latiremis	(Nichollsemys_baieri_2022	(((Calcarichelys_gemma	(Chelosphargis_advena	((Rhinochelys_pulchriceps	Rhinochelys_nammourensis )	(Santanachelys_gaffneyi	Notochelone_costata ))))	(Bouliachelys_suteri	((Ocepechelon_bouyai	(Protostega_gigas	Archelon_ischyros ))	(Desmatochelys_lowii	Desmatochelys_padillai ))))	((Cabindachelys_landanensis	((Argillochelys_cuneiceps	(((Allopleuron_hoffmanni	(Dermochelys_coriacea	Eosphargis_breineri ))	(Procolpochelys_charlestonensis	(Oligochelone_rupelensis	Erquelinnesia_gosseleti )))	((Eretmochelys_imbricata	(Caretta_caretta	(Lepidochelys_olivacea	Lepidochelys_kempii )))	(Chelonia_mydas	Natator_depressus ))))	(Puppigerus_camperi
(Proganochelys_quenstedtii	(Australochelys_africanus	((Chubutemys_copelloi	(Meiolania_planiceps	(Kallokibotion_bajazidi	((((Thalssemys_bruntrutana	Ordosemys_sp._IVPP_V12092 )	((Portlandemys_mcdowelli	(Jurassichelon_oleronensis	(Plesiochelys_bigleri	(Plesiochelys_planiceps	Plesiochelys_etalloni ))))	(Solnhofia_parsonsi	(Brachyopsemys_tingitana	(Leyvachelys_cipadi	(Sandownia_harrisi	Angolachelys_mbaxi ))))))	(((((((Kirgizemys_hoburensis	(Kirgizemys_dmitrievi	(Judithemys_sukhanovi	(Dracochelys_bicuspis	(Toxochelys_latiremis	(Nichollsemys_baieri_2022	(((Calcarichelys_gemma	(Chelosphargis_advena	(Santanachelys_gaffneyi	(Notochelone_costata	(Rhinochelys_pulchriceps	Rhinochelys_nammourensis )))))	(Bouliachelys_suteri	((Ocepechelon_bouyai	(Protostega_gigas	Archelon_ischyros ))	(Desmatochelys_lowii	Desmatochelys_padillai ))))	((Cabindachelys_landanensis	((Argillochelys_cuneiceps	(((Allopleuron_hoffmanni	(Dermochelys_coriacea	Eosphargis_breineri ))	(Procolpochelys_charlestonensis	(Oligochelone_rupelensis	Erquelinnesia_gosseleti )))	((Eretmochelys_imbricata	(Caretta_caretta	(Lepidochelys_olivacea	Lepidochelys_kempii )))	(Chelonia_mydas	Natator_depressus ))))	(Puppigerus_camperi
(Proganochelys_quenstedtii	(Australochelys_africanus	((Chubutemys_copelloi	(Meiolania_planiceps	(Kallokibotion_bajazidi	((((Thalssemys_bruntrutana	Ordosemys_sp._IVPP_V12092 )	((Portlandemys_mcdowelli	(Jurassichelon_oleronensis	(Plesiochelys_bigleri	(Plesiochelys_planiceps	Plesiochelys_etalloni ))))	(Solnhofia_parsonsi	(Brachyopsemys_tingitana	(Leyvachelys_cipadi	(Sandownia_harrisi	Angolachelys_mbaxi ))))))	(((((((Kirgizemys_hoburensis	(Kirgizemys_dmitrievi	(Judithemys_sukhanovi	(Dracochelys_bicuspis	(Toxochelys_latiremis	(Nichollsemys_baieri_2022	(((Calcarichelys_gemma	(Chelosphargis_advena	(Notochelone_costata	(Santanachelys_gaffneyi	(Rhinochelys_pulchriceps	Rhinochelys_nammourensis )))))	(Bouliachelys_suteri	((Ocepechelon_bouyai	(Protostega_gigas	Archelon_ischyros ))	(Desmatochelys_lowii	Desmatochelys_padillai ))))	((Cabindachelys_landanensis	((Argillochelys_cuneiceps	(((Allopleuron_hoffmanni	(Dermochelys_coriacea	Eosphargis_breineri ))	(Procolpochelys_charlestonensis	(Oligochelone_rupelensis	Erquelinnesia_gosseleti )))	((Eretmochelys_imbricata	(Caretta_caretta	(Lepidochelys_olivacea	Lepidochelys_kempii )))	(Chelonia_mydas	Natator_depressus ))))	(Puppigerus_camperi
(Proganochelys_quenstedtii	(Australochelys_africanus	((Chubutemys_copelloi	(Meiolania_planiceps	(Kallokibotion_bajazidi	(((Ordosemys_sp._IVPP_V12092	(Thalssemys_bruntrutana	((Portlandemys_mcdowelli	(Jurassichelon_oleronensis	(Plesiochelys_bigleri	(Plesiochelys_planiceps	Plesiochelys_etalloni ))))	(Solnhofia_parsonsi	(Brachyopsemys_tingitana	(Leyvachelys_cipadi	(Sandownia_harrisi	Angolachelys_mbaxi )))))))	((((((((Toxochelys_latiremis	(Nichollsemys_baieri_2022	(((Bouliachelys_suteri	(Calcarichelys_gemma	(Chelosphargis_advena	(Santanachelys_gaffneyi	(Notochelone_costata	(Rhinochelys_pulchriceps	Rhinochelys_nammourensis ))))))	((Ocepechelon_bouyai	(Protostega_gigas	Archelon_ischyros ))	(Desmatochelys_lowii	Desmatochelys_padillai )))	((Cabindachelys_landanensis	((Argillochelys_cuneiceps	(((Allopleuron_hoffmanni	(Dermochelys_coriacea	Eosphargis_breineri ))	(Procolpochelys_charlestonensis	(Oligochelone_rupelensis	Erquelinnesia_gosseleti )))	((Eretmochelys_imbricata	(Caretta_caretta	(Lepidochelys_olivacea	Lepidochelys_kempii )))	(Chelonia_mydas	Natator_depressus ))))	(Puppigerus_camperi	Eochelone_brabantica )))	(Peritresius_martini	Ctenochelys )))))	(Judithemys_sukhanovi
(Proganochelys_quenstedtii	(Australochelys_africanus	((Chubutemys_copelloi	(Meiolania_planiceps	(Kallokibotion_bajazidi	(((Ordosemys_sp._IVPP_V12092	(Thalssemys_bruntrutana	((Portlandemys_mcdowelli	(Jurassichelon_oleronensis	(Plesiochelys_bigleri	(Plesiochelys_planiceps	Plesiochelys_etalloni ))))	(Solnhofia_parsonsi	(Brachyopsemys_tingitana	(Leyvachelys_cipadi	(Sandownia_harrisi	Angolachelys_mbaxi )))))))	((((((((Toxochelys_latiremis	(Nichollsemys_baieri_2022	(((Bouliachelys_suteri	(Calcarichelys_gemma	(Chelosphargis_advena	(Notochelone_costata	(Santanachelys_gaffneyi	(Rhinochelys_pulchriceps	Rhinochelys_nammourensis ))))))	((Ocepechelon_bouyai	(Protostega_gigas	Archelon_ischyros ))	(Desmatochelys_lowii	Desmatochelys_padillai )))	((Cabindachelys_landanensis	((Argillochelys_cuneiceps	(((Allopleuron_hoffmanni	(Dermochelys_coriacea	Eosphargis_breineri ))	(Procolpochelys_charlestonensis	(Oligochelone_rupelensis	Erquelinnesia_gosseleti )))	((Eretmochelys_imbricata	(Caretta_caretta	(Lepidochelys_olivacea	Lepidochelys_kempii )))	(Chelonia_mydas	Natator_depressus ))))	(Puppigerus_camperi	Eochelone_brabantica )))	(Peritresius_martini	Ctenochelys )))))	(Judithemys_sukhanovi
(Proganochelys_quenstedtii	(Australochelys_africanus	((Chubutemys_copelloi	(Meiolania_planiceps	(Kallokibotion_bajazidi	(((Ordosemys_sp._IVPP_V12092	(Thalssemys_bruntrutana	((Portlandemys_mcdowelli	(Jurassichelon_oleronensis	(Plesiochelys_bigleri	(Plesiochelys_planiceps	Plesiochelys_etalloni ))))	(Solnhofia_parsonsi	(Brachyopsemys_tingitana	(Leyvachelys_cipadi	(Sandownia_harrisi	Angolachelys_mbaxi )))))))	((((((((Toxochelys_latiremis	(Nichollsemys_baieri_2022	((Bouliachelys_suteri	(Calcarichelys_gemma	((Chelosphargis_advena	((Rhinochelys_pulchriceps	Rhinochelys_nammourensis )	(Santanachelys_gaffneyi	Notochelone_costata )))	((Ocepechelon_bouyai	(Protostega_gigas	Archelon_ischyros ))	(Desmatochelys_lowii	Desmatochelys_padillai )))))	((Cabindachelys_landanensis	((Argillochelys_cuneiceps	(((Allopleuron_hoffmanni	(Dermochelys_coriacea	Eosphargis_breineri ))	(Procolpochelys_charlestonensis	(Oligochelone_rupelensis	Erquelinnesia_gosseleti )))	((Eretmochelys_imbricata	(Caretta_caretta	(Lepidochelys_olivacea	Lepidochelys_kempii )))	(Chelonia_mydas	Natator_depressus ))))	(Puppigerus_camperi	Eochelone_brabantica )))	(Peritresius_martini	Ctenochelys )))))	(Judithemys_sukhanovi
(Proganochelys_quenstedtii	(Australochelys_africanus	((Chubutemys_copelloi	(Meiolania_planiceps	(Kallokibotion_bajazidi	(((Thalssemys_bruntrutana	(Ordosemys_sp._IVPP_V12092	((Portlandemys_mcdowelli	(Jurassichelon_oleronensis	(Plesiochelys_planiceps	(Plesiochelys_etalloni	Plesiochelys_bigleri ))))	(Solnhofia_parsonsi	(Leyvachelys_cipadi	(Brachyopsemys_tingitana	(Sandownia_harrisi	Angolachelys_mbaxi )))))))	((((((((Toxochelys_latiremis	(Nichollsemys_baieri_2022	((Calcarichelys_gemma	(((Chelosphargis_advena	((Rhinochelys_pulchriceps	Rhinochelys_nammourensis )	(Santanachelys_gaffneyi	Notochelone_costata )))	(Bouliachelys_suteri	(Ocepechelon_bouyai	(Desmatochelys_lowii	Desmatochelys_padillai ))))	(Protostega_gigas	Archelon_ischyros )))	((Cabindachelys_landanensis	((Argillochelys_cuneiceps	(((Allopleuron_hoffmanni	(Dermochelys_coriacea	Eosphargis_breineri ))	(Oligochelone_rupelensis	(Procolpochelys_charlestonensis	Erquelinnesia_gosseleti )))	((Eretmochelys_imbricata	(Caretta_caretta	(Lepidochelys_olivacea	Lepidochelys_kempii )))	(Chelonia_mydas	Natator_depressus ))))	(Puppigerus_camperi	Eochelone_brabantica )))	(Peritresius_martini	Ctenochelys )))))	(Judithemys_sukhanovi
(Proganochelys_quenstedtii	(Australochelys_africanus	((Chubutemys_copelloi	(Meiolania_planiceps	(Kallokibotion_bajazidi	(((Thalssemys_bruntrutana	(Ordosemys_sp._IVPP_V12092	((Portlandemys_mcdowelli	(Jurassichelon_oleronensis	(Plesiochelys_etalloni	(Plesiochelys_planiceps	Plesiochelys_bigleri ))))	(Solnhofia_parsonsi	(Leyvachelys_cipadi	(Brachyopsemys_tingitana	(Sandownia_harrisi	Angolachelys_mbaxi )))))))	((((((((Toxochelys_latiremis	(Nichollsemys_baieri_2022	((Calcarichelys_gemma	(((Chelosphargis_advena	((Rhinochelys_pulchriceps	Rhinochelys_nammourensis )	(Santanachelys_gaffneyi	Notochelone_costata )))	(Bouliachelys_suteri	(Ocepechelon_bouyai	(Desmatochelys_lowii	Desmatochelys_padillai ))))	(Protostega_gigas	Archelon_ischyros )))	((Cabindachelys_landanensis	((Argillochelys_cuneiceps	(((Allopleuron_hoffmanni	(Dermochelys_coriacea	Eosphargis_breineri ))	(Oligochelone_rupelensis	(Procolpochelys_charlestonensis	Erquelinnesia_gosseleti )))	((Eretmochelys_imbricata	(Caretta_caretta	(Lepidochelys_olivacea	Lepidochelys_kempii )))	(Chelonia_mydas	Natator_depressus ))))	(Puppigerus_camperi	Eochelone_brabantica )))	(Peritresius_martini	Ctenochelys )))))	(Judithemys_sukhanovi
(Proganochelys_quenstedtii	(Australochelys_africanus	((Chubutemys_copelloi	(Meiolania_planiceps	(Kallokibotion_bajazidi	(((Thalssemys_bruntrutana	(Ordosemys_sp._IVPP_V12092	((Portlandemys_mcdowelli	(Jurassichelon_oleronensis	(Plesiochelys_bigleri	(Plesiochelys_planiceps	Plesiochelys_etalloni ))))	(Solnhofia_parsonsi	(Brachyopsemys_tingitana	(Leyvachelys_cipadi	(Sandownia_harrisi	Angolachelys_mbaxi )))))))	((((((((Toxochelys_latiremis	(Nichollsemys_baieri_2022	((Calcarichelys_gemma	(((Chelosphargis_advena	((Rhinochelys_pulchriceps	Rhinochelys_nammourensis )	(Santanachelys_gaffneyi	Notochelone_costata )))	(Bouliachelys_suteri	(Ocepechelon_bouyai	(Desmatochelys_lowii	Desmatochelys_padillai ))))	(Protostega_gigas	Archelon_ischyros )))	((Cabindachelys_landanensis	((Argillochelys_cuneiceps	(((Allopleuron_hoffmanni	(Dermochelys_coriacea	Eosphargis_breineri ))	(Oligochelone_rupelensis	(Procolpochelys_charlestonensis	Erquelinnesia_gosseleti )))	((Eretmochelys_imbricata	(Caretta_caretta	(Lepidochelys_olivacea	Lepidochelys_kempii )))	(Chelonia_mydas	Natator_depressus ))))	(Puppigerus_camperi	Eochelone_brabantica )))	(Peritresius_martini	Ctenochelys )))))	(Judithemys_sukhanovi
(Proganochelys_quenstedtii	(Australochelys_africanus	((Chubutemys_copelloi	(Meiolania_planiceps	(Kallokibotion_bajazidi	(((Thalssemys_bruntrutana	(Ordosemys_sp._IVPP_V12092	((Portlandemys_mcdowelli	(Jurassichelon_oleronensis	(Plesiochelys_bigleri	(Plesiochelys_planiceps	Plesiochelys_etalloni ))))	(Solnhofia_parsonsi	(Leyvachelys_cipadi	(Brachyopsemys_tingitana	(Sandownia_harrisi	Angolachelys_mbaxi )))))))	((((((((Toxochelys_latiremis	(Nichollsemys_baieri_2022	((Calcarichelys_gemma	(((Chelosphargis_advena	((Rhinochelys_pulchriceps	Rhinochelys_nammourensis )	(Santanachelys_gaffneyi	Notochelone_costata )))	(Bouliachelys_suteri	(Ocepechelon_bouyai	(Desmatochelys_lowii	Desmatochelys_padillai ))))	(Protostega_gigas	Archelon_ischyros )))	((Cabindachelys_landanensis	((Argillochelys_cuneiceps	(((Allopleuron_hoffmanni	(Dermochelys_coriacea	Eosphargis_breineri ))	(Oligochelone_rupelensis	(Procolpochelys_charlestonensis	Erquelinnesia_gosseleti )))	((Eretmochelys_imbricata	(Caretta_caretta	(Lepidochelys_olivacea	Lepidochelys_kempii )))	(Chelonia_mydas	Natator_depressus ))))	(Puppigerus_camperi	Eochelone_brabantica )))	(Peritresius_martini	Ctenochelys )))))	(Judithemys_sukhanovi
(Proganochelys_quenstedtii	(Australochelys_africanus	((Chubutemys_copelloi	(Meiolania_planiceps	(Kallokibotion_bajazidi	(((Thalssemys_bruntrutana	(Ordosemys_sp._IVPP_V12092	((Portlandemys_mcdowelli	(Jurassichelon_oleronensis	(Plesiochelys_bigleri	(Plesiochelys_planiceps	Plesiochelys_etalloni ))))	(Solnhofia_parsonsi	(Leyvachelys_cipadi	(Brachyopsemys_tingitana	(Sandownia_harrisi	Angolachelys_mbaxi )))))))	((((((((Toxochelys_latiremis	(Nichollsemys_baieri_2022	((Calcarichelys_gemma	((Chelosphargis_advena	((Rhinochelys_pulchriceps	Rhinochelys_nammourensis )	(Santanachelys_gaffneyi	Notochelone_costata )))	(Bouliachelys_suteri	((Ocepechelon_bouyai	(Protostega_gigas	Archelon_ischyros ))	(Desmatochelys_lowii	Desmatochelys_padillai )))))	((Cabindachelys_landanensis	((Argillochelys_cuneiceps	(((Allopleuron_hoffmanni	(Dermochelys_coriacea	Eosphargis_breineri ))	(Oligochelone_rupelensis	(Procolpochelys_charlestonensis	Erquelinnesia_gosseleti )))	((Eretmochelys_imbricata	(Caretta_caretta	(Lepidochelys_olivacea	Lepidochelys_kempii )))	(Chelonia_mydas	Natator_depressus ))))	(Puppigerus_camperi	Eochelone_brabantica )))	(Peritresius_martini	Ctenochelys )))))	(Judithemys_sukhanovi
(Proganochelys_quenstedtii	(Australochelys_africanus	((Chubutemys_copelloi	(Meiolania_planiceps	(Kallokibotion_bajazidi	(((Ordosemys_sp._IVPP_V12092	(Thalssemys_bruntrutana	((Portlandemys_mcdowelli	(Jurassichelon_oleronensis	(Plesiochelys_bigleri	(Plesiochelys_planiceps	Plesiochelys_etalloni ))))	(Solnhofia_parsonsi	(Leyvachelys_cipadi	(Brachyopsemys_tingitana	(Sandownia_harrisi	Angolachelys_mbaxi )))))))	(((((((Kirgizemys_hoburensis	(Kirgizemys_dmitrievi	(Judithemys_sukhanovi	(Dracochelys_bicuspis	(Toxochelys_latiremis	(Nichollsemys_baieri_2022	(((Bouliachelys_suteri	(Calcarichelys_gemma	(Chelosphargis_advena	(Santanachelys_gaffneyi	(Notochelone_costata	(Rhinochelys_pulchriceps	Rhinochelys_nammourensis ))))))	((Ocepechelon_bouyai	(Protostega_gigas	Archelon_ischyros ))	(Desmatochelys_lowii	Desmatochelys_padillai )))	((Cabindachelys_landanensis	((Argillochelys_cuneiceps	(((Allopleuron_hoffmanni	(Dermochelys_coriacea	Eosphargis_breineri ))	(Procolpochelys_charlestonensis	(Oligochelone_rupelensis	Erquelinnesia_gosseleti )))	((Eretmochelys_imbricata	(Caretta_caretta	(Lepidochelys_olivacea	Lepidochelys_kempii )))	(Chelonia_mydas	Natator_depressus ))))	(Puppigerus_camperi
(Proganochelys_quenstedtii	(Australochelys_africanus	((Chubutemys_copelloi	(Meiolania_planiceps	(Kallokibotion_bajazidi	(((Ordosemys_sp._IVPP_V12092	(Thalssemys_bruntrutana	((Portlandemys_mcdowelli	(Jurassichelon_oleronensis	(Plesiochelys_bigleri	(Plesiochelys_planiceps	Plesiochelys_etalloni ))))	(Solnhofia_parsonsi	(Leyvachelys_cipadi	(Brachyopsemys_tingitana	(Sandownia_harrisi	Angolachelys_mbaxi )))))))	(((((((Kirgizemys_hoburensis	(Kirgizemys_dmitrievi	(Judithemys_sukhanovi	(Dracochelys_bicuspis	(Toxochelys_latiremis	(Nichollsemys_baieri_2022	(((Bouliachelys_suteri	(Calcarichelys_gemma	(Chelosphargis_advena	(Notochelone_costata	(Santanachelys_gaffneyi	(Rhinochelys_pulchriceps	Rhinochelys_nammourensis ))))))	((Ocepechelon_bouyai	(Protostega_gigas	Archelon_ischyros ))	(Desmatochelys_lowii	Desmatochelys_padillai )))	((Cabindachelys_landanensis	((Argillochelys_cuneiceps	(((Allopleuron_hoffmanni	(Dermochelys_coriacea	Eosphargis_breineri ))	(Procolpochelys_charlestonensis	(Oligochelone_rupelensis	Erquelinnesia_gosseleti )))	((Eretmochelys_imbricata	(Caretta_caretta	(Lepidochelys_olivacea	Lepidochelys_kempii )))	(Chelonia_mydas	Natator_depressus ))))	(Puppigerus_camperi
(Proganochelys_quenstedtii	(Australochelys_africanus	((Chubutemys_copelloi	(Meiolania_planiceps	(Kallokibotion_bajazidi	(((Ordosemys_sp._IVPP_V12092	(Thalssemys_bruntrutana	((Portlandemys_mcdowelli	(Jurassichelon_oleronensis	(Plesiochelys_etalloni	(Plesiochelys_planiceps	Plesiochelys_bigleri ))))	(Solnhofia_parsonsi	(Leyvachelys_cipadi	(Brachyopsemys_tingitana	(Sandownia_harrisi	Angolachelys_mbaxi )))))))	((((((((Toxochelys_latiremis	(Nichollsemys_baieri_2022	(((Bouliachelys_suteri	(Calcarichelys_gemma	(Chelosphargis_advena	(Santanachelys_gaffneyi	(Notochelone_costata	(Rhinochelys_pulchriceps	Rhinochelys_nammourensis ))))))	((Ocepechelon_bouyai	(Protostega_gigas	Archelon_ischyros ))	(Desmatochelys_lowii	Desmatochelys_padillai )))	((Cabindachelys_landanensis	((Argillochelys_cuneiceps	(((Allopleuron_hoffmanni	(Dermochelys_coriacea	Eosphargis_breineri ))	(Oligochelone_rupelensis	(Procolpochelys_charlestonensis	Erquelinnesia_gosseleti )))	((Eretmochelys_imbricata	(Caretta_caretta	(Lepidochelys_olivacea	Lepidochelys_kempii )))	(Chelonia_mydas	Natator_depressus ))))	(Puppigerus_camperi	Eochelone_brabantica )))	(Peritresius_martini	Ctenochelys )))))	(Judithemys_sukhanovi
(Proganochelys_quenstedtii	(Australochelys_africanus	((Chubutemys_copelloi	(Meiolania_planiceps	(Kallokibotion_bajazidi	(((Ordosemys_sp._IVPP_V12092	(Thalssemys_bruntrutana	((Portlandemys_mcdowelli	(Jurassichelon_oleronensis	(Plesiochelys_etalloni	(Plesiochelys_planiceps	Plesiochelys_bigleri ))))	(Solnhofia_parsonsi	(Leyvachelys_cipadi	(Brachyopsemys_tingitana	(Sandownia_harrisi	Angolachelys_mbaxi )))))))	((((((((Toxochelys_latiremis	(Nichollsemys_baieri_2022	(((Bouliachelys_suteri	(Calcarichelys_gemma	(Chelosphargis_advena	(Notochelone_costata	(Santanachelys_gaffneyi	(Rhinochelys_pulchriceps	Rhinochelys_nammourensis ))))))	((Ocepechelon_bouyai	(Protostega_gigas	Archelon_ischyros ))	(Desmatochelys_lowii	Desmatochelys_padillai )))	((Cabindachelys_landanensis	((Argillochelys_cuneiceps	(((Allopleuron_hoffmanni	(Dermochelys_coriacea	Eosphargis_breineri ))	(Oligochelone_rupelensis	(Procolpochelys_charlestonensis	Erquelinnesia_gosseleti )))	((Eretmochelys_imbricata	(Caretta_caretta	(Lepidochelys_olivacea	Lepidochelys_kempii )))	(Chelonia_mydas	Natator_depressus ))))	(Puppigerus_camperi	Eochelone_brabantica )))	(Peritresius_martini	Ctenochelys )))))	(Judithemys_sukhanovi
(Proganochelys_quenstedtii	(Australochelys_africanus	((Chubutemys_copelloi	(Meiolania_planiceps	(Kallokibotion_bajazidi	(((Ordosemys_sp._IVPP_V12092	(Thalssemys_bruntrutana	((Portlandemys_mcdowelli	(Jurassichelon_oleronensis	(Plesiochelys_etalloni	(Plesiochelys_planiceps	Plesiochelys_bigleri ))))	(Solnhofia_parsonsi	(Leyvachelys_cipadi	(Brachyopsemys_tingitana	(Sandownia_harrisi	Angolachelys_mbaxi )))))))	((((((((Toxochelys_latiremis	(Nichollsemys_baieri_2022	((Bouliachelys_suteri	(Calcarichelys_gemma	((Chelosphargis_advena	((Rhinochelys_pulchriceps	Rhinochelys_nammourensis )	(Santanachelys_gaffneyi	Notochelone_costata )))	((Ocepechelon_bouyai	(Protostega_gigas	Archelon_ischyros ))	(Desmatochelys_lowii	Desmatochelys_padillai )))))	((Cabindachelys_landanensis	((Argillochelys_cuneiceps	(((Allopleuron_hoffmanni	(Dermochelys_coriacea	Eosphargis_breineri ))	(Oligochelone_rupelensis	(Procolpochelys_charlestonensis	Erquelinnesia_gosseleti )))	((Eretmochelys_imbricata	(Caretta_caretta	(Lepidochelys_olivacea	Lepidochelys_kempii )))	(Chelonia_mydas	Natator_depressus ))))	(Puppigerus_camperi	Eochelone_brabantica )))	(Peritresius_martini	Ctenochelys )))))	(Judithemys_sukhanovi
(Proganochelys_quenstedtii	(Australochelys_africanus	((Chubutemys_copelloi	(Meiolania_planiceps	(Kallokibotion_bajazidi	(((Ordosemys_sp._IVPP_V12092	(Thalssemys_bruntrutana	((Portlandemys_mcdowelli	(Jurassichelon_oleronensis	(Plesiochelys_planiceps	(Plesiochelys_etalloni	Plesiochelys_bigleri ))))	(Solnhofia_parsonsi	(Brachyopsemys_tingitana	(Leyvachelys_cipadi	(Sandownia_harrisi	Angolachelys_mbaxi )))))))	((((((((Toxochelys_latiremis	(Nichollsemys_baieri_2022	((((Chelosphargis_advena	((Rhinochelys_pulchriceps	Rhinochelys_nammourensis )	(Santanachelys_gaffneyi	Notochelone_costata )))	(Bouliachelys_suteri	(Ocepechelon_bouyai	(Desmatochelys_lowii	Desmatochelys_padillai ))))	(Calcarichelys_gemma	(Protostega_gigas	Archelon_ischyros )))	((Cabindachelys_landanensis	((Argillochelys_cuneiceps	(((Allopleuron_hoffmanni	(Dermochelys_coriacea	Eosphargis_breineri ))	(Oligochelone_rupelensis	(Procolpochelys_charlestonensis	Erquelinnesia_gosseleti )))	((Eretmochelys_imbricata	(Caretta_caretta	(Lepidochelys_olivacea	Lepidochelys_kempii )))	(Chelonia_mydas	Natator_depressus ))))	(Puppigerus_camperi	Eochelone_brabantica )))	(Peritresius_martini	Ctenochelys )))))	(Judithemys_sukhanovi
(Proganochelys_quenstedtii	(Australochelys_africanus	((Chubutemys_copelloi	(Meiolania_planiceps	(Kallokibotion_bajazidi	(((Ordosemys_sp._IVPP_V12092	(Thalssemys_bruntrutana	((Portlandemys_mcdowelli	(Jurassichelon_oleronensis	(Plesiochelys_etalloni	(Plesiochelys_planiceps	Plesiochelys_bigleri ))))	(Solnhofia_parsonsi	(Brachyopsemys_tingitana	(Leyvachelys_cipadi	(Sandownia_harrisi	Angolachelys_mbaxi )))))))	((((((((Toxochelys_latiremis	(Nichollsemys_baieri_2022	((((Chelosphargis_advena	((Rhinochelys_pulchriceps	Rhinochelys_nammourensis )	(Santanachelys_gaffneyi	Notochelone_costata )))	(Bouliachelys_suteri	(Ocepechelon_bouyai	(Desmatochelys_lowii	Desmatochelys_padillai ))))	(Calcarichelys_gemma	(Protostega_gigas	Archelon_ischyros )))	((Cabindachelys_landanensis	((Argillochelys_cuneiceps	(((Allopleuron_hoffmanni	(Dermochelys_coriacea	Eosphargis_breineri ))	(Oligochelone_rupelensis	(Procolpochelys_charlestonensis	Erquelinnesia_gosseleti )))	((Eretmochelys_imbricata	(Caretta_caretta	(Lepidochelys_olivacea	Lepidochelys_kempii )))	(Chelonia_mydas	Natator_depressus ))))	(Puppigerus_camperi	Eochelone_brabantica )))	(Peritresius_martini	Ctenochelys )))))	(Judithemys_sukhanovi
(Proganochelys_quenstedtii	(Australochelys_africanus	((Chubutemys_copelloi	(Meiolania_planiceps	(Kallokibotion_bajazidi	(((Ordosemys_sp._IVPP_V12092	(Thalssemys_bruntrutana	((Portlandemys_mcdowelli	(Jurassichelon_oleronensis	(Plesiochelys_bigleri	(Plesiochelys_planiceps	Plesiochelys_etalloni ))))	(Solnhofia_parsonsi	(Leyvachelys_cipadi	(Brachyopsemys_tingitana	(Sandownia_harrisi	Angolachelys_mbaxi )))))))	((((((((Toxochelys_latiremis	(Nichollsemys_baieri_2022	((((Chelosphargis_advena	((Rhinochelys_pulchriceps	Rhinochelys_nammourensis )	(Santanachelys_gaffneyi	Notochelone_costata )))	(Bouliachelys_suteri	(Ocepechelon_bouyai	(Desmatochelys_lowii	Desmatochelys_padillai ))))	(Calcarichelys_gemma	(Protostega_gigas	Archelon_ischyros )))	((Cabindachelys_landanensis	((Argillochelys_cuneiceps	(((Allopleuron_hoffmanni	(Dermochelys_coriacea	Eosphargis_breineri ))	(Oligochelone_rupelensis	(Procolpochelys_charlestonensis	Erquelinnesia_gosseleti )))	((Eretmochelys_imbricata	(Caretta_caretta	(Lepidochelys_olivacea	Lepidochelys_kempii )))	(Chelonia_mydas	Natator_depressus ))))	(Puppigerus_camperi	Eochelone_brabantica )))	(Peritresius_martini	Ctenochelys )))))	(Judithemys_sukhanovi
(Proganochelys_quenstedtii	(Australochelys_africanus	((Chubutemys_copelloi	(Meiolania_planiceps	(Kallokibotion_bajazidi	(((Ordosemys_sp._IVPP_V12092	(Thalssemys_bruntrutana	((Portlandemys_mcdowelli	(Jurassichelon_oleronensis	(Plesiochelys_bigleri	(Plesiochelys_planiceps	Plesiochelys_etalloni ))))	(Solnhofia_parsonsi	(Brachyopsemys_tingitana	(Leyvachelys_cipadi	(Sandownia_harrisi	Angolachelys_mbaxi )))))))	((((((((Toxochelys_latiremis	(Nichollsemys_baieri_2022	(((Bouliachelys_suteri	((Chelosphargis_advena	((Rhinochelys_pulchriceps	Rhinochelys_nammourensis )	(Santanachelys_gaffneyi	Notochelone_costata )))	(Ocepechelon_bouyai	(Desmatochelys_lowii	Desmatochelys_padillai ))))	(Calcarichelys_gemma	(Protostega_gigas	Archelon_ischyros )))	((Cabindachelys_landanensis	((Argillochelys_cuneiceps	(((Allopleuron_hoffmanni	(Dermochelys_coriacea	Eosphargis_breineri ))	(Oligochelone_rupelensis	(Procolpochelys_charlestonensis	Erquelinnesia_gosseleti )))	((Eretmochelys_imbricata	(Caretta_caretta	(Lepidochelys_olivacea	Lepidochelys_kempii )))	(Chelonia_mydas	Natator_depressus ))))	(Puppigerus_camperi	Eochelone_brabantica )))	(Peritresius_martini	Ctenochelys )))))	(Judithemys_sukhanovi
(Proganochelys_quenstedtii	(Australochelys_africanus	((Chubutemys_copelloi	(Meiolania_planiceps	(Kallokibotion_bajazidi	(((Ordosemys_sp._IVPP_V12092	(Thalssemys_bruntrutana	((Portlandemys_mcdowelli	(Jurassichelon_oleronensis	(Plesiochelys_bigleri	(Plesiochelys_planiceps	Plesiochelys_etalloni ))))	(Solnhofia_parsonsi	(Brachyopsemys_tingitana	(Leyvachelys_cipadi	(Sandownia_harrisi	Angolachelys_mbaxi )))))))	((((((((Toxochelys_latiremis	(Nichollsemys_baieri_2022	((Calcarichelys_gemma	(((Chelosphargis_advena	((Rhinochelys_pulchriceps	Rhinochelys_nammourensis )	(Santanachelys_gaffneyi	Notochelone_costata )))	(Bouliachelys_suteri	(Ocepechelon_bouyai	(Desmatochelys_lowii	Desmatochelys_padillai ))))	(Protostega_gigas	Archelon_ischyros )))	((Cabindachelys_landanensis	((Argillochelys_cuneiceps	(((Allopleuron_hoffmanni	(Dermochelys_coriacea	Eosphargis_breineri ))	(Oligochelone_rupelensis	(Procolpochelys_charlestonensis	Erquelinnesia_gosseleti )))	((Eretmochelys_imbricata	(Caretta_caretta	(Lepidochelys_olivacea	Lepidochelys_kempii )))	(Chelonia_mydas	Natator_depressus ))))	(Puppigerus_camperi	Eochelone_brabantica )))	(Peritresius_martini	Ctenochelys )))))	(Judithemys_sukhanovi
(Proganochelys_quenstedtii	(Australochelys_africanus	((Chubutemys_copelloi	(Meiolania_planiceps	(Kallokibotion_bajazidi	(((Ordosemys_sp._IVPP_V12092	(Thalssemys_bruntrutana	((Portlandemys_mcdowelli	(Jurassichelon_oleronensis	(Plesiochelys_bigleri	(Plesiochelys_planiceps	Plesiochelys_etalloni ))))	(Solnhofia_parsonsi	(Brachyopsemys_tingitana	(Leyvachelys_cipadi	(Sandownia_harrisi	Angolachelys_mbaxi )))))))	((((((((Toxochelys_latiremis	(Nichollsemys_baieri_2022	((((Chelosphargis_advena	((Rhinochelys_pulchriceps	Rhinochelys_nammourensis )	(Santanachelys_gaffneyi	Notochelone_costata )))	(Bouliachelys_suteri	(Ocepechelon_bouyai	(Desmatochelys_lowii	Desmatochelys_padillai ))))	(Calcarichelys_gemma	(Protostega_gigas	Archelon_ischyros )))	((Cabindachelys_landanensis	((Argillochelys_cuneiceps	(((Allopleuron_hoffmanni	(Dermochelys_coriacea	Eosphargis_breineri ))	(Oligochelone_rupelensis	(Procolpochelys_charlestonensis	Erquelinnesia_gosseleti )))	((Eretmochelys_imbricata	(Caretta_caretta	(Lepidochelys_olivacea	Lepidochelys_kempii )))	(Chelonia_mydas	Natator_depressus ))))	(Puppigerus_camperi	Eochelone_brabantica )))	(Peritresius_martini	Ctenochelys )))))	(Judithemys_sukhanovi
(Proganochelys_quenstedtii	(Australochelys_africanus	((Chubutemys_copelloi	(Meiolania_planiceps	(Kallokibotion_bajazidi	(((Ordosemys_sp._IVPP_V12092	(Thalssemys_bruntrutana	((Portlandemys_mcdowelli	(Jurassichelon_oleronensis	(Plesiochelys_bigleri	(Plesiochelys_planiceps	Plesiochelys_etalloni ))))	(Solnhofia_parsonsi	(Brachyopsemys_tingitana	(Leyvachelys_cipadi	(Sandownia_harrisi	Angolachelys_mbaxi )))))))	((((((((Dracochelys_bicuspis	(Toxochelys_latiremis	(Nichollsemys_baieri_2022	((((Chelosphargis_advena	((Rhinochelys_pulchriceps	Rhinochelys_nammourensis )	(Santanachelys_gaffneyi	Notochelone_costata )))	(Bouliachelys_suteri	(Ocepechelon_bouyai	(Desmatochelys_lowii	Desmatochelys_padillai ))))	(Calcarichelys_gemma	(Protostega_gigas	Archelon_ischyros )))	((Cabindachelys_landanensis	((Argillochelys_cuneiceps	(((Allopleuron_hoffmanni	(Dermochelys_coriacea	Eosphargis_breineri ))	(Oligochelone_rupelensis	(Procolpochelys_charlestonensis	Erquelinnesia_gosseleti )))	((Eretmochelys_imbricata	(Caretta_caretta	(Lepidochelys_olivacea	Lepidochelys_kempii )))	(Chelonia_mydas	Natator_depressus ))))	(Puppigerus_camperi	Eochelone_brabantica )))	(Peritresius_martini	Ctenochelys ))))))
(Proganochelys_quenstedtii	(Australochelys_africanus	((Chubutemys_copelloi	(Meiolania_planiceps	(Kallokibotion_bajazidi	(((Ordosemys_sp._IVPP_V12092	(Thalssemys_bruntrutana	((Portlandemys_mcdowelli	(Jurassichelon_oleronensis	(Plesiochelys_bigleri	(Plesiochelys_planiceps	Plesiochelys_etalloni ))))	(Solnhofia_parsonsi	(Brachyopsemys_tingitana	(Leyvachelys_cipadi	(Sandownia_harrisi	Angolachelys_mbaxi )))))))	((((((((Toxochelys_latiremis	(Nichollsemys_baieri_2022	((Calcarichelys_gemma	((Chelosphargis_advena	((Rhinochelys_pulchriceps	Rhinochelys_nammourensis )	(Santanachelys_gaffneyi	Notochelone_costata )))	(Bouliachelys_suteri	((Ocepechelon_bouyai	(Protostega_gigas	Archelon_ischyros ))	(Desmatochelys_lowii	Desmatochelys_padillai )))))	((Cabindachelys_landanensis	((Argillochelys_cuneiceps	(((Allopleuron_hoffmanni	(Dermochelys_coriacea	Eosphargis_breineri ))	(Oligochelone_rupelensis	(Procolpochelys_charlestonensis	Erquelinnesia_gosseleti )))	((Eretmochelys_imbricata	(Caretta_caretta	(Lepidochelys_olivacea	Lepidochelys_kempii )))	(Chelonia_mydas	Natator_depressus ))))	(Puppigerus_camperi	Eochelone_brabantica )))	(Peritresius_martini	Ctenochelys )))))	(Judithemys_sukhanovi
(Proganochelys_quenstedtii	(Australochelys_africanus	((Chubutemys_copelloi	(Meiolania_planiceps	(Kallokibotion_bajazidi	(((Ordosemys_sp._IVPP_V12092	(Thalssemys_bruntrutana	((Portlandemys_mcdowelli	(Jurassichelon_oleronensis	(Plesiochelys_planiceps	(Plesiochelys_etalloni	Plesiochelys_bigleri ))))	(Solnhofia_parsonsi	(Leyvachelys_cipadi	(Brachyopsemys_tingitana	(Sandownia_harrisi	Angolachelys_mbaxi )))))))	((((((((Toxochelys_latiremis	(Nichollsemys_baieri_2022	((((Chelosphargis_advena	((Rhinochelys_pulchriceps	Rhinochelys_nammourensis )	(Santanachelys_gaffneyi	Notochelone_costata )))	(Bouliachelys_suteri	(Ocepechelon_bouyai	(Desmatochelys_lowii	Desmatochelys_padillai ))))	(Calcarichelys_gemma	(Protostega_gigas	Archelon_ischyros )))	((Cabindachelys_landanensis	((Argillochelys_cuneiceps	(((Allopleuron_hoffmanni	(Dermochelys_coriacea	Eosphargis_breineri ))	(Procolpochelys_charlestonensis	(Oligochelone_rupelensis	Erquelinnesia_gosseleti )))	((Eretmochelys_imbricata	(Caretta_caretta	(Lepidochelys_olivacea	Lepidochelys_kempii )))	(Chelonia_mydas	Natator_depressus ))))	(Puppigerus_camperi	Eochelone_brabantica )))	(Peritresius_martini	Ctenochelys )))))	(Judithemys_sukhanovi
(Proganochelys_quenstedtii	(Australochelys_africanus	((Chubutemys_copelloi	(Meiolania_planiceps	(Kallokibotion_bajazidi	(((Ordosemys_sp._IVPP_V12092	(Thalssemys_bruntrutana	((Portlandemys_mcdowelli	(Jurassichelon_oleronensis	(Plesiochelys_etalloni	(Plesiochelys_planiceps	Plesiochelys_bigleri ))))	(Solnhofia_parsonsi	(Leyvachelys_cipadi	(Brachyopsemys_tingitana	(Sandownia_harrisi	Angolachelys_mbaxi )))))))	((((((((Toxochelys_latiremis	(Nichollsemys_baieri_2022	((((Chelosphargis_advena	((Rhinochelys_pulchriceps	Rhinochelys_nammourensis )	(Santanachelys_gaffneyi	Notochelone_costata )))	(Bouliachelys_suteri	(Ocepechelon_bouyai	(Desmatochelys_lowii	Desmatochelys_padillai ))))	(Calcarichelys_gemma	(Protostega_gigas	Archelon_ischyros )))	((Cabindachelys_landanensis	((Argillochelys_cuneiceps	(((Allopleuron_hoffmanni	(Dermochelys_coriacea	Eosphargis_breineri ))	(Procolpochelys_charlestonensis	(Oligochelone_rupelensis	Erquelinnesia_gosseleti )))	((Eretmochelys_imbricata	(Caretta_caretta	(Lepidochelys_olivacea	Lepidochelys_kempii )))	(Chelonia_mydas	Natator_depressus ))))	(Puppigerus_camperi	Eochelone_brabantica )))	(Peritresius_martini	Ctenochelys )))))	(Judithemys_sukhanovi
(Proganochelys_quenstedtii	(Australochelys_africanus	((Chubutemys_copelloi	(Meiolania_planiceps	(Kallokibotion_bajazidi	(((Ordosemys_sp._IVPP_V12092	(Thalssemys_bruntrutana	((Portlandemys_mcdowelli	(Jurassichelon_oleronensis	(Plesiochelys_bigleri	(Plesiochelys_planiceps	Plesiochelys_etalloni ))))	(Solnhofia_parsonsi	(Leyvachelys_cipadi	(Brachyopsemys_tingitana	(Sandownia_harrisi	Angolachelys_mbaxi )))))))	((((((((Dracochelys_bicuspis	(Toxochelys_latiremis	(Nichollsemys_baieri_2022	((((Chelosphargis_advena	((Rhinochelys_pulchriceps	Rhinochelys_nammourensis )	(Santanachelys_gaffneyi	Notochelone_costata )))	(Bouliachelys_suteri	(Ocepechelon_bouyai	(Desmatochelys_lowii	Desmatochelys_padillai ))))	(Calcarichelys_gemma	(Protostega_gigas	Archelon_ischyros )))	((Cabindachelys_landanensis	((Argillochelys_cuneiceps	(((Allopleuron_hoffmanni	(Dermochelys_coriacea	Eosphargis_breineri ))	(Procolpochelys_charlestonensis	(Oligochelone_rupelensis	Erquelinnesia_gosseleti )))	((Eretmochelys_imbricata	(Caretta_caretta	(Lepidochelys_olivacea	Lepidochelys_kempii )))	(Chelonia_mydas	Natator_depressus ))))	(Puppigerus_camperi	Eochelone_brabantica )))	(Peritresius_martini	Ctenochelys ))))))
(Proganochelys_quenstedtii	(Australochelys_africanus	((Chubutemys_copelloi	(Meiolania_planiceps	(Kallokibotion_bajazidi	(((Ordosemys_sp._IVPP_V12092	(Thalssemys_bruntrutana	((Portlandemys_mcdowelli	(Jurassichelon_oleronensis	(Plesiochelys_etalloni	(Plesiochelys_planiceps	Plesiochelys_bigleri ))))	(Solnhofia_parsonsi	(Brachyopsemys_tingitana	(Leyvachelys_cipadi	(Sandownia_harrisi	Angolachelys_mbaxi )))))))	((((((((Toxochelys_latiremis	(Nichollsemys_baieri_2022	((((Chelosphargis_advena	((Rhinochelys_pulchriceps	Rhinochelys_nammourensis )	(Santanachelys_gaffneyi	Notochelone_costata )))	(Bouliachelys_suteri	(Ocepechelon_bouyai	(Desmatochelys_lowii	Desmatochelys_padillai ))))	(Calcarichelys_gemma	(Protostega_gigas	Archelon_ischyros )))	((Cabindachelys_landanensis	((Argillochelys_cuneiceps	(((Allopleuron_hoffmanni	(Dermochelys_coriacea	Eosphargis_breineri ))	(Oligochelone_rupelensis	(Procolpochelys_charlestonensis	Erquelinnesia_gosseleti )))	((Eretmochelys_imbricata	(Caretta_caretta	(Lepidochelys_olivacea	Lepidochelys_kempii )))	(Chelonia_mydas	Natator_depressus ))))	(Puppigerus_camperi	Eochelone_brabantica )))	(Peritresius_martini	Ctenochelys )))))	(Judithemys_sukhanovi
(Proganochelys_quenstedtii	(Australochelys_africanus	((Chubutemys_copelloi	(Meiolania_planiceps	(Kallokibotion_bajazidi	(((Ordosemys_sp._IVPP_V12092	(Thalssemys_bruntrutana	((Portlandemys_mcdowelli	(Jurassichelon_oleronensis	(Plesiochelys_planiceps	(Plesiochelys_etalloni	Plesiochelys_bigleri ))))	(Solnhofia_parsonsi	(Brachyopsemys_tingitana	(Leyvachelys_cipadi	(Sandownia_harrisi	Angolachelys_mbaxi )))))))	((((((((Toxochelys_latiremis	(Nichollsemys_baieri_2022	(((Bouliachelys_suteri	((Chelosphargis_advena	((Rhinochelys_pulchriceps	Rhinochelys_nammourensis )	(Santanachelys_gaffneyi	Notochelone_costata )))	(Ocepechelon_bouyai	(Desmatochelys_lowii	Desmatochelys_padillai ))))	(Calcarichelys_gemma	(Protostega_gigas	Archelon_ischyros )))	((Cabindachelys_landanensis	((Argillochelys_cuneiceps	(((Allopleuron_hoffmanni	(Dermochelys_coriacea	Eosphargis_breineri ))	(Oligochelone_rupelensis	(Procolpochelys_charlestonensis	Erquelinnesia_gosseleti )))	((Eretmochelys_imbricata	(Caretta_caretta	(Lepidochelys_olivacea	Lepidochelys_kempii )))	(Chelonia_mydas	Natator_depressus ))))	(Puppigerus_camperi	Eochelone_brabantica )))	(Peritresius_martini	Ctenochelys )))))	(Judithemys_sukhanovi
(Proganochelys_quenstedtii	(Australochelys_africanus	((Chubutemys_copelloi	(Meiolania_planiceps	(Kallokibotion_bajazidi	(((Thalssemys_bruntrutana	(Ordosemys_sp._IVPP_V12092	((Portlandemys_mcdowelli	(Jurassichelon_oleronensis	(Plesiochelys_planiceps	(Plesiochelys_etalloni	Plesiochelys_bigleri ))))	(Solnhofia_parsonsi	(Leyvachelys_cipadi	(Brachyopsemys_tingitana	(Sandownia_harrisi	Angolachelys_mbaxi )))))))	((((((((Toxochelys_latiremis	(Nichollsemys_baieri_2022	((Calcarichelys_gemma	((Chelosphargis_advena	((Rhinochelys_pulchriceps	Rhinochelys_nammourensis )	(Santanachelys_gaffneyi	Notochelone_costata )))	(Bouliachelys_suteri	((Ocepechelon_bouyai	(Protostega_gigas	Archelon_ischyros ))	(Desmatochelys_lowii	Desmatochelys_padillai )))))	((Cabindachelys_landanensis	((Argillochelys_cuneiceps	(((Allopleuron_hoffmanni	(Dermochelys_coriacea	Eosphargis_breineri ))	(Procolpochelys_charlestonensis	(Oligochelone_rupelensis	Erquelinnesia_gosseleti )))	((Eretmochelys_imbricata	(Caretta_caretta	(Lepidochelys_olivacea	Lepidochelys_kempii )))	(Chelonia_mydas	Natator_depressus ))))	(Puppigerus_camperi	Eochelone_brabantica )))	(Peritresius_martini	Ctenochelys )))))	(Judithemys_sukhanovi
(Proganochelys_quenstedtii	(Australochelys_africanus	((Chubutemys_copelloi	(Meiolania_planiceps	(Kallokibotion_bajazidi	(((Thalssemys_bruntrutana	(Ordosemys_sp._IVPP_V12092	((Portlandemys_mcdowelli	(Jurassichelon_oleronensis	(Plesiochelys_planiceps	(Plesiochelys_etalloni	Plesiochelys_bigleri ))))	(Solnhofia_parsonsi	(Brachyopsemys_tingitana	(Leyvachelys_cipadi	(Sandownia_harrisi	Angolachelys_mbaxi )))))))	((((((((Toxochelys_latiremis	(Nichollsemys_baieri_2022	((Bouliachelys_suteri	(Calcarichelys_gemma	((Chelosphargis_advena	((Rhinochelys_pulchriceps	Rhinochelys_nammourensis )	(Santanachelys_gaffneyi	Notochelone_costata )))	((Ocepechelon_bouyai	(Protostega_gigas	Archelon_ischyros ))	(Desmatochelys_lowii	Desmatochelys_padillai )))))	((Cabindachelys_landanensis	((Argillochelys_cuneiceps	(((Allopleuron_hoffmanni	(Dermochelys_coriacea	Eosphargis_breineri ))	(Procolpochelys_charlestonensis	(Oligochelone_rupelensis	Erquelinnesia_gosseleti )))	((Eretmochelys_imbricata	(Caretta_caretta	(Lepidochelys_olivacea	Lepidochelys_kempii )))	(Chelonia_mydas	Natator_depressus ))))	(Puppigerus_camperi	Eochelone_brabantica )))	(Peritresius_martini	Ctenochelys )))))	(Judithemys_sukhanovi
(Proganochelys_quenstedtii	(Australochelys_africanus	((Chubutemys_copelloi	(Meiolania_planiceps	(Kallokibotion_bajazidi	(((Thalssemys_bruntrutana	(Ordosemys_sp._IVPP_V12092	((Portlandemys_mcdowelli	(Jurassichelon_oleronensis	(Plesiochelys_planiceps	(Plesiochelys_etalloni	Plesiochelys_bigleri ))))	(Solnhofia_parsonsi	(Brachyopsemys_tingitana	(Leyvachelys_cipadi	(Sandownia_harrisi	Angolachelys_mbaxi )))))))	((((((((Toxochelys_latiremis	(Nichollsemys_baieri_2022	((Calcarichelys_gemma	(Bouliachelys_suteri	((Chelosphargis_advena	((Rhinochelys_pulchriceps	Rhinochelys_nammourensis )	(Santanachelys_gaffneyi	Notochelone_costata )))	((Ocepechelon_bouyai	(Protostega_gigas	Archelon_ischyros ))	(Desmatochelys_lowii	Desmatochelys_padillai )))))	((Cabindachelys_landanensis	((Argillochelys_cuneiceps	(((Allopleuron_hoffmanni	(Dermochelys_coriacea	Eosphargis_breineri ))	(Procolpochelys_charlestonensis	(Oligochelone_rupelensis	Erquelinnesia_gosseleti )))	((Eretmochelys_imbricata	(Caretta_caretta	(Lepidochelys_olivacea	Lepidochelys_kempii )))	(Chelonia_mydas	Natator_depressus ))))	(Puppigerus_camperi	Eochelone_brabantica )))	(Peritresius_martini	Ctenochelys )))))	(Judithemys_sukhanovi
(Proganochelys_quenstedtii	(Australochelys_africanus	((Chubutemys_copelloi	(Meiolania_planiceps	(Kallokibotion_bajazidi	(((Thalssemys_bruntrutana	(Ordosemys_sp._IVPP_V12092	((Portlandemys_mcdowelli	(Jurassichelon_oleronensis	(Plesiochelys_planiceps	(Plesiochelys_etalloni	Plesiochelys_bigleri ))))	(Solnhofia_parsonsi	(Brachyopsemys_tingitana	(Leyvachelys_cipadi	(Sandownia_harrisi	Angolachelys_mbaxi )))))))	((((((((Toxochelys_latiremis	(Nichollsemys_baieri_2022	((Calcarichelys_gemma	((Chelosphargis_advena	((Rhinochelys_pulchriceps	Rhinochelys_nammourensis )	(Santanachelys_gaffneyi	Notochelone_costata )))	(Bouliachelys_suteri	((Ocepechelon_bouyai	(Protostega_gigas	Archelon_ischyros ))	(Desmatochelys_lowii	Desmatochelys_padillai )))))	((Cabindachelys_landanensis	((Argillochelys_cuneiceps	(((Allopleuron_hoffmanni	(Dermochelys_coriacea	Eosphargis_breineri ))	(Procolpochelys_charlestonensis	(Oligochelone_rupelensis	Erquelinnesia_gosseleti )))	((Eretmochelys_imbricata	(Caretta_caretta	(Lepidochelys_olivacea	Lepidochelys_kempii )))	(Chelonia_mydas	Natator_depressus ))))	(Puppigerus_camperi	Eochelone_brabantica )))	(Peritresius_martini	Ctenochelys )))))	(Judithemys_sukhanovi
(Proganochelys_quenstedtii	(Australochelys_africanus	((Chubutemys_copelloi	(Meiolania_planiceps	(Kallokibotion_bajazidi	(((Thalssemys_bruntrutana	(Ordosemys_sp._IVPP_V12092	((Portlandemys_mcdowelli	(Jurassichelon_oleronensis	(Plesiochelys_planiceps	(Plesiochelys_etalloni	Plesiochelys_bigleri ))))	(Solnhofia_parsonsi	(Brachyopsemys_tingitana	(Leyvachelys_cipadi	(Sandownia_harrisi	Angolachelys_mbaxi )))))))	((((((((Dracochelys_bicuspis	(Toxochelys_latiremis	(Nichollsemys_baieri_2022	((Calcarichelys_gemma	((Chelosphargis_advena	((Rhinochelys_pulchriceps	Rhinochelys_nammourensis )	(Santanachelys_gaffneyi	Notochelone_costata )))	(Bouliachelys_suteri	((Ocepechelon_bouyai	(Protostega_gigas	Archelon_ischyros ))	(Desmatochelys_lowii	Desmatochelys_padillai )))))	((Cabindachelys_landanensis	((Argillochelys_cuneiceps	(((Allopleuron_hoffmanni	(Dermochelys_coriacea	Eosphargis_breineri ))	(Procolpochelys_charlestonensis	(Oligochelone_rupelensis	Erquelinnesia_gosseleti )))	((Eretmochelys_imbricata	(Caretta_caretta	(Lepidochelys_olivacea	Lepidochelys_kempii )))	(Chelonia_mydas	Natator_depressus ))))	(Puppigerus_camperi	Eochelone_brabantica )))	(Peritresius_martini	Ctenochelys ))))))
(Proganochelys_quenstedtii	(Australochelys_africanus	((Chubutemys_copelloi	(Meiolania_planiceps	(Kallokibotion_bajazidi	((((Thalssemys_bruntrutana	Ordosemys_sp._IVPP_V12092 )	((Portlandemys_mcdowelli	(Jurassichelon_oleronensis	(Plesiochelys_etalloni	(Plesiochelys_planiceps	Plesiochelys_bigleri ))))	(Solnhofia_parsonsi	(Brachyopsemys_tingitana	(Leyvachelys_cipadi	(Sandownia_harrisi	Angolachelys_mbaxi ))))))	((((((((Dracochelys_bicuspis	(Toxochelys_latiremis	(Nichollsemys_baieri_2022	((((Chelosphargis_advena	((Rhinochelys_pulchriceps	Rhinochelys_nammourensis )	(Santanachelys_gaffneyi	Notochelone_costata )))	(Bouliachelys_suteri	(Ocepechelon_bouyai	(Desmatochelys_lowii	Desmatochelys_padillai ))))	(Calcarichelys_gemma	(Protostega_gigas	Archelon_ischyros )))	((Cabindachelys_landanensis	((Argillochelys_cuneiceps	(((Allopleuron_hoffmanni	(Dermochelys_coriacea	Eosphargis_breineri ))	(Erquelinnesia_gosseleti	(Procolpochelys_charlestonensis	Oligochelone_rupelensis )))	((Eretmochelys_imbricata	(Caretta_caretta	(Lepidochelys_olivacea	Lepidochelys_kempii )))	(Chelonia_mydas	Natator_depressus ))))	(Puppigerus_camperi	Eochelone_brabantica )))	(Peritresius_martini	Ctenochelys ))))))
(Proganochelys_quenstedtii	(Australochelys_africanus	((Chubutemys_copelloi	(Meiolania_planiceps	(Kallokibotion_bajazidi	((((Thalssemys_bruntrutana	Ordosemys_sp._IVPP_V12092 )	((Portlandemys_mcdowelli	(Jurassichelon_oleronensis	(Plesiochelys_bigleri	(Plesiochelys_planiceps	Plesiochelys_etalloni ))))	(Solnhofia_parsonsi	(Brachyopsemys_tingitana	(Leyvachelys_cipadi	(Sandownia_harrisi	Angolachelys_mbaxi ))))))	((((((((Dracochelys_bicuspis	(Toxochelys_latiremis	(Nichollsemys_baieri_2022	(((Bouliachelys_suteri	((Chelosphargis_advena	((Rhinochelys_pulchriceps	Rhinochelys_nammourensis )	(Santanachelys_gaffneyi	Notochelone_costata )))	(Ocepechelon_bouyai	(Desmatochelys_lowii	Desmatochelys_padillai ))))	(Calcarichelys_gemma	(Protostega_gigas	Archelon_ischyros )))	((Cabindachelys_landanensis	((Argillochelys_cuneiceps	(((Allopleuron_hoffmanni	(Dermochelys_coriacea	Eosphargis_breineri ))	(Erquelinnesia_gosseleti	(Procolpochelys_charlestonensis	Oligochelone_rupelensis )))	((Eretmochelys_imbricata	(Caretta_caretta	(Lepidochelys_olivacea	Lepidochelys_kempii )))	(Chelonia_mydas	Natator_depressus ))))	(Puppigerus_camperi	Eochelone_brabantica )))	(Peritresius_martini	Ctenochelys ))))))
(Proganochelys_quenstedtii	(Australochelys_africanus	((Chubutemys_copelloi	(Meiolania_planiceps	(Kallokibotion_bajazidi	((((Thalssemys_bruntrutana	Ordosemys_sp._IVPP_V12092 )	((Portlandemys_mcdowelli	(Jurassichelon_oleronensis	(Plesiochelys_bigleri	(Plesiochelys_planiceps	Plesiochelys_etalloni ))))	(Solnhofia_parsonsi	(Brachyopsemys_tingitana	(Leyvachelys_cipadi	(Sandownia_harrisi	Angolachelys_mbaxi ))))))	((((((((Dracochelys_bicuspis	(Toxochelys_latiremis	(Nichollsemys_baieri_2022	((Calcarichelys_gemma	((Chelosphargis_advena	((Rhinochelys_pulchriceps	Rhinochelys_nammourensis )	(Santanachelys_gaffneyi	Notochelone_costata )))	(Bouliachelys_suteri	((Ocepechelon_bouyai	(Protostega_gigas	Archelon_ischyros ))	(Desmatochelys_lowii	Desmatochelys_padillai )))))	((Cabindachelys_landanensis	((Argillochelys_cuneiceps	(((Allopleuron_hoffmanni	(Dermochelys_coriacea	Eosphargis_breineri ))	(Erquelinnesia_gosseleti	(Procolpochelys_charlestonensis	Oligochelone_rupelensis )))	((Eretmochelys_imbricata	(Caretta_caretta	(Lepidochelys_olivacea	Lepidochelys_kempii )))	(Chelonia_mydas	Natator_depressus ))))	(Puppigerus_camperi	Eochelone_brabantica )))	(Peritresius_martini	Ctenochelys ))))))
(Proganochelys_quenstedtii	(Australochelys_africanus	((Chubutemys_copelloi	(Meiolania_planiceps	(Kallokibotion_bajazidi	(((Ordosemys_sp._IVPP_V12092	(Thalssemys_bruntrutana	((Portlandemys_mcdowelli	(Jurassichelon_oleronensis	(Plesiochelys_planiceps	(Plesiochelys_etalloni	Plesiochelys_bigleri ))))	(Solnhofia_parsonsi	(Brachyopsemys_tingitana	(Leyvachelys_cipadi	(Sandownia_harrisi	Angolachelys_mbaxi )))))))	((((((((Toxochelys_latiremis	(Nichollsemys_baieri_2022	((Calcarichelys_gemma	(((Chelosphargis_advena	((Rhinochelys_pulchriceps	Rhinochelys_nammourensis )	(Santanachelys_gaffneyi	Notochelone_costata )))	(Bouliachelys_suteri	(Ocepechelon_bouyai	(Desmatochelys_lowii	Desmatochelys_padillai ))))	(Protostega_gigas	Archelon_ischyros )))	((Cabindachelys_landanensis	((Argillochelys_cuneiceps	(((Allopleuron_hoffmanni	(Dermochelys_coriacea	Eosphargis_breineri ))	(Procolpochelys_charlestonensis	(Oligochelone_rupelensis	Erquelinnesia_gosseleti )))	((Eretmochelys_imbricata	(Caretta_caretta	(Lepidochelys_olivacea	Lepidochelys_kempii )))	(Chelonia_mydas	Natator_depressus ))))	(Puppigerus_camperi	Eochelone_brabantica )))	(Peritresius_martini	Ctenochelys )))))	(Judithemys_sukhanovi
(Proganochelys_quenstedtii	(Australochelys_africanus	((Chubutemys_copelloi	(Meiolania_planiceps	(Kallokibotion_bajazidi	(((Ordosemys_sp._IVPP_V12092	(Thalssemys_bruntrutana	((Portlandemys_mcdowelli	(Jurassichelon_oleronensis	(Plesiochelys_etalloni	(Plesiochelys_planiceps	Plesiochelys_bigleri ))))	(Solnhofia_parsonsi	(Brachyopsemys_tingitana	(Leyvachelys_cipadi	(Sandownia_harrisi	Angolachelys_mbaxi )))))))	((((((((Toxochelys_latiremis	(Nichollsemys_baieri_2022	((Calcarichelys_gemma	(((Chelosphargis_advena	((Rhinochelys_pulchriceps	Rhinochelys_nammourensis )	(Santanachelys_gaffneyi	Notochelone_costata )))	(Bouliachelys_suteri	(Ocepechelon_bouyai	(Desmatochelys_lowii	Desmatochelys_padillai ))))	(Protostega_gigas	Archelon_ischyros )))	((Cabindachelys_landanensis	((Argillochelys_cuneiceps	(((Allopleuron_hoffmanni	(Dermochelys_coriacea	Eosphargis_breineri ))	(Procolpochelys_charlestonensis	(Oligochelone_rupelensis	Erquelinnesia_gosseleti )))	((Eretmochelys_imbricata	(Caretta_caretta	(Lepidochelys_olivacea	Lepidochelys_kempii )))	(Chelonia_mydas	Natator_depressus ))))	(Puppigerus_camperi	Eochelone_brabantica )))	(Peritresius_martini	Ctenochelys )))))	(Judithemys_sukhanovi
(Proganochelys_quenstedtii	(Australochelys_africanus	((Chubutemys_copelloi	(Meiolania_planiceps	(Kallokibotion_bajazidi	(((Ordosemys_sp._IVPP_V12092	(Thalssemys_bruntrutana	((Portlandemys_mcdowelli	(Jurassichelon_oleronensis	(Plesiochelys_etalloni	(Plesiochelys_planiceps	Plesiochelys_bigleri ))))	(Solnhofia_parsonsi	(Brachyopsemys_tingitana	(Leyvachelys_cipadi	(Sandownia_harrisi	Angolachelys_mbaxi )))))))	((((((((Dracochelys_bicuspis	(Toxochelys_latiremis	(Nichollsemys_baieri_2022	((Calcarichelys_gemma	(((Chelosphargis_advena	((Rhinochelys_pulchriceps	Rhinochelys_nammourensis )	(Santanachelys_gaffneyi	Notochelone_costata )))	(Bouliachelys_suteri	(Ocepechelon_bouyai	(Desmatochelys_lowii	Desmatochelys_padillai ))))	(Protostega_gigas	Archelon_ischyros )))	((Cabindachelys_landanensis	((Argillochelys_cuneiceps	(((Allopleuron_hoffmanni	(Dermochelys_coriacea	Eosphargis_breineri ))	(Procolpochelys_charlestonensis	(Oligochelone_rupelensis	Erquelinnesia_gosseleti )))	((Eretmochelys_imbricata	(Caretta_caretta	(Lepidochelys_olivacea	Lepidochelys_kempii )))	(Chelonia_mydas	Natator_depressus ))))	(Puppigerus_camperi	Eochelone_brabantica )))	(Peritresius_martini	Ctenochelys ))))))
(Proganochelys_quenstedtii	(Australochelys_africanus	((Chubutemys_copelloi	(Meiolania_planiceps	(Kallokibotion_bajazidi	(((Ordosemys_sp._IVPP_V12092	(Thalssemys_bruntrutana	((Portlandemys_mcdowelli	(Jurassichelon_oleronensis	(Plesiochelys_etalloni	(Plesiochelys_planiceps	Plesiochelys_bigleri ))))	(Solnhofia_parsonsi	(Brachyopsemys_tingitana	(Leyvachelys_cipadi	(Sandownia_harrisi	Angolachelys_mbaxi )))))))	((((((((Toxochelys_latiremis	(Nichollsemys_baieri_2022	((Calcarichelys_gemma	((Chelosphargis_advena	((Rhinochelys_pulchriceps	Rhinochelys_nammourensis )	(Santanachelys_gaffneyi	Notochelone_costata )))	(Bouliachelys_suteri	((Ocepechelon_bouyai	(Protostega_gigas	Archelon_ischyros ))	(Desmatochelys_lowii	Desmatochelys_padillai )))))	((Cabindachelys_landanensis	((Argillochelys_cuneiceps	(((Allopleuron_hoffmanni	(Dermochelys_coriacea	Eosphargis_breineri ))	(Procolpochelys_charlestonensis	(Oligochelone_rupelensis	Erquelinnesia_gosseleti )))	((Eretmochelys_imbricata	(Caretta_caretta	(Lepidochelys_olivacea	Lepidochelys_kempii )))	(Chelonia_mydas	Natator_depressus ))))	(Puppigerus_camperi	Eochelone_brabantica )))	(Peritresius_martini	Ctenochelys )))))	(Judithemys_sukhanovi
(Proganochelys_quenstedtii	(Australochelys_africanus	((Chubutemys_copelloi	(Meiolania_planiceps	(Kallokibotion_bajazidi	(((Ordosemys_sp._IVPP_V12092	(Thalssemys_bruntrutana	((Portlandemys_mcdowelli	(Jurassichelon_oleronensis	(Plesiochelys_planiceps	(Plesiochelys_etalloni	Plesiochelys_bigleri ))))	(Solnhofia_parsonsi	(Brachyopsemys_tingitana	(Leyvachelys_cipadi	(Sandownia_harrisi	Angolachelys_mbaxi )))))))	((((((((Dracochelys_bicuspis	(Toxochelys_latiremis	(Nichollsemys_baieri_2022	((Calcarichelys_gemma	(((Chelosphargis_advena	((Rhinochelys_pulchriceps	Rhinochelys_nammourensis )	(Santanachelys_gaffneyi	Notochelone_costata )))	(Bouliachelys_suteri	(Ocepechelon_bouyai	(Desmatochelys_lowii	Desmatochelys_padillai ))))	(Protostega_gigas	Archelon_ischyros )))	((Cabindachelys_landanensis	((Argillochelys_cuneiceps	(((Allopleuron_hoffmanni	(Dermochelys_coriacea	Eosphargis_breineri ))	(Oligochelone_rupelensis	(Procolpochelys_charlestonensis	Erquelinnesia_gosseleti )))	((Eretmochelys_imbricata	(Caretta_caretta	(Lepidochelys_olivacea	Lepidochelys_kempii )))	(Chelonia_mydas	Natator_depressus ))))	(Puppigerus_camperi	Eochelone_brabantica )))	(Peritresius_martini	Ctenochelys ))))))
(Proganochelys_quenstedtii	(Australochelys_africanus	((Chubutemys_copelloi	(Meiolania_planiceps	(Kallokibotion_bajazidi	((((Thalssemys_bruntrutana	Ordosemys_sp._IVPP_V12092 )	((Portlandemys_mcdowelli	(Jurassichelon_oleronensis	(Plesiochelys_planiceps	(Plesiochelys_etalloni	Plesiochelys_bigleri ))))	(Solnhofia_parsonsi	(Leyvachelys_cipadi	(Brachyopsemys_tingitana	(Sandownia_harrisi	Angolachelys_mbaxi ))))))	((((((((Toxochelys_latiremis	(Nichollsemys_baieri_2022	(((Bouliachelys_suteri	(Calcarichelys_gemma	(Chelosphargis_advena	((Rhinochelys_pulchriceps	Rhinochelys_nammourensis )	(Santanachelys_gaffneyi	Notochelone_costata )))))	((Ocepechelon_bouyai	(Protostega_gigas	Archelon_ischyros ))	(Desmatochelys_lowii	Desmatochelys_padillai )))	((Cabindachelys_landanensis	((Argillochelys_cuneiceps	(((Allopleuron_hoffmanni	(Dermochelys_coriacea	Eosphargis_breineri ))	(Procolpochelys_charlestonensis	(Oligochelone_rupelensis	Erquelinnesia_gosseleti )))	((Eretmochelys_imbricata	(Caretta_caretta	(Lepidochelys_olivacea	Lepidochelys_kempii )))	(Chelonia_mydas	Natator_depressus ))))	(Puppigerus_camperi	Eochelone_brabantica )))	(Peritresius_martini	Ctenochelys )))))	(Judithemys_sukhanovi
(Proganochelys_quenstedtii	(Australochelys_africanus	((Chubutemys_copelloi	(Meiolania_planiceps	(Kallokibotion_bajazidi	((((Thalssemys_bruntrutana	Ordosemys_sp._IVPP_V12092 )	((Portlandemys_mcdowelli	(Jurassichelon_oleronensis	(Plesiochelys_etalloni	(Plesiochelys_planiceps	Plesiochelys_bigleri ))))	(Solnhofia_parsonsi	(Leyvachelys_cipadi	(Brachyopsemys_tingitana	(Sandownia_harrisi	Angolachelys_mbaxi ))))))	((((((((Toxochelys_latiremis	(Nichollsemys_baieri_2022	(((Bouliachelys_suteri	(Calcarichelys_gemma	(Chelosphargis_advena	(Santanachelys_gaffneyi	(Notochelone_costata	(Rhinochelys_pulchriceps	Rhinochelys_nammourensis ))))))	((Ocepechelon_bouyai	(Protostega_gigas	Archelon_ischyros ))	(Desmatochelys_lowii	Desmatochelys_padillai )))	((Cabindachelys_landanensis	((Argillochelys_cuneiceps	(((Allopleuron_hoffmanni	(Dermochelys_coriacea	Eosphargis_breineri ))	(Procolpochelys_charlestonensis	(Oligochelone_rupelensis	Erquelinnesia_gosseleti )))	((Eretmochelys_imbricata	(Caretta_caretta	(Lepidochelys_olivacea	Lepidochelys_kempii )))	(Chelonia_mydas	Natator_depressus ))))	(Puppigerus_camperi	Eochelone_brabantica )))	(Peritresius_martini	Ctenochelys )))))	(Judithemys_sukhanovi
(Proganochelys_quenstedtii	(Australochelys_africanus	((Chubutemys_copelloi	(Meiolania_planiceps	(Kallokibotion_bajazidi	((((Thalssemys_bruntrutana	Ordosemys_sp._IVPP_V12092 )	((Portlandemys_mcdowelli	(Jurassichelon_oleronensis	(Plesiochelys_etalloni	(Plesiochelys_planiceps	Plesiochelys_bigleri ))))	(Solnhofia_parsonsi	(Leyvachelys_cipadi	(Brachyopsemys_tingitana	(Sandownia_harrisi	Angolachelys_mbaxi ))))))	((((((((Toxochelys_latiremis	(Nichollsemys_baieri_2022	(((Bouliachelys_suteri	(Calcarichelys_gemma	(Chelosphargis_advena	(Notochelone_costata	(Santanachelys_gaffneyi	(Rhinochelys_pulchriceps	Rhinochelys_nammourensis ))))))	((Ocepechelon_bouyai	(Protostega_gigas	Archelon_ischyros ))	(Desmatochelys_lowii	Desmatochelys_padillai )))	((Cabindachelys_landanensis	((Argillochelys_cuneiceps	(((Allopleuron_hoffmanni	(Dermochelys_coriacea	Eosphargis_breineri ))	(Procolpochelys_charlestonensis	(Oligochelone_rupelensis	Erquelinnesia_gosseleti )))	((Eretmochelys_imbricata	(Caretta_caretta	(Lepidochelys_olivacea	Lepidochelys_kempii )))	(Chelonia_mydas	Natator_depressus ))))	(Puppigerus_camperi	Eochelone_brabantica )))	(Peritresius_martini	Ctenochelys )))))	(Judithemys_sukhanovi
(Proganochelys_quenstedtii	(Australochelys_africanus	((Chubutemys_copelloi	(Meiolania_planiceps	(Kallokibotion_bajazidi	((((Thalssemys_bruntrutana	Ordosemys_sp._IVPP_V12092 )	((Portlandemys_mcdowelli	(Jurassichelon_oleronensis	(Plesiochelys_etalloni	(Plesiochelys_planiceps	Plesiochelys_bigleri ))))	(Solnhofia_parsonsi	(Leyvachelys_cipadi	(Brachyopsemys_tingitana	(Sandownia_harrisi	Angolachelys_mbaxi ))))))	((((((((Dracochelys_bicuspis	(Toxochelys_latiremis	(Nichollsemys_baieri_2022	(((Bouliachelys_suteri	(Calcarichelys_gemma	(Chelosphargis_advena	((Rhinochelys_pulchriceps	Rhinochelys_nammourensis )	(Santanachelys_gaffneyi	Notochelone_costata )))))	((Ocepechelon_bouyai	(Protostega_gigas	Archelon_ischyros ))	(Desmatochelys_lowii	Desmatochelys_padillai )))	((Cabindachelys_landanensis	((Argillochelys_cuneiceps	(((Allopleuron_hoffmanni	(Dermochelys_coriacea	Eosphargis_breineri ))	(Procolpochelys_charlestonensis	(Oligochelone_rupelensis	Erquelinnesia_gosseleti )))	((Eretmochelys_imbricata	(Caretta_caretta	(Lepidochelys_olivacea	Lepidochelys_kempii )))	(Chelonia_mydas	Natator_depressus ))))	(Puppigerus_camperi	Eochelone_brabantica )))	(Peritresius_martini	Ctenochelys ))))))
(Proganochelys_quenstedtii	(Australochelys_africanus	((Chubutemys_copelloi	(Meiolania_planiceps	(Kallokibotion_bajazidi	((((Thalssemys_bruntrutana	Ordosemys_sp._IVPP_V12092 )	((Portlandemys_mcdowelli	(Jurassichelon_oleronensis	(Plesiochelys_etalloni	(Plesiochelys_planiceps	Plesiochelys_bigleri ))))	(Solnhofia_parsonsi	(Leyvachelys_cipadi	(Brachyopsemys_tingitana	(Sandownia_harrisi	Angolachelys_mbaxi ))))))	((((((((Toxochelys_latiremis	(Nichollsemys_baieri_2022	(((Calcarichelys_gemma	(Chelosphargis_advena	((Rhinochelys_pulchriceps	Rhinochelys_nammourensis )	(Santanachelys_gaffneyi	Notochelone_costata ))))	(Bouliachelys_suteri	((Ocepechelon_bouyai	(Protostega_gigas	Archelon_ischyros ))	(Desmatochelys_lowii	Desmatochelys_padillai ))))	((Cabindachelys_landanensis	((Argillochelys_cuneiceps	(((Allopleuron_hoffmanni	(Dermochelys_coriacea	Eosphargis_breineri ))	(Procolpochelys_charlestonensis	(Oligochelone_rupelensis	Erquelinnesia_gosseleti )))	((Eretmochelys_imbricata	(Caretta_caretta	(Lepidochelys_olivacea	Lepidochelys_kempii )))	(Chelonia_mydas	Natator_depressus ))))	(Puppigerus_camperi	Eochelone_brabantica )))	(Peritresius_martini	Ctenochelys )))))	(Judithemys_sukhanovi
(Proganochelys_quenstedtii	(Australochelys_africanus	((Chubutemys_copelloi	(Meiolania_planiceps	(Kallokibotion_bajazidi	((((Thalssemys_bruntrutana	Ordosemys_sp._IVPP_V12092 )	((Portlandemys_mcdowelli	(Jurassichelon_oleronensis	(Plesiochelys_etalloni	(Plesiochelys_planiceps	Plesiochelys_bigleri ))))	(Solnhofia_parsonsi	(Leyvachelys_cipadi	(Brachyopsemys_tingitana	(Sandownia_harrisi	Angolachelys_mbaxi ))))))	((((((((Toxochelys_latiremis	(Nichollsemys_baieri_2022	((Bouliachelys_suteri	(Calcarichelys_gemma	((Chelosphargis_advena	((Rhinochelys_pulchriceps	Rhinochelys_nammourensis )	(Santanachelys_gaffneyi	Notochelone_costata )))	((Ocepechelon_bouyai	(Protostega_gigas	Archelon_ischyros ))	(Desmatochelys_lowii	Desmatochelys_padillai )))))	((Cabindachelys_landanensis	((Argillochelys_cuneiceps	(((Allopleuron_hoffmanni	(Dermochelys_coriacea	Eosphargis_breineri ))	(Procolpochelys_charlestonensis	(Oligochelone_rupelensis	Erquelinnesia_gosseleti )))	((Eretmochelys_imbricata	(Caretta_caretta	(Lepidochelys_olivacea	Lepidochelys_kempii )))	(Chelonia_mydas	Natator_depressus ))))	(Puppigerus_camperi	Eochelone_brabantica )))	(Peritresius_martini	Ctenochelys )))))	(Judithemys_sukhanovi
(Proganochelys_quenstedtii	(Australochelys_africanus	((Chubutemys_copelloi	(Meiolania_planiceps	(Kallokibotion_bajazidi	((((Thalssemys_bruntrutana	Ordosemys_sp._IVPP_V12092 )	((Portlandemys_mcdowelli	(Jurassichelon_oleronensis	(Plesiochelys_etalloni	(Plesiochelys_planiceps	Plesiochelys_bigleri ))))	(Solnhofia_parsonsi	(Leyvachelys_cipadi	(Brachyopsemys_tingitana	(Sandownia_harrisi	Angolachelys_mbaxi ))))))	((((((((Dracochelys_bicuspis	(Toxochelys_latiremis	(Nichollsemys_baieri_2022	(((Bouliachelys_suteri	((Chelosphargis_advena	((Rhinochelys_pulchriceps	Rhinochelys_nammourensis )	(Santanachelys_gaffneyi	Notochelone_costata )))	(Ocepechelon_bouyai	(Desmatochelys_lowii	Desmatochelys_padillai ))))	(Calcarichelys_gemma	(Protostega_gigas	Archelon_ischyros )))	((Cabindachelys_landanensis	((Argillochelys_cuneiceps	(((Allopleuron_hoffmanni	(Dermochelys_coriacea	Eosphargis_breineri ))	(Erquelinnesia_gosseleti	(Procolpochelys_charlestonensis	Oligochelone_rupelensis )))	((Eretmochelys_imbricata	(Caretta_caretta	(Lepidochelys_olivacea	Lepidochelys_kempii )))	(Chelonia_mydas	Natator_depressus ))))	(Puppigerus_camperi	Eochelone_brabantica )))	(Peritresius_martini	Ctenochelys ))))))
(Proganochelys_quenstedtii	(Australochelys_africanus	((Chubutemys_copelloi	(Meiolania_planiceps	(Kallokibotion_bajazidi	((((Thalssemys_bruntrutana	Ordosemys_sp._IVPP_V12092 )	((Portlandemys_mcdowelli	(Jurassichelon_oleronensis	(Plesiochelys_planiceps	(Plesiochelys_etalloni	Plesiochelys_bigleri ))))	(Solnhofia_parsonsi	(Brachyopsemys_tingitana	(Leyvachelys_cipadi	(Sandownia_harrisi	Angolachelys_mbaxi ))))))	((((((((Dracochelys_bicuspis	(Toxochelys_latiremis	(Nichollsemys_baieri_2022	(((Bouliachelys_suteri	((Chelosphargis_advena	((Rhinochelys_pulchriceps	Rhinochelys_nammourensis )	(Santanachelys_gaffneyi	Notochelone_costata )))	(Ocepechelon_bouyai	(Desmatochelys_lowii	Desmatochelys_padillai ))))	(Calcarichelys_gemma	(Protostega_gigas	Archelon_ischyros )))	((Cabindachelys_landanensis	((Argillochelys_cuneiceps	(((Allopleuron_hoffmanni	(Dermochelys_coriacea	Eosphargis_breineri ))	(Erquelinnesia_gosseleti	(Procolpochelys_charlestonensis	Oligochelone_rupelensis )))	((Eretmochelys_imbricata	(Caretta_caretta	(Lepidochelys_olivacea	Lepidochelys_kempii )))	(Chelonia_mydas	Natator_depressus ))))	(Puppigerus_camperi	Eochelone_brabantica )))	(Peritresius_martini	Ctenochelys ))))))
(Proganochelys_quenstedtii	(Australochelys_africanus	((Chubutemys_copelloi	(Meiolania_planiceps	(Kallokibotion_bajazidi	((((Thalssemys_bruntrutana	Ordosemys_sp._IVPP_V12092 )	((Portlandemys_mcdowelli	(Jurassichelon_oleronensis	(Plesiochelys_planiceps	(Plesiochelys_etalloni	Plesiochelys_bigleri ))))	(Solnhofia_parsonsi	(Leyvachelys_cipadi	(Brachyopsemys_tingitana	(Sandownia_harrisi	Angolachelys_mbaxi ))))))	((((((((Dracochelys_bicuspis	(Toxochelys_latiremis	(Nichollsemys_baieri_2022	((((Chelosphargis_advena	((Rhinochelys_pulchriceps	Rhinochelys_nammourensis )	(Santanachelys_gaffneyi	Notochelone_costata )))	(Bouliachelys_suteri	(Ocepechelon_bouyai	(Desmatochelys_lowii	Desmatochelys_padillai ))))	(Calcarichelys_gemma	(Protostega_gigas	Archelon_ischyros )))	((Cabindachelys_landanensis	((Argillochelys_cuneiceps	(((Allopleuron_hoffmanni	(Dermochelys_coriacea	Eosphargis_breineri ))	(Erquelinnesia_gosseleti	(Procolpochelys_charlestonensis	Oligochelone_rupelensis )))	((Eretmochelys_imbricata	(Caretta_caretta	(Lepidochelys_olivacea	Lepidochelys_kempii )))	(Chelonia_mydas	Natator_depressus ))))	(Puppigerus_camperi	Eochelone_brabantica )))	(Peritresius_martini	Ctenochelys ))))))
(Proganochelys_quenstedtii	(Australochelys_africanus	((Chubutemys_copelloi	(Meiolania_planiceps	(Kallokibotion_bajazidi	((((Thalssemys_bruntrutana	Ordosemys_sp._IVPP_V12092 )	((Portlandemys_mcdowelli	(Jurassichelon_oleronensis	(Plesiochelys_planiceps	(Plesiochelys_etalloni	Plesiochelys_bigleri ))))	(Solnhofia_parsonsi	(Leyvachelys_cipadi	(Brachyopsemys_tingitana	(Sandownia_harrisi	Angolachelys_mbaxi ))))))	((((((((Dracochelys_bicuspis	(Toxochelys_latiremis	(Nichollsemys_baieri_2022	(((Bouliachelys_suteri	((Chelosphargis_advena	((Rhinochelys_pulchriceps	Rhinochelys_nammourensis )	(Santanachelys_gaffneyi	Notochelone_costata )))	(Ocepechelon_bouyai	(Desmatochelys_lowii	Desmatochelys_padillai ))))	(Calcarichelys_gemma	(Protostega_gigas	Archelon_ischyros )))	((Cabindachelys_landanensis	((Argillochelys_cuneiceps	(((Allopleuron_hoffmanni	(Dermochelys_coriacea	Eosphargis_breineri ))	(Erquelinnesia_gosseleti	(Procolpochelys_charlestonensis	Oligochelone_rupelensis )))	((Eretmochelys_imbricata	(Caretta_caretta	(Lepidochelys_olivacea	Lepidochelys_kempii )))	(Chelonia_mydas	Natator_depressus ))))	(Puppigerus_camperi	Eochelone_brabantica )))	(Peritresius_martini	Ctenochelys ))))))
(Proganochelys_quenstedtii	(Australochelys_africanus	((Chubutemys_copelloi	(Meiolania_planiceps	(Kallokibotion_bajazidi	((((Thalssemys_bruntrutana	Ordosemys_sp._IVPP_V12092 )	((Portlandemys_mcdowelli	(Jurassichelon_oleronensis	(Plesiochelys_planiceps	(Plesiochelys_etalloni	Plesiochelys_bigleri ))))	(Solnhofia_parsonsi	(Leyvachelys_cipadi	(Brachyopsemys_tingitana	(Sandownia_harrisi	Angolachelys_mbaxi ))))))	((((((((Toxochelys_latiremis	(Nichollsemys_baieri_2022	(((Bouliachelys_suteri	((Chelosphargis_advena	((Rhinochelys_pulchriceps	Rhinochelys_nammourensis )	(Santanachelys_gaffneyi	Notochelone_costata )))	(Ocepechelon_bouyai	(Desmatochelys_lowii	Desmatochelys_padillai ))))	(Calcarichelys_gemma	(Protostega_gigas	Archelon_ischyros )))	((Cabindachelys_landanensis	((Argillochelys_cuneiceps	(((Allopleuron_hoffmanni	(Dermochelys_coriacea	Eosphargis_breineri ))	(Erquelinnesia_gosseleti	(Procolpochelys_charlestonensis	Oligochelone_rupelensis )))	((Eretmochelys_imbricata	(Caretta_caretta	(Lepidochelys_olivacea	Lepidochelys_kempii )))	(Chelonia_mydas	Natator_depressus ))))	(Puppigerus_camperi	Eochelone_brabantica )))	(Peritresius_martini	Ctenochelys )))))	(Judithemys_sukhanovi
(Proganochelys_quenstedtii	(Australochelys_africanus	((Chubutemys_copelloi	(Meiolania_planiceps	(Kallokibotion_bajazidi	((((Thalssemys_bruntrutana	Ordosemys_sp._IVPP_V12092 )	((Portlandemys_mcdowelli	(Jurassichelon_oleronensis	(Plesiochelys_planiceps	(Plesiochelys_etalloni	Plesiochelys_bigleri ))))	(Solnhofia_parsonsi	(Leyvachelys_cipadi	(Brachyopsemys_tingitana	(Sandownia_harrisi	Angolachelys_mbaxi ))))))	((((((((Dracochelys_bicuspis	(Toxochelys_latiremis	(Nichollsemys_baieri_2022	((Calcarichelys_gemma	(((Chelosphargis_advena	((Rhinochelys_pulchriceps	Rhinochelys_nammourensis )	(Santanachelys_gaffneyi	Notochelone_costata )))	(Bouliachelys_suteri	(Ocepechelon_bouyai	(Desmatochelys_lowii	Desmatochelys_padillai ))))	(Protostega_gigas	Archelon_ischyros )))	((Cabindachelys_landanensis	((Argillochelys_cuneiceps	(((Allopleuron_hoffmanni	(Dermochelys_coriacea	Eosphargis_breineri ))	(Erquelinnesia_gosseleti	(Procolpochelys_charlestonensis	Oligochelone_rupelensis )))	((Eretmochelys_imbricata	(Caretta_caretta	(Lepidochelys_olivacea	Lepidochelys_kempii )))	(Chelonia_mydas	Natator_depressus ))))	(Puppigerus_camperi	Eochelone_brabantica )))	(Peritresius_martini	Ctenochelys ))))))
(Proganochelys_quenstedtii	(Australochelys_africanus	((Chubutemys_copelloi	(Meiolania_planiceps	(Kallokibotion_bajazidi	((((Thalssemys_bruntrutana	Ordosemys_sp._IVPP_V12092 )	((Portlandemys_mcdowelli	(Jurassichelon_oleronensis	(Plesiochelys_planiceps	(Plesiochelys_etalloni	Plesiochelys_bigleri ))))	(Solnhofia_parsonsi	(Leyvachelys_cipadi	(Brachyopsemys_tingitana	(Sandownia_harrisi	Angolachelys_mbaxi ))))))	((((((((Dracochelys_bicuspis	(Toxochelys_latiremis	(Nichollsemys_baieri_2022	((Calcarichelys_gemma	(Bouliachelys_suteri	((Chelosphargis_advena	((Rhinochelys_pulchriceps	Rhinochelys_nammourensis )	(Santanachelys_gaffneyi	Notochelone_costata )))	((Ocepechelon_bouyai	(Protostega_gigas	Archelon_ischyros ))	(Desmatochelys_lowii	Desmatochelys_padillai )))))	((Cabindachelys_landanensis	((Argillochelys_cuneiceps	(((Allopleuron_hoffmanni	(Dermochelys_coriacea	Eosphargis_breineri ))	(Erquelinnesia_gosseleti	(Procolpochelys_charlestonensis	Oligochelone_rupelensis )))	((Eretmochelys_imbricata	(Caretta_caretta	(Lepidochelys_olivacea	Lepidochelys_kempii )))	(Chelonia_mydas	Natator_depressus ))))	(Puppigerus_camperi	Eochelone_brabantica )))	(Peritresius_martini	Ctenochelys ))))))
(Proganochelys_quenstedtii	(Australochelys_africanus	((Chubutemys_copelloi	(Meiolania_planiceps	(Kallokibotion_bajazidi	((((Thalssemys_bruntrutana	Ordosemys_sp._IVPP_V12092 )	((Portlandemys_mcdowelli	(Jurassichelon_oleronensis	(Plesiochelys_planiceps	(Plesiochelys_etalloni	Plesiochelys_bigleri ))))	(Solnhofia_parsonsi	(Leyvachelys_cipadi	(Brachyopsemys_tingitana	(Sandownia_harrisi	Angolachelys_mbaxi ))))))	(((((((Kirgizemys_hoburensis	(Kirgizemys_dmitrievi	(Judithemys_sukhanovi	(Dracochelys_bicuspis	(Toxochelys_latiremis	(Nichollsemys_baieri_2022	((((Chelosphargis_advena	((Rhinochelys_pulchriceps	Rhinochelys_nammourensis )	(Santanachelys_gaffneyi	Notochelone_costata )))	(Bouliachelys_suteri	(Ocepechelon_bouyai	(Desmatochelys_lowii	Desmatochelys_padillai ))))	(Calcarichelys_gemma	(Protostega_gigas	Archelon_ischyros )))	((Cabindachelys_landanensis	((Argillochelys_cuneiceps	(((Allopleuron_hoffmanni	(Dermochelys_coriacea	Eosphargis_breineri ))	(Procolpochelys_charlestonensis	(Oligochelone_rupelensis	Erquelinnesia_gosseleti )))	((Eretmochelys_imbricata	(Caretta_caretta	(Lepidochelys_olivacea	Lepidochelys_kempii )))	(Chelonia_mydas	Natator_depressus ))))	(Puppigerus_camperi
(Proganochelys_quenstedtii	(Australochelys_africanus	((Chubutemys_copelloi	(Meiolania_planiceps	(Kallokibotion_bajazidi	((((Thalssemys_bruntrutana	Ordosemys_sp._IVPP_V12092 )	((Portlandemys_mcdowelli	(Jurassichelon_oleronensis	(Plesiochelys_bigleri	(Plesiochelys_planiceps	Plesiochelys_etalloni ))))	(Solnhofia_parsonsi	(Leyvachelys_cipadi	(Brachyopsemys_tingitana	(Sandownia_harrisi	Angolachelys_mbaxi ))))))	(((((((Kirgizemys_hoburensis	(Kirgizemys_dmitrievi	(Judithemys_sukhanovi	(Dracochelys_bicuspis	(Toxochelys_latiremis	(Nichollsemys_baieri_2022	((((Chelosphargis_advena	((Rhinochelys_pulchriceps	Rhinochelys_nammourensis )	(Santanachelys_gaffneyi	Notochelone_costata )))	(Bouliachelys_suteri	(Ocepechelon_bouyai	(Desmatochelys_lowii	Desmatochelys_padillai ))))	(Calcarichelys_gemma	(Protostega_gigas	Archelon_ischyros )))	((Cabindachelys_landanensis	((Argillochelys_cuneiceps	(((Allopleuron_hoffmanni	(Dermochelys_coriacea	Eosphargis_breineri ))	(Procolpochelys_charlestonensis	(Oligochelone_rupelensis	Erquelinnesia_gosseleti )))	((Eretmochelys_imbricata	(Caretta_caretta	(Lepidochelys_olivacea	Lepidochelys_kempii )))	(Chelonia_mydas	Natator_depressus ))))	(Puppigerus_camperi
(Proganochelys_quenstedtii	(Australochelys_africanus	((Chubutemys_copelloi	(Meiolania_planiceps	(Kallokibotion_bajazidi	((((Thalssemys_bruntrutana	Ordosemys_sp._IVPP_V12092 )	((Portlandemys_mcdowelli	(Jurassichelon_oleronensis	(Plesiochelys_etalloni	(Plesiochelys_planiceps	Plesiochelys_bigleri ))))	(Solnhofia_parsonsi	(Leyvachelys_cipadi	(Brachyopsemys_tingitana	(Sandownia_harrisi	Angolachelys_mbaxi ))))))	(((((((Kirgizemys_hoburensis	(Kirgizemys_dmitrievi	(Judithemys_sukhanovi	(Dracochelys_bicuspis	(Toxochelys_latiremis	(Nichollsemys_baieri_2022	((((Chelosphargis_advena	((Rhinochelys_pulchriceps	Rhinochelys_nammourensis )	(Santanachelys_gaffneyi	Notochelone_costata )))	(Bouliachelys_suteri	(Ocepechelon_bouyai	(Desmatochelys_lowii	Desmatochelys_padillai ))))	(Calcarichelys_gemma	(Protostega_gigas	Archelon_ischyros )))	((Cabindachelys_landanensis	((Argillochelys_cuneiceps	(((Allopleuron_hoffmanni	(Dermochelys_coriacea	Eosphargis_breineri ))	(Procolpochelys_charlestonensis	(Oligochelone_rupelensis	Erquelinnesia_gosseleti )))	((Eretmochelys_imbricata	(Caretta_caretta	(Lepidochelys_olivacea	Lepidochelys_kempii )))	(Chelonia_mydas	Natator_depressus ))))	(Puppigerus_camperi
(Proganochelys_quenstedtii	(Australochelys_africanus	((Chubutemys_copelloi	(Meiolania_planiceps	(Kallokibotion_bajazidi	(((Thalssemys_bruntrutana	(Ordosemys_sp._IVPP_V12092	((Portlandemys_mcdowelli	(Jurassichelon_oleronensis	(Plesiochelys_bigleri	(Plesiochelys_planiceps	Plesiochelys_etalloni ))))	(Solnhofia_parsonsi	(Brachyopsemys_tingitana	(Leyvachelys_cipadi	(Sandownia_harrisi	Angolachelys_mbaxi )))))))	(((((((Kirgizemys_hoburensis	(Kirgizemys_dmitrievi	(Judithemys_sukhanovi	(Dracochelys_bicuspis	(Toxochelys_latiremis	(Nichollsemys_baieri_2022	((((Chelosphargis_advena	((Rhinochelys_pulchriceps	Rhinochelys_nammourensis )	(Santanachelys_gaffneyi	Notochelone_costata )))	(Bouliachelys_suteri	(Ocepechelon_bouyai	(Desmatochelys_lowii	Desmatochelys_padillai ))))	(Calcarichelys_gemma	(Protostega_gigas	Archelon_ischyros )))	((Cabindachelys_landanensis	((Argillochelys_cuneiceps	(((Allopleuron_hoffmanni	(Dermochelys_coriacea	Eosphargis_breineri ))	(Procolpochelys_charlestonensis	(Oligochelone_rupelensis	Erquelinnesia_gosseleti )))	((Eretmochelys_imbricata	(Caretta_caretta	(Lepidochelys_olivacea	Lepidochelys_kempii )))	(Chelonia_mydas	Natator_depressus ))))	(Puppigerus_camperi
(Proganochelys_quenstedtii	(Australochelys_africanus	((Chubutemys_copelloi	(Meiolania_planiceps	(Kallokibotion_bajazidi	(((Thalssemys_bruntrutana	(Ordosemys_sp._IVPP_V12092	((Portlandemys_mcdowelli	(Jurassichelon_oleronensis	(Plesiochelys_planiceps	(Plesiochelys_etalloni	Plesiochelys_bigleri ))))	(Solnhofia_parsonsi	(Leyvachelys_cipadi	(Brachyopsemys_tingitana	(Sandownia_harrisi	Angolachelys_mbaxi )))))))	(((((((Kirgizemys_hoburensis	(Kirgizemys_dmitrievi	(Judithemys_sukhanovi	(Dracochelys_bicuspis	(Toxochelys_latiremis	(Nichollsemys_baieri_2022	((Bouliachelys_suteri	(Calcarichelys_gemma	((Chelosphargis_advena	((Rhinochelys_pulchriceps	Rhinochelys_nammourensis )	(Santanachelys_gaffneyi	Notochelone_costata )))	((Ocepechelon_bouyai	(Protostega_gigas	Archelon_ischyros ))	(Desmatochelys_lowii	Desmatochelys_padillai )))))	((Cabindachelys_landanensis	((Argillochelys_cuneiceps	(((Allopleuron_hoffmanni	(Dermochelys_coriacea	Eosphargis_breineri ))	(Procolpochelys_charlestonensis	(Oligochelone_rupelensis	Erquelinnesia_gosseleti )))	((Eretmochelys_imbricata	(Caretta_caretta	(Lepidochelys_olivacea	Lepidochelys_kempii )))	(Chelonia_mydas	Natator_depressus ))))	(Puppigerus_camperi
(Proganochelys_quenstedtii	(Australochelys_africanus	((Chubutemys_copelloi	(Meiolania_planiceps	(Kallokibotion_bajazidi	(((Thalssemys_bruntrutana	(Ordosemys_sp._IVPP_V12092	((Portlandemys_mcdowelli	(Jurassichelon_oleronensis	(Plesiochelys_etalloni	(Plesiochelys_planiceps	Plesiochelys_bigleri ))))	(Solnhofia_parsonsi	(Leyvachelys_cipadi	(Brachyopsemys_tingitana	(Sandownia_harrisi	Angolachelys_mbaxi )))))))	(((((((Kirgizemys_hoburensis	(Kirgizemys_dmitrievi	(Judithemys_sukhanovi	(Dracochelys_bicuspis	(Toxochelys_latiremis	(Nichollsemys_baieri_2022	((Bouliachelys_suteri	(Calcarichelys_gemma	((Chelosphargis_advena	((Rhinochelys_pulchriceps	Rhinochelys_nammourensis )	(Santanachelys_gaffneyi	Notochelone_costata )))	((Ocepechelon_bouyai	(Protostega_gigas	Archelon_ischyros ))	(Desmatochelys_lowii	Desmatochelys_padillai )))))	((Cabindachelys_landanensis	((Argillochelys_cuneiceps	(((Allopleuron_hoffmanni	(Dermochelys_coriacea	Eosphargis_breineri ))	(Procolpochelys_charlestonensis	(Oligochelone_rupelensis	Erquelinnesia_gosseleti )))	((Eretmochelys_imbricata	(Caretta_caretta	(Lepidochelys_olivacea	Lepidochelys_kempii )))	(Chelonia_mydas	Natator_depressus ))))	(Puppigerus_camperi
(Proganochelys_quenstedtii	(Australochelys_africanus	((Chubutemys_copelloi	(Meiolania_planiceps	(Kallokibotion_bajazidi	(((Thalssemys_bruntrutana	(Ordosemys_sp._IVPP_V12092	((Portlandemys_mcdowelli	(Jurassichelon_oleronensis	(Plesiochelys_bigleri	(Plesiochelys_planiceps	Plesiochelys_etalloni ))))	(Solnhofia_parsonsi	(Leyvachelys_cipadi	(Brachyopsemys_tingitana	(Sandownia_harrisi	Angolachelys_mbaxi )))))))	(((((((Kirgizemys_hoburensis	(Kirgizemys_dmitrievi	(Judithemys_sukhanovi	(Dracochelys_bicuspis	(Toxochelys_latiremis	(Nichollsemys_baieri_2022	((Calcarichelys_gemma	(Bouliachelys_suteri	((Chelosphargis_advena	((Rhinochelys_pulchriceps	Rhinochelys_nammourensis )	(Santanachelys_gaffneyi	Notochelone_costata )))	((Ocepechelon_bouyai	(Protostega_gigas	Archelon_ischyros ))	(Desmatochelys_lowii	Desmatochelys_padillai )))))	((Cabindachelys_landanensis	((Argillochelys_cuneiceps	(((Allopleuron_hoffmanni	(Dermochelys_coriacea	Eosphargis_breineri ))	(Procolpochelys_charlestonensis	(Oligochelone_rupelensis	Erquelinnesia_gosseleti )))	((Eretmochelys_imbricata	(Caretta_caretta	(Lepidochelys_olivacea	Lepidochelys_kempii )))	(Chelonia_mydas	Natator_depressus ))))	(Puppigerus_camperi
(Proganochelys_quenstedtii	(Australochelys_africanus	((Chubutemys_copelloi	(Meiolania_planiceps	(Kallokibotion_bajazidi	(((Thalssemys_bruntrutana	(Ordosemys_sp._IVPP_V12092	((Portlandemys_mcdowelli	(Jurassichelon_oleronensis	(Plesiochelys_bigleri	(Plesiochelys_planiceps	Plesiochelys_etalloni ))))	(Solnhofia_parsonsi	(Leyvachelys_cipadi	(Brachyopsemys_tingitana	(Sandownia_harrisi	Angolachelys_mbaxi )))))))	(((((((Kirgizemys_hoburensis	(Kirgizemys_dmitrievi	(Judithemys_sukhanovi	(Dracochelys_bicuspis	(Toxochelys_latiremis	(Nichollsemys_baieri_2022	((Calcarichelys_gemma	((Chelosphargis_advena	((Rhinochelys_pulchriceps	Rhinochelys_nammourensis )	(Santanachelys_gaffneyi	Notochelone_costata )))	(Bouliachelys_suteri	((Ocepechelon_bouyai	(Protostega_gigas	Archelon_ischyros ))	(Desmatochelys_lowii	Desmatochelys_padillai )))))	((Cabindachelys_landanensis	((Argillochelys_cuneiceps	(((Allopleuron_hoffmanni	(Dermochelys_coriacea	Eosphargis_breineri ))	(Procolpochelys_charlestonensis	(Oligochelone_rupelensis	Erquelinnesia_gosseleti )))	((Eretmochelys_imbricata	(Caretta_caretta	(Lepidochelys_olivacea	Lepidochelys_kempii )))	(Chelonia_mydas	Natator_depressus ))))	(Puppigerus_camperi
(Proganochelys_quenstedtii	(Australochelys_africanus	((Chubutemys_copelloi	(Meiolania_planiceps	(Kallokibotion_bajazidi	(((Thalssemys_bruntrutana	(Ordosemys_sp._IVPP_V12092	((Portlandemys_mcdowelli	(Jurassichelon_oleronensis	(Plesiochelys_bigleri	(Plesiochelys_planiceps	Plesiochelys_etalloni ))))	(Solnhofia_parsonsi	(Leyvachelys_cipadi	(Brachyopsemys_tingitana	(Sandownia_harrisi	Angolachelys_mbaxi )))))))	(((((((Kirgizemys_hoburensis	(Kirgizemys_dmitrievi	(Judithemys_sukhanovi	(Dracochelys_bicuspis	(Toxochelys_latiremis	(Nichollsemys_baieri_2022	((Bouliachelys_suteri	(Calcarichelys_gemma	((Chelosphargis_advena	((Rhinochelys_pulchriceps	Rhinochelys_nammourensis )	(Santanachelys_gaffneyi	Notochelone_costata )))	((Ocepechelon_bouyai	(Protostega_gigas	Archelon_ischyros ))	(Desmatochelys_lowii	Desmatochelys_padillai )))))	((Cabindachelys_landanensis	((Argillochelys_cuneiceps	(((Allopleuron_hoffmanni	(Dermochelys_coriacea	Eosphargis_breineri ))	(Procolpochelys_charlestonensis	(Oligochelone_rupelensis	Erquelinnesia_gosseleti )))	((Eretmochelys_imbricata	(Caretta_caretta	(Lepidochelys_olivacea	Lepidochelys_kempii )))	(Chelonia_mydas	Natator_depressus ))))	(Puppigerus_camperi
(Proganochelys_quenstedtii	(Australochelys_africanus	((Chubutemys_copelloi	(Meiolania_planiceps	(Kallokibotion_bajazidi	(((Ordosemys_sp._IVPP_V12092	(Thalssemys_bruntrutana	((Portlandemys_mcdowelli	(Jurassichelon_oleronensis	(Plesiochelys_etalloni	(Plesiochelys_planiceps	Plesiochelys_bigleri ))))	(Solnhofia_parsonsi	(Leyvachelys_cipadi	(Brachyopsemys_tingitana	(Sandownia_harrisi	Angolachelys_mbaxi )))))))	((((((((Toxochelys_latiremis	(Nichollsemys_baieri_2022	((Calcarichelys_gemma	(Bouliachelys_suteri	((Chelosphargis_advena	((Rhinochelys_pulchriceps	Rhinochelys_nammourensis )	(Santanachelys_gaffneyi	Notochelone_costata )))	((Ocepechelon_bouyai	(Protostega_gigas	Archelon_ischyros ))	(Desmatochelys_lowii	Desmatochelys_padillai )))))	((Cabindachelys_landanensis	((Argillochelys_cuneiceps	(((Allopleuron_hoffmanni	(Dermochelys_coriacea	Eosphargis_breineri ))	(Oligochelone_rupelensis	(Procolpochelys_charlestonensis	Erquelinnesia_gosseleti )))	((Eretmochelys_imbricata	(Caretta_caretta	(Lepidochelys_olivacea	Lepidochelys_kempii )))	(Chelonia_mydas	Natator_depressus ))))	(Puppigerus_camperi	Eochelone_brabantica )))	(Peritresius_martini	Ctenochelys )))))	(Judithemys_sukhanovi
(Proganochelys_quenstedtii	(Australochelys_africanus	((Chubutemys_copelloi	(Meiolania_planiceps	(Kallokibotion_bajazidi	(((Ordosemys_sp._IVPP_V12092	(Thalssemys_bruntrutana	((Portlandemys_mcdowelli	(Jurassichelon_oleronensis	(Plesiochelys_etalloni	(Plesiochelys_planiceps	Plesiochelys_bigleri ))))	(Solnhofia_parsonsi	(Leyvachelys_cipadi	(Brachyopsemys_tingitana	(Sandownia_harrisi	Angolachelys_mbaxi )))))))	((((((((Dracochelys_bicuspis	(Toxochelys_latiremis	(Nichollsemys_baieri_2022	((Calcarichelys_gemma	((Chelosphargis_advena	((Rhinochelys_pulchriceps	Rhinochelys_nammourensis )	(Santanachelys_gaffneyi	Notochelone_costata )))	(Bouliachelys_suteri	((Ocepechelon_bouyai	(Protostega_gigas	Archelon_ischyros ))	(Desmatochelys_lowii	Desmatochelys_padillai )))))	((Cabindachelys_landanensis	((Argillochelys_cuneiceps	(((Allopleuron_hoffmanni	(Dermochelys_coriacea	Eosphargis_breineri ))	(Oligochelone_rupelensis	(Procolpochelys_charlestonensis	Erquelinnesia_gosseleti )))	((Eretmochelys_imbricata	(Caretta_caretta	(Lepidochelys_olivacea	Lepidochelys_kempii )))	(Chelonia_mydas	Natator_depressus ))))	(Puppigerus_camperi	Eochelone_brabantica )))	(Peritresius_martini	Ctenochelys ))))))
(Proganochelys_quenstedtii	(Australochelys_africanus	((Chubutemys_copelloi	(Meiolania_planiceps	(Kallokibotion_bajazidi	(((Ordosemys_sp._IVPP_V12092	(Thalssemys_bruntrutana	((Portlandemys_mcdowelli	(Jurassichelon_oleronensis	(Plesiochelys_bigleri	(Plesiochelys_planiceps	Plesiochelys_etalloni ))))	(Solnhofia_parsonsi	(Brachyopsemys_tingitana	(Leyvachelys_cipadi	(Sandownia_harrisi	Angolachelys_mbaxi )))))))	((((((((Toxochelys_latiremis	(Nichollsemys_baieri_2022	(((Bouliachelys_suteri	((Chelosphargis_advena	((Rhinochelys_pulchriceps	Rhinochelys_nammourensis )	(Santanachelys_gaffneyi	Notochelone_costata )))	(Ocepechelon_bouyai	(Desmatochelys_lowii	Desmatochelys_padillai ))))	(Calcarichelys_gemma	(Protostega_gigas	Archelon_ischyros )))	((Cabindachelys_landanensis	((Argillochelys_cuneiceps	(((Allopleuron_hoffmanni	(Dermochelys_coriacea	Eosphargis_breineri ))	(Oligochelone_rupelensis	(Procolpochelys_charlestonensis	Erquelinnesia_gosseleti )))	((Eretmochelys_imbricata	(Caretta_caretta	(Lepidochelys_olivacea	Lepidochelys_kempii )))	(Chelonia_mydas	Natator_depressus ))))	(Puppigerus_camperi	Eochelone_brabantica )))	(Peritresius_martini	Ctenochelys )))))	(Judithemys_sukhanovi
(Proganochelys_quenstedtii	(Australochelys_africanus	((Chubutemys_copelloi	(Meiolania_planiceps	(Kallokibotion_bajazidi	(((Ordosemys_sp._IVPP_V12092	(Thalssemys_bruntrutana	((Portlandemys_mcdowelli	(Jurassichelon_oleronensis	(Plesiochelys_bigleri	(Plesiochelys_planiceps	Plesiochelys_etalloni ))))	(Solnhofia_parsonsi	(Leyvachelys_cipadi	(Brachyopsemys_tingitana	(Sandownia_harrisi	Angolachelys_mbaxi )))))))	((((((((Toxochelys_latiremis	(Nichollsemys_baieri_2022	((Calcarichelys_gemma	(Bouliachelys_suteri	((Chelosphargis_advena	((Rhinochelys_pulchriceps	Rhinochelys_nammourensis )	(Santanachelys_gaffneyi	Notochelone_costata )))	((Ocepechelon_bouyai	(Protostega_gigas	Archelon_ischyros ))	(Desmatochelys_lowii	Desmatochelys_padillai )))))	((Cabindachelys_landanensis	((Argillochelys_cuneiceps	(((Allopleuron_hoffmanni	(Dermochelys_coriacea	Eosphargis_breineri ))	(Oligochelone_rupelensis	(Procolpochelys_charlestonensis	Erquelinnesia_gosseleti )))	((Eretmochelys_imbricata	(Caretta_caretta	(Lepidochelys_olivacea	Lepidochelys_kempii )))	(Chelonia_mydas	Natator_depressus ))))	(Puppigerus_camperi	Eochelone_brabantica )))	(Peritresius_martini	Ctenochelys )))))	(Judithemys_sukhanovi
(Proganochelys_quenstedtii	(Australochelys_africanus	((Chubutemys_copelloi	(Meiolania_planiceps	(Kallokibotion_bajazidi	(((Ordosemys_sp._IVPP_V12092	(Thalssemys_bruntrutana	((Portlandemys_mcdowelli	(Jurassichelon_oleronensis	(Plesiochelys_etalloni	(Plesiochelys_planiceps	Plesiochelys_bigleri ))))	(Solnhofia_parsonsi	(Brachyopsemys_tingitana	(Leyvachelys_cipadi	(Sandownia_harrisi	Angolachelys_mbaxi )))))))	((((((((Toxochelys_latiremis	(Nichollsemys_baieri_2022	((Bouliachelys_suteri	(Calcarichelys_gemma	((Chelosphargis_advena	((Rhinochelys_pulchriceps	Rhinochelys_nammourensis )	(Santanachelys_gaffneyi	Notochelone_costata )))	((Ocepechelon_bouyai	(Protostega_gigas	Archelon_ischyros ))	(Desmatochelys_lowii	Desmatochelys_padillai )))))	((Cabindachelys_landanensis	((Argillochelys_cuneiceps	(((Allopleuron_hoffmanni	(Dermochelys_coriacea	Eosphargis_breineri ))	(Oligochelone_rupelensis	(Procolpochelys_charlestonensis	Erquelinnesia_gosseleti )))	((Eretmochelys_imbricata	(Caretta_caretta	(Lepidochelys_olivacea	Lepidochelys_kempii )))	(Chelonia_mydas	Natator_depressus ))))	(Puppigerus_camperi	Eochelone_brabantica )))	(Peritresius_martini	Ctenochelys )))))	(Judithemys_sukhanovi
(Proganochelys_quenstedtii	(Australochelys_africanus	((Chubutemys_copelloi	(Meiolania_planiceps	(Kallokibotion_bajazidi	(((Ordosemys_sp._IVPP_V12092	(Thalssemys_bruntrutana	((Portlandemys_mcdowelli	(Jurassichelon_oleronensis	(Plesiochelys_etalloni	(Plesiochelys_planiceps	Plesiochelys_bigleri ))))	(Solnhofia_parsonsi	(Brachyopsemys_tingitana	(Leyvachelys_cipadi	(Sandownia_harrisi	Angolachelys_mbaxi )))))))	((((((((Toxochelys_latiremis	(Nichollsemys_baieri_2022	((Calcarichelys_gemma	(Bouliachelys_suteri	((Chelosphargis_advena	((Rhinochelys_pulchriceps	Rhinochelys_nammourensis )	(Santanachelys_gaffneyi	Notochelone_costata )))	((Ocepechelon_bouyai	(Protostega_gigas	Archelon_ischyros ))	(Desmatochelys_lowii	Desmatochelys_padillai )))))	((Cabindachelys_landanensis	((Argillochelys_cuneiceps	(((Allopleuron_hoffmanni	(Dermochelys_coriacea	Eosphargis_breineri ))	(Oligochelone_rupelensis	(Procolpochelys_charlestonensis	Erquelinnesia_gosseleti )))	((Eretmochelys_imbricata	(Caretta_caretta	(Lepidochelys_olivacea	Lepidochelys_kempii )))	(Chelonia_mydas	Natator_depressus ))))	(Puppigerus_camperi	Eochelone_brabantica )))	(Peritresius_martini	Ctenochelys )))))	(Judithemys_sukhanovi
(Proganochelys_quenstedtii	(Australochelys_africanus	((Chubutemys_copelloi	(Meiolania_planiceps	(Kallokibotion_bajazidi	(((Ordosemys_sp._IVPP_V12092	(Thalssemys_bruntrutana	((Portlandemys_mcdowelli	(Jurassichelon_oleronensis	(Plesiochelys_etalloni	(Plesiochelys_planiceps	Plesiochelys_bigleri ))))	(Solnhofia_parsonsi	(Brachyopsemys_tingitana	(Leyvachelys_cipadi	(Sandownia_harrisi	Angolachelys_mbaxi )))))))	((((((((Dracochelys_bicuspis	(Toxochelys_latiremis	(Nichollsemys_baieri_2022	((Calcarichelys_gemma	((Chelosphargis_advena	((Rhinochelys_pulchriceps	Rhinochelys_nammourensis )	(Santanachelys_gaffneyi	Notochelone_costata )))	(Bouliachelys_suteri	((Ocepechelon_bouyai	(Protostega_gigas	Archelon_ischyros ))	(Desmatochelys_lowii	Desmatochelys_padillai )))))	((Cabindachelys_landanensis	((Argillochelys_cuneiceps	(((Allopleuron_hoffmanni	(Dermochelys_coriacea	Eosphargis_breineri ))	(Oligochelone_rupelensis	(Procolpochelys_charlestonensis	Erquelinnesia_gosseleti )))	((Eretmochelys_imbricata	(Caretta_caretta	(Lepidochelys_olivacea	Lepidochelys_kempii )))	(Chelonia_mydas	Natator_depressus ))))	(Puppigerus_camperi	Eochelone_brabantica )))	(Peritresius_martini	Ctenochelys ))))))
(Proganochelys_quenstedtii	(Australochelys_africanus	((Chubutemys_copelloi	(Meiolania_planiceps	(Kallokibotion_bajazidi	(((Thalssemys_bruntrutana	(Ordosemys_sp._IVPP_V12092	((Portlandemys_mcdowelli	(Jurassichelon_oleronensis	(Plesiochelys_etalloni	(Plesiochelys_planiceps	Plesiochelys_bigleri ))))	(Solnhofia_parsonsi	(Brachyopsemys_tingitana	(Leyvachelys_cipadi	(Sandownia_harrisi	Angolachelys_mbaxi )))))))	((((((((Toxochelys_latiremis	(Nichollsemys_baieri_2022	(((Bouliachelys_suteri	(Calcarichelys_gemma	(Chelosphargis_advena	(Notochelone_costata	(Santanachelys_gaffneyi	(Rhinochelys_pulchriceps	Rhinochelys_nammourensis ))))))	((Ocepechelon_bouyai	(Protostega_gigas	Archelon_ischyros ))	(Desmatochelys_lowii	Desmatochelys_padillai )))	((Cabindachelys_landanensis	((Argillochelys_cuneiceps	(((Allopleuron_hoffmanni	(Dermochelys_coriacea	Eosphargis_breineri ))	(Erquelinnesia_gosseleti	(Procolpochelys_charlestonensis	Oligochelone_rupelensis )))	((Eretmochelys_imbricata	(Caretta_caretta	(Lepidochelys_olivacea	Lepidochelys_kempii )))	(Chelonia_mydas	Natator_depressus ))))	(Puppigerus_camperi	Eochelone_brabantica )))	(Peritresius_martini	Ctenochelys )))))	(Judithemys_sukhanovi
(Proganochelys_quenstedtii	(Australochelys_africanus	((Chubutemys_copelloi	(Meiolania_planiceps	(Kallokibotion_bajazidi	(((Thalssemys_bruntrutana	(Ordosemys_sp._IVPP_V12092	((Portlandemys_mcdowelli	(Jurassichelon_oleronensis	(Plesiochelys_etalloni	(Plesiochelys_planiceps	Plesiochelys_bigleri ))))	(Solnhofia_parsonsi	(Brachyopsemys_tingitana	(Leyvachelys_cipadi	(Sandownia_harrisi	Angolachelys_mbaxi )))))))	((((((((Toxochelys_latiremis	(Nichollsemys_baieri_2022	(((Calcarichelys_gemma	(Chelosphargis_advena	((Rhinochelys_pulchriceps	Rhinochelys_nammourensis )	(Santanachelys_gaffneyi	Notochelone_costata ))))	(Bouliachelys_suteri	((Ocepechelon_bouyai	(Protostega_gigas	Archelon_ischyros ))	(Desmatochelys_lowii	Desmatochelys_padillai ))))	((Cabindachelys_landanensis	((Argillochelys_cuneiceps	(((Allopleuron_hoffmanni	(Dermochelys_coriacea	Eosphargis_breineri ))	(Erquelinnesia_gosseleti	(Procolpochelys_charlestonensis	Oligochelone_rupelensis )))	((Eretmochelys_imbricata	(Caretta_caretta	(Lepidochelys_olivacea	Lepidochelys_kempii )))	(Chelonia_mydas	Natator_depressus ))))	(Puppigerus_camperi	Eochelone_brabantica )))	(Peritresius_martini	Ctenochelys )))))	(Judithemys_sukhanovi
(Proganochelys_quenstedtii	(Australochelys_africanus	((Chubutemys_copelloi	(Meiolania_planiceps	(Kallokibotion_bajazidi	(((Thalssemys_bruntrutana	(Ordosemys_sp._IVPP_V12092	((Portlandemys_mcdowelli	(Jurassichelon_oleronensis	(Plesiochelys_planiceps	(Plesiochelys_etalloni	Plesiochelys_bigleri ))))	(Solnhofia_parsonsi	(Leyvachelys_cipadi	(Brachyopsemys_tingitana	(Sandownia_harrisi	Angolachelys_mbaxi )))))))	((((((((Toxochelys_latiremis	(Nichollsemys_baieri_2022	((Calcarichelys_gemma	((Chelosphargis_advena	((Rhinochelys_pulchriceps	Rhinochelys_nammourensis )	(Santanachelys_gaffneyi	Notochelone_costata )))	(Bouliachelys_suteri	((Ocepechelon_bouyai	(Protostega_gigas	Archelon_ischyros ))	(Desmatochelys_lowii	Desmatochelys_padillai )))))	((Cabindachelys_landanensis	((Argillochelys_cuneiceps	(((Allopleuron_hoffmanni	(Dermochelys_coriacea	Eosphargis_breineri ))	(Procolpochelys_charlestonensis	(Oligochelone_rupelensis	Erquelinnesia_gosseleti )))	((Eretmochelys_imbricata	(Caretta_caretta	(Lepidochelys_olivacea	Lepidochelys_kempii )))	(Chelonia_mydas	Natator_depressus ))))	(Puppigerus_camperi	Eochelone_brabantica )))	(Peritresius_martini	Ctenochelys )))))	(Judithemys_sukhanovi
(Proganochelys_quenstedtii	(Australochelys_africanus	((Chubutemys_copelloi	(Meiolania_planiceps	(Kallokibotion_bajazidi	(((Thalssemys_bruntrutana	(Ordosemys_sp._IVPP_V12092	((Portlandemys_mcdowelli	(Jurassichelon_oleronensis	(Plesiochelys_bigleri	(Plesiochelys_planiceps	Plesiochelys_etalloni ))))	(Solnhofia_parsonsi	(Leyvachelys_cipadi	(Brachyopsemys_tingitana	(Sandownia_harrisi	Angolachelys_mbaxi )))))))	((((((((Toxochelys_latiremis	(Nichollsemys_baieri_2022	((Calcarichelys_gemma	((Chelosphargis_advena	((Rhinochelys_pulchriceps	Rhinochelys_nammourensis )	(Santanachelys_gaffneyi	Notochelone_costata )))	(Bouliachelys_suteri	((Ocepechelon_bouyai	(Protostega_gigas	Archelon_ischyros ))	(Desmatochelys_lowii	Desmatochelys_padillai )))))	((Cabindachelys_landanensis	((Argillochelys_cuneiceps	(((Allopleuron_hoffmanni	(Dermochelys_coriacea	Eosphargis_breineri ))	(Procolpochelys_charlestonensis	(Oligochelone_rupelensis	Erquelinnesia_gosseleti )))	((Eretmochelys_imbricata	(Caretta_caretta	(Lepidochelys_olivacea	Lepidochelys_kempii )))	(Chelonia_mydas	Natator_depressus ))))	(Puppigerus_camperi	Eochelone_brabantica )))	(Peritresius_martini	Ctenochelys )))))	(Judithemys_sukhanovi
(Proganochelys_quenstedtii	(Australochelys_africanus	((Chubutemys_copelloi	(Meiolania_planiceps	(Kallokibotion_bajazidi	(((Thalssemys_bruntrutana	(Ordosemys_sp._IVPP_V12092	((Portlandemys_mcdowelli	(Jurassichelon_oleronensis	(Plesiochelys_planiceps	(Plesiochelys_etalloni	Plesiochelys_bigleri ))))	(Solnhofia_parsonsi	(Leyvachelys_cipadi	(Brachyopsemys_tingitana	(Sandownia_harrisi	Angolachelys_mbaxi )))))))	(((((((Kirgizemys_hoburensis	(Kirgizemys_dmitrievi	(Judithemys_sukhanovi	(Dracochelys_bicuspis	(Toxochelys_latiremis	(Nichollsemys_baieri_2022	(((Bouliachelys_suteri	(Calcarichelys_gemma	(Chelosphargis_advena	(Santanachelys_gaffneyi	(Notochelone_costata	(Rhinochelys_pulchriceps	Rhinochelys_nammourensis ))))))	((Ocepechelon_bouyai	(Protostega_gigas	Archelon_ischyros ))	(Desmatochelys_lowii	Desmatochelys_padillai )))	((Cabindachelys_landanensis	((Argillochelys_cuneiceps	(((Allopleuron_hoffmanni	(Dermochelys_coriacea	Eosphargis_breineri ))	(Procolpochelys_charlestonensis	(Oligochelone_rupelensis	Erquelinnesia_gosseleti )))	((Eretmochelys_imbricata	(Caretta_caretta	(Lepidochelys_olivacea	Lepidochelys_kempii )))	(Chelonia_mydas	Natator_depressus ))))	(Puppigerus_camperi
(Proganochelys_quenstedtii	(Australochelys_africanus	((Chubutemys_copelloi	(Meiolania_planiceps	(Kallokibotion_bajazidi	(((Thalssemys_bruntrutana	(Ordosemys_sp._IVPP_V12092	((Portlandemys_mcdowelli	(Jurassichelon_oleronensis	(Plesiochelys_planiceps	(Plesiochelys_etalloni	Plesiochelys_bigleri ))))	(Solnhofia_parsonsi	(Leyvachelys_cipadi	(Brachyopsemys_tingitana	(Sandownia_harrisi	Angolachelys_mbaxi )))))))	(((((((Kirgizemys_hoburensis	(Kirgizemys_dmitrievi	(Judithemys_sukhanovi	(Dracochelys_bicuspis	(Toxochelys_latiremis	(Nichollsemys_baieri_2022	(((Bouliachelys_suteri	(Calcarichelys_gemma	(Chelosphargis_advena	(Notochelone_costata	(Santanachelys_gaffneyi	(Rhinochelys_pulchriceps	Rhinochelys_nammourensis ))))))	((Ocepechelon_bouyai	(Protostega_gigas	Archelon_ischyros ))	(Desmatochelys_lowii	Desmatochelys_padillai )))	((Cabindachelys_landanensis	((Argillochelys_cuneiceps	(((Allopleuron_hoffmanni	(Dermochelys_coriacea	Eosphargis_breineri ))	(Procolpochelys_charlestonensis	(Oligochelone_rupelensis	Erquelinnesia_gosseleti )))	((Eretmochelys_imbricata	(Caretta_caretta	(Lepidochelys_olivacea	Lepidochelys_kempii )))	(Chelonia_mydas	Natator_depressus ))))	(Puppigerus_camperi
(Proganochelys_quenstedtii	(Australochelys_africanus	((Chubutemys_copelloi	(Meiolania_planiceps	(Kallokibotion_bajazidi	(((Thalssemys_bruntrutana	(Ordosemys_sp._IVPP_V12092	((Portlandemys_mcdowelli	(Jurassichelon_oleronensis	(Plesiochelys_planiceps	(Plesiochelys_etalloni	Plesiochelys_bigleri ))))	(Solnhofia_parsonsi	(Leyvachelys_cipadi	(Brachyopsemys_tingitana	(Sandownia_harrisi	Angolachelys_mbaxi )))))))	(((((((Kirgizemys_hoburensis	(Kirgizemys_dmitrievi	(Judithemys_sukhanovi	(Dracochelys_bicuspis	(Toxochelys_latiremis	(Nichollsemys_baieri_2022	(((Calcarichelys_gemma	(Chelosphargis_advena	((Rhinochelys_pulchriceps	Rhinochelys_nammourensis )	(Santanachelys_gaffneyi	Notochelone_costata ))))	(Bouliachelys_suteri	((Ocepechelon_bouyai	(Protostega_gigas	Archelon_ischyros ))	(Desmatochelys_lowii	Desmatochelys_padillai ))))	((Cabindachelys_landanensis	((Argillochelys_cuneiceps	(((Allopleuron_hoffmanni	(Dermochelys_coriacea	Eosphargis_breineri ))	(Procolpochelys_charlestonensis	(Oligochelone_rupelensis	Erquelinnesia_gosseleti )))	((Eretmochelys_imbricata	(Caretta_caretta	(Lepidochelys_olivacea	Lepidochelys_kempii )))	(Chelonia_mydas	Natator_depressus ))))	(Puppigerus_camperi
(Proganochelys_quenstedtii	(Australochelys_africanus	((Chubutemys_copelloi	(Meiolania_planiceps	(Kallokibotion_bajazidi	(((Thalssemys_bruntrutana	(Ordosemys_sp._IVPP_V12092	((Portlandemys_mcdowelli	(Jurassichelon_oleronensis	(Plesiochelys_etalloni	(Plesiochelys_planiceps	Plesiochelys_bigleri ))))	(Solnhofia_parsonsi	(Brachyopsemys_tingitana	(Leyvachelys_cipadi	(Sandownia_harrisi	Angolachelys_mbaxi )))))))	((((((((Dracochelys_bicuspis	(Toxochelys_latiremis	(Nichollsemys_baieri_2022	(((Bouliachelys_suteri	(Calcarichelys_gemma	(Chelosphargis_advena	(Santanachelys_gaffneyi	(Notochelone_costata	(Rhinochelys_pulchriceps	Rhinochelys_nammourensis ))))))	((Ocepechelon_bouyai	(Protostega_gigas	Archelon_ischyros ))	(Desmatochelys_lowii	Desmatochelys_padillai )))	((Cabindachelys_landanensis	((Argillochelys_cuneiceps	(((Allopleuron_hoffmanni	(Dermochelys_coriacea	Eosphargis_breineri ))	(Erquelinnesia_gosseleti	(Procolpochelys_charlestonensis	Oligochelone_rupelensis )))	((Eretmochelys_imbricata	(Caretta_caretta	(Lepidochelys_olivacea	Lepidochelys_kempii )))	(Chelonia_mydas	Natator_depressus ))))	(Puppigerus_camperi	Eochelone_brabantica )))	(Peritresius_martini	Ctenochelys ))))))
(Proganochelys_quenstedtii	(Australochelys_africanus	((Chubutemys_copelloi	(Meiolania_planiceps	(Kallokibotion_bajazidi	(((Thalssemys_bruntrutana	(Ordosemys_sp._IVPP_V12092	((Portlandemys_mcdowelli	(Jurassichelon_oleronensis	(Plesiochelys_bigleri	(Plesiochelys_planiceps	Plesiochelys_etalloni ))))	(Solnhofia_parsonsi	(Leyvachelys_cipadi	(Brachyopsemys_tingitana	(Sandownia_harrisi	Angolachelys_mbaxi )))))))	((((((((Dracochelys_bicuspis	(Toxochelys_latiremis	(Nichollsemys_baieri_2022	(((Bouliachelys_suteri	(Calcarichelys_gemma	(Chelosphargis_advena	(Santanachelys_gaffneyi	(Notochelone_costata	(Rhinochelys_pulchriceps	Rhinochelys_nammourensis ))))))	((Ocepechelon_bouyai	(Protostega_gigas	Archelon_ischyros ))	(Desmatochelys_lowii	Desmatochelys_padillai )))	((Cabindachelys_landanensis	((Argillochelys_cuneiceps	(((Allopleuron_hoffmanni	(Dermochelys_coriacea	Eosphargis_breineri ))	(Erquelinnesia_gosseleti	(Procolpochelys_charlestonensis	Oligochelone_rupelensis )))	((Eretmochelys_imbricata	(Caretta_caretta	(Lepidochelys_olivacea	Lepidochelys_kempii )))	(Chelonia_mydas	Natator_depressus ))))	(Puppigerus_camperi	Eochelone_brabantica )))	(Peritresius_martini	Ctenochelys ))))))
(Proganochelys_quenstedtii	(Australochelys_africanus	((Chubutemys_copelloi	(Meiolania_planiceps	(Kallokibotion_bajazidi	(((Thalssemys_bruntrutana	(Ordosemys_sp._IVPP_V12092	((Portlandemys_mcdowelli	(Jurassichelon_oleronensis	(Plesiochelys_bigleri	(Plesiochelys_planiceps	Plesiochelys_etalloni ))))	(Solnhofia_parsonsi	(Brachyopsemys_tingitana	(Leyvachelys_cipadi	(Sandownia_harrisi	Angolachelys_mbaxi )))))))	((((((((Dracochelys_bicuspis	(Toxochelys_latiremis	(Nichollsemys_baieri_2022	(((Bouliachelys_suteri	(Calcarichelys_gemma	(Chelosphargis_advena	(Santanachelys_gaffneyi	(Notochelone_costata	(Rhinochelys_pulchriceps	Rhinochelys_nammourensis ))))))	((Ocepechelon_bouyai	(Protostega_gigas	Archelon_ischyros ))	(Desmatochelys_lowii	Desmatochelys_padillai )))	((Cabindachelys_landanensis	((Argillochelys_cuneiceps	(((Allopleuron_hoffmanni	(Dermochelys_coriacea	Eosphargis_breineri ))	(Erquelinnesia_gosseleti	(Procolpochelys_charlestonensis	Oligochelone_rupelensis )))	((Eretmochelys_imbricata	(Caretta_caretta	(Lepidochelys_olivacea	Lepidochelys_kempii )))	(Chelonia_mydas	Natator_depressus ))))	(Puppigerus_camperi	Eochelone_brabantica )))	(Peritresius_martini	Ctenochelys ))))))
(Proganochelys_quenstedtii	(Australochelys_africanus	((Chubutemys_copelloi	(Meiolania_planiceps	(Kallokibotion_bajazidi	(((Thalssemys_bruntrutana	(Ordosemys_sp._IVPP_V12092	((Portlandemys_mcdowelli	(Jurassichelon_oleronensis	(Plesiochelys_bigleri	(Plesiochelys_planiceps	Plesiochelys_etalloni ))))	(Solnhofia_parsonsi	(Brachyopsemys_tingitana	(Leyvachelys_cipadi	(Sandownia_harrisi	Angolachelys_mbaxi )))))))	((((((((Dracochelys_bicuspis	(Toxochelys_latiremis	(Nichollsemys_baieri_2022	(((Calcarichelys_gemma	(Chelosphargis_advena	(Santanachelys_gaffneyi	(Notochelone_costata	(Rhinochelys_pulchriceps	Rhinochelys_nammourensis )))))	(Bouliachelys_suteri	((Ocepechelon_bouyai	(Protostega_gigas	Archelon_ischyros ))	(Desmatochelys_lowii	Desmatochelys_padillai ))))	((Cabindachelys_landanensis	((Argillochelys_cuneiceps	(((Allopleuron_hoffmanni	(Dermochelys_coriacea	Eosphargis_breineri ))	(Erquelinnesia_gosseleti	(Procolpochelys_charlestonensis	Oligochelone_rupelensis )))	((Eretmochelys_imbricata	(Caretta_caretta	(Lepidochelys_olivacea	Lepidochelys_kempii )))	(Chelonia_mydas	Natator_depressus ))))	(Puppigerus_camperi	Eochelone_brabantica )))	(Peritresius_martini	Ctenochelys ))))))
(Proganochelys_quenstedtii	(Australochelys_africanus	((Chubutemys_copelloi	(Meiolania_planiceps	(Kallokibotion_bajazidi	(((Ordosemys_sp._IVPP_V12092	(Thalssemys_bruntrutana	((Portlandemys_mcdowelli	(Jurassichelon_oleronensis	(Plesiochelys_planiceps	(Plesiochelys_etalloni	Plesiochelys_bigleri ))))	(Solnhofia_parsonsi	(Brachyopsemys_tingitana	(Leyvachelys_cipadi	(Sandownia_harrisi	Angolachelys_mbaxi )))))))	((((((((Dracochelys_bicuspis	(Toxochelys_latiremis	(Nichollsemys_baieri_2022	((((Chelosphargis_advena	((Rhinochelys_pulchriceps	Rhinochelys_nammourensis )	(Santanachelys_gaffneyi	Notochelone_costata )))	(Bouliachelys_suteri	(Ocepechelon_bouyai	(Desmatochelys_lowii	Desmatochelys_padillai ))))	(Calcarichelys_gemma	(Protostega_gigas	Archelon_ischyros )))	((Cabindachelys_landanensis	((Argillochelys_cuneiceps	(((Allopleuron_hoffmanni	(Dermochelys_coriacea	Eosphargis_breineri ))	(Procolpochelys_charlestonensis	(Oligochelone_rupelensis	Erquelinnesia_gosseleti )))	((Eretmochelys_imbricata	(Caretta_caretta	(Lepidochelys_olivacea	Lepidochelys_kempii )))	(Chelonia_mydas	Natator_depressus ))))	(Puppigerus_camperi	Eochelone_brabantica )))	(Peritresius_martini	Ctenochelys ))))))
(Proganochelys_quenstedtii	(Australochelys_africanus	((Chubutemys_copelloi	(Meiolania_planiceps	(Kallokibotion_bajazidi	(((Thalssemys_bruntrutana	(Ordosemys_sp._IVPP_V12092	((Portlandemys_mcdowelli	(Jurassichelon_oleronensis	(Plesiochelys_bigleri	(Plesiochelys_planiceps	Plesiochelys_etalloni ))))	(Solnhofia_parsonsi	(Brachyopsemys_tingitana	(Leyvachelys_cipadi	(Sandownia_harrisi	Angolachelys_mbaxi )))))))	(((((((Kirgizemys_hoburensis	(Kirgizemys_dmitrievi	(Judithemys_sukhanovi	(Dracochelys_bicuspis	(Toxochelys_latiremis	(Nichollsemys_baieri_2022	(((Bouliachelys_suteri	(Calcarichelys_gemma	(Chelosphargis_advena	(Santanachelys_gaffneyi	(Notochelone_costata	(Rhinochelys_pulchriceps	Rhinochelys_nammourensis ))))))	((Ocepechelon_bouyai	(Protostega_gigas	Archelon_ischyros ))	(Desmatochelys_lowii	Desmatochelys_padillai )))	((Cabindachelys_landanensis	((Argillochelys_cuneiceps	(((Allopleuron_hoffmanni	(Dermochelys_coriacea	Eosphargis_breineri ))	(Procolpochelys_charlestonensis	(Oligochelone_rupelensis	Erquelinnesia_gosseleti )))	((Eretmochelys_imbricata	(Caretta_caretta	(Lepidochelys_olivacea	Lepidochelys_kempii )))	(Chelonia_mydas	Natator_depressus ))))	(Puppigerus_camperi
(Proganochelys_quenstedtii	(Australochelys_africanus	((Chubutemys_copelloi	(Meiolania_planiceps	(Kallokibotion_bajazidi	(((Ordosemys_sp._IVPP_V12092	(Thalssemys_bruntrutana	((Portlandemys_mcdowelli	(Jurassichelon_oleronensis	(Plesiochelys_bigleri	(Plesiochelys_planiceps	Plesiochelys_etalloni ))))	(Solnhofia_parsonsi	(Leyvachelys_cipadi	(Brachyopsemys_tingitana	(Sandownia_harrisi	Angolachelys_mbaxi )))))))	(((((((Kirgizemys_hoburensis	(Kirgizemys_dmitrievi	(Judithemys_sukhanovi	(Dracochelys_bicuspis	(Toxochelys_latiremis	(Nichollsemys_baieri_2022	(((Bouliachelys_suteri	(Calcarichelys_gemma	(Chelosphargis_advena	(Santanachelys_gaffneyi	(Notochelone_costata	(Rhinochelys_pulchriceps	Rhinochelys_nammourensis ))))))	((Ocepechelon_bouyai	(Protostega_gigas	Archelon_ischyros ))	(Desmatochelys_lowii	Desmatochelys_padillai )))	((Cabindachelys_landanensis	((Argillochelys_cuneiceps	(((Allopleuron_hoffmanni	(Dermochelys_coriacea	Eosphargis_breineri ))	(Erquelinnesia_gosseleti	(Procolpochelys_charlestonensis	Oligochelone_rupelensis )))	((Eretmochelys_imbricata	(Caretta_caretta	(Lepidochelys_olivacea	Lepidochelys_kempii )))	(Chelonia_mydas	Natator_depressus ))))	(Puppigerus_camperi
(Proganochelys_quenstedtii	(Australochelys_africanus	((Chubutemys_copelloi	(Meiolania_planiceps	(Kallokibotion_bajazidi	(((Ordosemys_sp._IVPP_V12092	(Thalssemys_bruntrutana	((Portlandemys_mcdowelli	(Jurassichelon_oleronensis	(Plesiochelys_bigleri	(Plesiochelys_planiceps	Plesiochelys_etalloni ))))	(Solnhofia_parsonsi	(Leyvachelys_cipadi	(Brachyopsemys_tingitana	(Sandownia_harrisi	Angolachelys_mbaxi )))))))	(((((((Kirgizemys_hoburensis	(Kirgizemys_dmitrievi	(Judithemys_sukhanovi	(Dracochelys_bicuspis	(Toxochelys_latiremis	(Nichollsemys_baieri_2022	(((Bouliachelys_suteri	(Calcarichelys_gemma	(Chelosphargis_advena	(Notochelone_costata	(Santanachelys_gaffneyi	(Rhinochelys_pulchriceps	Rhinochelys_nammourensis ))))))	((Ocepechelon_bouyai	(Protostega_gigas	Archelon_ischyros ))	(Desmatochelys_lowii	Desmatochelys_padillai )))	((Cabindachelys_landanensis	((Argillochelys_cuneiceps	(((Allopleuron_hoffmanni	(Dermochelys_coriacea	Eosphargis_breineri ))	(Erquelinnesia_gosseleti	(Procolpochelys_charlestonensis	Oligochelone_rupelensis )))	((Eretmochelys_imbricata	(Caretta_caretta	(Lepidochelys_olivacea	Lepidochelys_kempii )))	(Chelonia_mydas	Natator_depressus ))))	(Puppigerus_camperi
(Proganochelys_quenstedtii	(Australochelys_africanus	((Chubutemys_copelloi	(Meiolania_planiceps	(Kallokibotion_bajazidi	(((Ordosemys_sp._IVPP_V12092	(Thalssemys_bruntrutana	((Portlandemys_mcdowelli	(Jurassichelon_oleronensis	(Plesiochelys_bigleri	(Plesiochelys_planiceps	Plesiochelys_etalloni ))))	(Solnhofia_parsonsi	(Leyvachelys_cipadi	(Brachyopsemys_tingitana	(Sandownia_harrisi	Angolachelys_mbaxi )))))))	(((((((Kirgizemys_hoburensis	(Kirgizemys_dmitrievi	(Judithemys_sukhanovi	(Dracochelys_bicuspis	(Toxochelys_latiremis	(Nichollsemys_baieri_2022	(((Calcarichelys_gemma	(Chelosphargis_advena	((Rhinochelys_pulchriceps	Rhinochelys_nammourensis )	(Santanachelys_gaffneyi	Notochelone_costata ))))	(Bouliachelys_suteri	((Ocepechelon_bouyai	(Protostega_gigas	Archelon_ischyros ))	(Desmatochelys_lowii	Desmatochelys_padillai ))))	((Cabindachelys_landanensis	((Argillochelys_cuneiceps	(((Allopleuron_hoffmanni	(Dermochelys_coriacea	Eosphargis_breineri ))	(Erquelinnesia_gosseleti	(Procolpochelys_charlestonensis	Oligochelone_rupelensis )))	((Eretmochelys_imbricata	(Caretta_caretta	(Lepidochelys_olivacea	Lepidochelys_kempii )))	(Chelonia_mydas	Natator_depressus ))))	(Puppigerus_camperi
(Proganochelys_quenstedtii	(Australochelys_africanus	((Chubutemys_copelloi	(Meiolania_planiceps	(Kallokibotion_bajazidi	(((Thalssemys_bruntrutana	(Ordosemys_sp._IVPP_V12092	((Portlandemys_mcdowelli	(Jurassichelon_oleronensis	(Plesiochelys_planiceps	(Plesiochelys_etalloni	Plesiochelys_bigleri ))))	(Solnhofia_parsonsi	(Brachyopsemys_tingitana	(Leyvachelys_cipadi	(Sandownia_harrisi	Angolachelys_mbaxi )))))))	(((((((Kirgizemys_hoburensis	(Kirgizemys_dmitrievi	(Judithemys_sukhanovi	(Dracochelys_bicuspis	(Toxochelys_latiremis	(Nichollsemys_baieri_2022	(((Bouliachelys_suteri	(Calcarichelys_gemma	(Chelosphargis_advena	(Notochelone_costata	(Santanachelys_gaffneyi	(Rhinochelys_pulchriceps	Rhinochelys_nammourensis ))))))	((Ocepechelon_bouyai	(Protostega_gigas	Archelon_ischyros ))	(Desmatochelys_lowii	Desmatochelys_padillai )))	((Cabindachelys_landanensis	((Argillochelys_cuneiceps	(((Allopleuron_hoffmanni	(Dermochelys_coriacea	Eosphargis_breineri ))	(Procolpochelys_charlestonensis	(Oligochelone_rupelensis	Erquelinnesia_gosseleti )))	((Eretmochelys_imbricata	(Caretta_caretta	(Lepidochelys_olivacea	Lepidochelys_kempii )))	(Chelonia_mydas	Natator_depressus ))))	(Puppigerus_camperi
(Proganochelys_quenstedtii	(Australochelys_africanus	((Chubutemys_copelloi	(Meiolania_planiceps	(Kallokibotion_bajazidi	(((Ordosemys_sp._IVPP_V12092	(Thalssemys_bruntrutana	((Portlandemys_mcdowelli	(Jurassichelon_oleronensis	(Plesiochelys_etalloni	(Plesiochelys_planiceps	Plesiochelys_bigleri ))))	(Solnhofia_parsonsi	(Leyvachelys_cipadi	(Brachyopsemys_tingitana	(Sandownia_harrisi	Angolachelys_mbaxi )))))))	((((((((Dracochelys_bicuspis	(Toxochelys_latiremis	(Nichollsemys_baieri_2022	((Calcarichelys_gemma	(((Chelosphargis_advena	((Rhinochelys_pulchriceps	Rhinochelys_nammourensis )	(Santanachelys_gaffneyi	Notochelone_costata )))	(Bouliachelys_suteri	(Ocepechelon_bouyai	(Desmatochelys_lowii	Desmatochelys_padillai ))))	(Protostega_gigas	Archelon_ischyros )))	((Cabindachelys_landanensis	((Argillochelys_cuneiceps	(((Allopleuron_hoffmanni	(Dermochelys_coriacea	Eosphargis_breineri ))	(Procolpochelys_charlestonensis	(Oligochelone_rupelensis	Erquelinnesia_gosseleti )))	((Eretmochelys_imbricata	(Caretta_caretta	(Lepidochelys_olivacea	Lepidochelys_kempii )))	(Chelonia_mydas	Natator_depressus ))))	(Puppigerus_camperi	Eochelone_brabantica )))	(Peritresius_martini	Ctenochelys ))))))
(Proganochelys_quenstedtii	(Australochelys_africanus	((Chubutemys_copelloi	(Meiolania_planiceps	(Kallokibotion_bajazidi	(((Ordosemys_sp._IVPP_V12092	(Thalssemys_bruntrutana	((Portlandemys_mcdowelli	(Jurassichelon_oleronensis	(Plesiochelys_bigleri	(Plesiochelys_planiceps	Plesiochelys_etalloni ))))	(Solnhofia_parsonsi	(Leyvachelys_cipadi	(Brachyopsemys_tingitana	(Sandownia_harrisi	Angolachelys_mbaxi )))))))	((((((((Dracochelys_bicuspis	(Toxochelys_latiremis	(Nichollsemys_baieri_2022	((Calcarichelys_gemma	(((Chelosphargis_advena	((Rhinochelys_pulchriceps	Rhinochelys_nammourensis )	(Santanachelys_gaffneyi	Notochelone_costata )))	(Bouliachelys_suteri	(Ocepechelon_bouyai	(Desmatochelys_lowii	Desmatochelys_padillai ))))	(Protostega_gigas	Archelon_ischyros )))	((Cabindachelys_landanensis	((Argillochelys_cuneiceps	(((Allopleuron_hoffmanni	(Dermochelys_coriacea	Eosphargis_breineri ))	(Procolpochelys_charlestonensis	(Oligochelone_rupelensis	Erquelinnesia_gosseleti )))	((Eretmochelys_imbricata	(Caretta_caretta	(Lepidochelys_olivacea	Lepidochelys_kempii )))	(Chelonia_mydas	Natator_depressus ))))	(Puppigerus_camperi	Eochelone_brabantica )))	(Peritresius_martini	Ctenochelys ))))))
(Proganochelys_quenstedtii	(Australochelys_africanus	((Chubutemys_copelloi	(Meiolania_planiceps	(Kallokibotion_bajazidi	(((Ordosemys_sp._IVPP_V12092	(Thalssemys_bruntrutana	((Portlandemys_mcdowelli	(Jurassichelon_oleronensis	(Plesiochelys_bigleri	(Plesiochelys_planiceps	Plesiochelys_etalloni ))))	(Solnhofia_parsonsi	(Leyvachelys_cipadi	(Brachyopsemys_tingitana	(Sandownia_harrisi	Angolachelys_mbaxi )))))))	((((((((Dracochelys_bicuspis	(Toxochelys_latiremis	(Nichollsemys_baieri_2022	((Calcarichelys_gemma	((Chelosphargis_advena	((Rhinochelys_pulchriceps	Rhinochelys_nammourensis )	(Santanachelys_gaffneyi	Notochelone_costata )))	(Bouliachelys_suteri	((Ocepechelon_bouyai	(Protostega_gigas	Archelon_ischyros ))	(Desmatochelys_lowii	Desmatochelys_padillai )))))	((Cabindachelys_landanensis	((Argillochelys_cuneiceps	(((Allopleuron_hoffmanni	(Dermochelys_coriacea	Eosphargis_breineri ))	(Procolpochelys_charlestonensis	(Oligochelone_rupelensis	Erquelinnesia_gosseleti )))	((Eretmochelys_imbricata	(Caretta_caretta	(Lepidochelys_olivacea	Lepidochelys_kempii )))	(Chelonia_mydas	Natator_depressus ))))	(Puppigerus_camperi	Eochelone_brabantica )))	(Peritresius_martini	Ctenochelys ))))))
(Proganochelys_quenstedtii	(Australochelys_africanus	((Chubutemys_copelloi	(Meiolania_planiceps	(Kallokibotion_bajazidi	(((Thalssemys_bruntrutana	(Ordosemys_sp._IVPP_V12092	((Portlandemys_mcdowelli	(Jurassichelon_oleronensis	(Plesiochelys_planiceps	(Plesiochelys_etalloni	Plesiochelys_bigleri ))))	(Solnhofia_parsonsi	(Leyvachelys_cipadi	(Brachyopsemys_tingitana	(Sandownia_harrisi	Angolachelys_mbaxi )))))))	((((((((Dracochelys_bicuspis	(Toxochelys_latiremis	(Nichollsemys_baieri_2022	(((Bouliachelys_suteri	(Calcarichelys_gemma	(Chelosphargis_advena	(Notochelone_costata	(Santanachelys_gaffneyi	(Rhinochelys_pulchriceps	Rhinochelys_nammourensis ))))))	((Ocepechelon_bouyai	(Protostega_gigas	Archelon_ischyros ))	(Desmatochelys_lowii	Desmatochelys_padillai )))	((Cabindachelys_landanensis	((Argillochelys_cuneiceps	(((Allopleuron_hoffmanni	(Dermochelys_coriacea	Eosphargis_breineri ))	(Erquelinnesia_gosseleti	(Procolpochelys_charlestonensis	Oligochelone_rupelensis )))	((Eretmochelys_imbricata	(Caretta_caretta	(Lepidochelys_olivacea	Lepidochelys_kempii )))	(Chelonia_mydas	Natator_depressus ))))	(Puppigerus_camperi	Eochelone_brabantica )))	(Peritresius_martini	Ctenochelys ))))))
(Proganochelys_quenstedtii	(Australochelys_africanus	((Chubutemys_copelloi	(Meiolania_planiceps	(Kallokibotion_bajazidi	(((Thalssemys_bruntrutana	(Ordosemys_sp._IVPP_V12092	((Portlandemys_mcdowelli	(Jurassichelon_oleronensis	(Plesiochelys_bigleri	(Plesiochelys_planiceps	Plesiochelys_etalloni ))))	(Solnhofia_parsonsi	(Leyvachelys_cipadi	(Brachyopsemys_tingitana	(Sandownia_harrisi	Angolachelys_mbaxi )))))))	((((((((Dracochelys_bicuspis	(Toxochelys_latiremis	(Nichollsemys_baieri_2022	(((Bouliachelys_suteri	(Calcarichelys_gemma	(Chelosphargis_advena	(Notochelone_costata	(Santanachelys_gaffneyi	(Rhinochelys_pulchriceps	Rhinochelys_nammourensis ))))))	((Ocepechelon_bouyai	(Protostega_gigas	Archelon_ischyros ))	(Desmatochelys_lowii	Desmatochelys_padillai )))	((Cabindachelys_landanensis	((Argillochelys_cuneiceps	(((Allopleuron_hoffmanni	(Dermochelys_coriacea	Eosphargis_breineri ))	(Erquelinnesia_gosseleti	(Procolpochelys_charlestonensis	Oligochelone_rupelensis )))	((Eretmochelys_imbricata	(Caretta_caretta	(Lepidochelys_olivacea	Lepidochelys_kempii )))	(Chelonia_mydas	Natator_depressus ))))	(Puppigerus_camperi	Eochelone_brabantica )))	(Peritresius_martini	Ctenochelys ))))))
(Proganochelys_quenstedtii	(Australochelys_africanus	((Chubutemys_copelloi	(Meiolania_planiceps	(Kallokibotion_bajazidi	(((Thalssemys_bruntrutana	(Ordosemys_sp._IVPP_V12092	((Portlandemys_mcdowelli	(Jurassichelon_oleronensis	(Plesiochelys_etalloni	(Plesiochelys_planiceps	Plesiochelys_bigleri ))))	(Solnhofia_parsonsi	(Leyvachelys_cipadi	(Brachyopsemys_tingitana	(Sandownia_harrisi	Angolachelys_mbaxi )))))))	((((((((Dracochelys_bicuspis	(Toxochelys_latiremis	(Nichollsemys_baieri_2022	(((Bouliachelys_suteri	(Calcarichelys_gemma	(Chelosphargis_advena	(Santanachelys_gaffneyi	(Notochelone_costata	(Rhinochelys_pulchriceps	Rhinochelys_nammourensis ))))))	((Ocepechelon_bouyai	(Protostega_gigas	Archelon_ischyros ))	(Desmatochelys_lowii	Desmatochelys_padillai )))	((Cabindachelys_landanensis	((Argillochelys_cuneiceps	(((Allopleuron_hoffmanni	(Dermochelys_coriacea	Eosphargis_breineri ))	(Erquelinnesia_gosseleti	(Procolpochelys_charlestonensis	Oligochelone_rupelensis )))	((Eretmochelys_imbricata	(Caretta_caretta	(Lepidochelys_olivacea	Lepidochelys_kempii )))	(Chelonia_mydas	Natator_depressus ))))	(Puppigerus_camperi	Eochelone_brabantica )))	(Peritresius_martini	Ctenochelys ))))))
(Proganochelys_quenstedtii	(Australochelys_africanus	((Chubutemys_copelloi	(Meiolania_planiceps	(Kallokibotion_bajazidi	(((Thalssemys_bruntrutana	(Ordosemys_sp._IVPP_V12092	((Portlandemys_mcdowelli	(Jurassichelon_oleronensis	(Plesiochelys_etalloni	(Plesiochelys_planiceps	Plesiochelys_bigleri ))))	(Solnhofia_parsonsi	(Leyvachelys_cipadi	(Brachyopsemys_tingitana	(Sandownia_harrisi	Angolachelys_mbaxi )))))))	((((((((Dracochelys_bicuspis	(Toxochelys_latiremis	(Nichollsemys_baieri_2022	(((Bouliachelys_suteri	(Calcarichelys_gemma	(Chelosphargis_advena	(Notochelone_costata	(Santanachelys_gaffneyi	(Rhinochelys_pulchriceps	Rhinochelys_nammourensis ))))))	((Ocepechelon_bouyai	(Protostega_gigas	Archelon_ischyros ))	(Desmatochelys_lowii	Desmatochelys_padillai )))	((Cabindachelys_landanensis	((Argillochelys_cuneiceps	(((Allopleuron_hoffmanni	(Dermochelys_coriacea	Eosphargis_breineri ))	(Erquelinnesia_gosseleti	(Procolpochelys_charlestonensis	Oligochelone_rupelensis )))	((Eretmochelys_imbricata	(Caretta_caretta	(Lepidochelys_olivacea	Lepidochelys_kempii )))	(Chelonia_mydas	Natator_depressus ))))	(Puppigerus_camperi	Eochelone_brabantica )))	(Peritresius_martini	Ctenochelys ))))))
(Proganochelys_quenstedtii	(Australochelys_africanus	((Chubutemys_copelloi	(Meiolania_planiceps	(Kallokibotion_bajazidi	(((Ordosemys_sp._IVPP_V12092	(Thalssemys_bruntrutana	((Portlandemys_mcdowelli	(Jurassichelon_oleronensis	(Plesiochelys_etalloni	(Plesiochelys_planiceps	Plesiochelys_bigleri ))))	(Solnhofia_parsonsi	(Brachyopsemys_tingitana	(Leyvachelys_cipadi	(Sandownia_harrisi	Angolachelys_mbaxi )))))))	((((((((Dracochelys_bicuspis	(Toxochelys_latiremis	(Nichollsemys_baieri_2022	(((Bouliachelys_suteri	((Chelosphargis_advena	((Rhinochelys_pulchriceps	Rhinochelys_nammourensis )	(Santanachelys_gaffneyi	Notochelone_costata )))	(Ocepechelon_bouyai	(Desmatochelys_lowii	Desmatochelys_padillai ))))	(Calcarichelys_gemma	(Protostega_gigas	Archelon_ischyros )))	((Cabindachelys_landanensis	((Argillochelys_cuneiceps	(((Allopleuron_hoffmanni	(Dermochelys_coriacea	Eosphargis_breineri ))	(Procolpochelys_charlestonensis	(Oligochelone_rupelensis	Erquelinnesia_gosseleti )))	((Eretmochelys_imbricata	(Caretta_caretta	(Lepidochelys_olivacea	Lepidochelys_kempii )))	(Chelonia_mydas	Natator_depressus ))))	(Puppigerus_camperi	Eochelone_brabantica )))	(Peritresius_martini	Ctenochelys ))))))
(Proganochelys_quenstedtii	(Australochelys_africanus	((Chubutemys_copelloi	(Meiolania_planiceps	(Kallokibotion_bajazidi	(((Ordosemys_sp._IVPP_V12092	(Thalssemys_bruntrutana	((Portlandemys_mcdowelli	(Jurassichelon_oleronensis	(Plesiochelys_bigleri	(Plesiochelys_planiceps	Plesiochelys_etalloni ))))	(Solnhofia_parsonsi	(Brachyopsemys_tingitana	(Leyvachelys_cipadi	(Sandownia_harrisi	Angolachelys_mbaxi )))))))	((((((((Dracochelys_bicuspis	(Toxochelys_latiremis	(Nichollsemys_baieri_2022	(((Bouliachelys_suteri	(Calcarichelys_gemma	(Chelosphargis_advena	(Notochelone_costata	(Santanachelys_gaffneyi	(Rhinochelys_pulchriceps	Rhinochelys_nammourensis ))))))	((Ocepechelon_bouyai	(Protostega_gigas	Archelon_ischyros ))	(Desmatochelys_lowii	Desmatochelys_padillai )))	((Cabindachelys_landanensis	((Argillochelys_cuneiceps	(((Allopleuron_hoffmanni	(Dermochelys_coriacea	Eosphargis_breineri ))	(Erquelinnesia_gosseleti	(Procolpochelys_charlestonensis	Oligochelone_rupelensis )))	((Eretmochelys_imbricata	(Caretta_caretta	(Lepidochelys_olivacea	Lepidochelys_kempii )))	(Chelonia_mydas	Natator_depressus ))))	(Puppigerus_camperi	Eochelone_brabantica )))	(Peritresius_martini	Ctenochelys ))))))
(Proganochelys_quenstedtii	(Australochelys_africanus	((Chubutemys_copelloi	(Meiolania_planiceps	(Kallokibotion_bajazidi	(((Ordosemys_sp._IVPP_V12092	(Thalssemys_bruntrutana	((Portlandemys_mcdowelli	(Jurassichelon_oleronensis	(Plesiochelys_etalloni	(Plesiochelys_planiceps	Plesiochelys_bigleri ))))	(Solnhofia_parsonsi	(Brachyopsemys_tingitana	(Leyvachelys_cipadi	(Sandownia_harrisi	Angolachelys_mbaxi )))))))	((((((((Dracochelys_bicuspis	(Toxochelys_latiremis	(Nichollsemys_baieri_2022	(((Bouliachelys_suteri	(Calcarichelys_gemma	(Chelosphargis_advena	(Santanachelys_gaffneyi	(Notochelone_costata	(Rhinochelys_pulchriceps	Rhinochelys_nammourensis ))))))	((Ocepechelon_bouyai	(Protostega_gigas	Archelon_ischyros ))	(Desmatochelys_lowii	Desmatochelys_padillai )))	((Cabindachelys_landanensis	((Argillochelys_cuneiceps	(((Allopleuron_hoffmanni	(Dermochelys_coriacea	Eosphargis_breineri ))	(Erquelinnesia_gosseleti	(Procolpochelys_charlestonensis	Oligochelone_rupelensis )))	((Eretmochelys_imbricata	(Caretta_caretta	(Lepidochelys_olivacea	Lepidochelys_kempii )))	(Chelonia_mydas	Natator_depressus ))))	(Puppigerus_camperi	Eochelone_brabantica )))	(Peritresius_martini	Ctenochelys ))))))
(Proganochelys_quenstedtii	(Australochelys_africanus	((Chubutemys_copelloi	(Meiolania_planiceps	(Kallokibotion_bajazidi	(((Ordosemys_sp._IVPP_V12092	(Thalssemys_bruntrutana	((Portlandemys_mcdowelli	(Jurassichelon_oleronensis	(Plesiochelys_etalloni	(Plesiochelys_planiceps	Plesiochelys_bigleri ))))	(Solnhofia_parsonsi	(Brachyopsemys_tingitana	(Leyvachelys_cipadi	(Sandownia_harrisi	Angolachelys_mbaxi )))))))	((((((((Dracochelys_bicuspis	(Toxochelys_latiremis	(Nichollsemys_baieri_2022	(((Calcarichelys_gemma	(Chelosphargis_advena	(Notochelone_costata	(Santanachelys_gaffneyi	(Rhinochelys_pulchriceps	Rhinochelys_nammourensis )))))	(Bouliachelys_suteri	((Ocepechelon_bouyai	(Protostega_gigas	Archelon_ischyros ))	(Desmatochelys_lowii	Desmatochelys_padillai ))))	((Cabindachelys_landanensis	((Argillochelys_cuneiceps	(((Allopleuron_hoffmanni	(Dermochelys_coriacea	Eosphargis_breineri ))	(Erquelinnesia_gosseleti	(Procolpochelys_charlestonensis	Oligochelone_rupelensis )))	((Eretmochelys_imbricata	(Caretta_caretta	(Lepidochelys_olivacea	Lepidochelys_kempii )))	(Chelonia_mydas	Natator_depressus ))))	(Puppigerus_camperi	Eochelone_brabantica )))	(Peritresius_martini	Ctenochelys ))))))
(Proganochelys_quenstedtii	(Australochelys_africanus	((Chubutemys_copelloi	(Meiolania_planiceps	(Kallokibotion_bajazidi	(((Ordosemys_sp._IVPP_V12092	(Thalssemys_bruntrutana	((Portlandemys_mcdowelli	(Jurassichelon_oleronensis	(Plesiochelys_planiceps	(Plesiochelys_etalloni	Plesiochelys_bigleri ))))	(Solnhofia_parsonsi	(Brachyopsemys_tingitana	(Leyvachelys_cipadi	(Sandownia_harrisi	Angolachelys_mbaxi )))))))	((((((((Dracochelys_bicuspis	(Toxochelys_latiremis	(Nichollsemys_baieri_2022	((Calcarichelys_gemma	(((Chelosphargis_advena	((Rhinochelys_pulchriceps	Rhinochelys_nammourensis )	(Santanachelys_gaffneyi	Notochelone_costata )))	(Bouliachelys_suteri	(Ocepechelon_bouyai	(Desmatochelys_lowii	Desmatochelys_padillai ))))	(Protostega_gigas	Archelon_ischyros )))	((Cabindachelys_landanensis	((Argillochelys_cuneiceps	(((Allopleuron_hoffmanni	(Dermochelys_coriacea	Eosphargis_breineri ))	(Procolpochelys_charlestonensis	(Oligochelone_rupelensis	Erquelinnesia_gosseleti )))	((Eretmochelys_imbricata	(Caretta_caretta	(Lepidochelys_olivacea	Lepidochelys_kempii )))	(Chelonia_mydas	Natator_depressus ))))	(Puppigerus_camperi	Eochelone_brabantica )))	(Peritresius_martini	Ctenochelys ))))))
(Proganochelys_quenstedtii	(Australochelys_africanus	((Chubutemys_copelloi	(Meiolania_planiceps	(Kallokibotion_bajazidi	(((Ordosemys_sp._IVPP_V12092	(Thalssemys_bruntrutana	((Portlandemys_mcdowelli	(Jurassichelon_oleronensis	(Plesiochelys_bigleri	(Plesiochelys_planiceps	Plesiochelys_etalloni ))))	(Solnhofia_parsonsi	(Brachyopsemys_tingitana	(Leyvachelys_cipadi	(Sandownia_harrisi	Angolachelys_mbaxi )))))))	((((((((Dracochelys_bicuspis	(Toxochelys_latiremis	(Nichollsemys_baieri_2022	(((Bouliachelys_suteri	((Chelosphargis_advena	((Rhinochelys_pulchriceps	Rhinochelys_nammourensis )	(Santanachelys_gaffneyi	Notochelone_costata )))	(Ocepechelon_bouyai	(Desmatochelys_lowii	Desmatochelys_padillai ))))	(Calcarichelys_gemma	(Protostega_gigas	Archelon_ischyros )))	((Cabindachelys_landanensis	((Argillochelys_cuneiceps	(((Allopleuron_hoffmanni	(Dermochelys_coriacea	Eosphargis_breineri ))	(Procolpochelys_charlestonensis	(Oligochelone_rupelensis	Erquelinnesia_gosseleti )))	((Eretmochelys_imbricata	(Caretta_caretta	(Lepidochelys_olivacea	Lepidochelys_kempii )))	(Chelonia_mydas	Natator_depressus ))))	(Puppigerus_camperi	Eochelone_brabantica )))	(Peritresius_martini	Ctenochelys ))))))
(Proganochelys_quenstedtii	(Australochelys_africanus	((Chubutemys_copelloi	(Meiolania_planiceps	(Kallokibotion_bajazidi	(((Ordosemys_sp._IVPP_V12092	(Thalssemys_bruntrutana	((Portlandemys_mcdowelli	(Jurassichelon_oleronensis	(Plesiochelys_bigleri	(Plesiochelys_planiceps	Plesiochelys_etalloni ))))	(Solnhofia_parsonsi	(Brachyopsemys_tingitana	(Leyvachelys_cipadi	(Sandownia_harrisi	Angolachelys_mbaxi )))))))	((((((((Dracochelys_bicuspis	(Toxochelys_latiremis	(Nichollsemys_baieri_2022	((Calcarichelys_gemma	((Chelosphargis_advena	((Rhinochelys_pulchriceps	Rhinochelys_nammourensis )	(Santanachelys_gaffneyi	Notochelone_costata )))	(Bouliachelys_suteri	((Ocepechelon_bouyai	(Protostega_gigas	Archelon_ischyros ))	(Desmatochelys_lowii	Desmatochelys_padillai )))))	((Cabindachelys_landanensis	((Argillochelys_cuneiceps	(((Allopleuron_hoffmanni	(Dermochelys_coriacea	Eosphargis_breineri ))	(Procolpochelys_charlestonensis	(Oligochelone_rupelensis	Erquelinnesia_gosseleti )))	((Eretmochelys_imbricata	(Caretta_caretta	(Lepidochelys_olivacea	Lepidochelys_kempii )))	(Chelonia_mydas	Natator_depressus ))))	(Puppigerus_camperi	Eochelone_brabantica )))	(Peritresius_martini	Ctenochelys ))))))
(Proganochelys_quenstedtii	(Australochelys_africanus	((Chubutemys_copelloi	(Meiolania_planiceps	(Kallokibotion_bajazidi	((((Thalssemys_bruntrutana	Ordosemys_sp._IVPP_V12092 )	((Portlandemys_mcdowelli	(Jurassichelon_oleronensis	(Plesiochelys_planiceps	(Plesiochelys_etalloni	Plesiochelys_bigleri ))))	(Solnhofia_parsonsi	(Brachyopsemys_tingitana	(Leyvachelys_cipadi	(Sandownia_harrisi	Angolachelys_mbaxi ))))))	((((((((Dracochelys_bicuspis	(Toxochelys_latiremis	(Nichollsemys_baieri_2022	((Calcarichelys_gemma	(Bouliachelys_suteri	((Chelosphargis_advena	((Rhinochelys_pulchriceps	Rhinochelys_nammourensis )	(Santanachelys_gaffneyi	Notochelone_costata )))	((Ocepechelon_bouyai	(Protostega_gigas	Archelon_ischyros ))	(Desmatochelys_lowii	Desmatochelys_padillai )))))	((Cabindachelys_landanensis	((Argillochelys_cuneiceps	(((Allopleuron_hoffmanni	(Dermochelys_coriacea	Eosphargis_breineri ))	(Erquelinnesia_gosseleti	(Procolpochelys_charlestonensis	Oligochelone_rupelensis )))	((Eretmochelys_imbricata	(Caretta_caretta	(Lepidochelys_olivacea	Lepidochelys_kempii )))	(Chelonia_mydas	Natator_depressus ))))	(Puppigerus_camperi	Eochelone_brabantica )))	(Peritresius_martini	Ctenochelys ))))))
(Proganochelys_quenstedtii	(Australochelys_africanus	((Chubutemys_copelloi	(Meiolania_planiceps	(Kallokibotion_bajazidi	((((Thalssemys_bruntrutana	Ordosemys_sp._IVPP_V12092 )	((Portlandemys_mcdowelli	(Jurassichelon_oleronensis	(Plesiochelys_bigleri	(Plesiochelys_planiceps	Plesiochelys_etalloni ))))	(Solnhofia_parsonsi	(Brachyopsemys_tingitana	(Leyvachelys_cipadi	(Sandownia_harrisi	Angolachelys_mbaxi ))))))	((((((((Dracochelys_bicuspis	(Toxochelys_latiremis	(Nichollsemys_baieri_2022	((Calcarichelys_gemma	(Bouliachelys_suteri	((Chelosphargis_advena	((Rhinochelys_pulchriceps	Rhinochelys_nammourensis )	(Santanachelys_gaffneyi	Notochelone_costata )))	((Ocepechelon_bouyai	(Protostega_gigas	Archelon_ischyros ))	(Desmatochelys_lowii	Desmatochelys_padillai )))))	((Cabindachelys_landanensis	((Argillochelys_cuneiceps	(((Allopleuron_hoffmanni	(Dermochelys_coriacea	Eosphargis_breineri ))	(Erquelinnesia_gosseleti	(Procolpochelys_charlestonensis	Oligochelone_rupelensis )))	((Eretmochelys_imbricata	(Caretta_caretta	(Lepidochelys_olivacea	Lepidochelys_kempii )))	(Chelonia_mydas	Natator_depressus ))))	(Puppigerus_camperi	Eochelone_brabantica )))	(Peritresius_martini	Ctenochelys ))))))
(Proganochelys_quenstedtii	(Australochelys_africanus	((Chubutemys_copelloi	(Meiolania_planiceps	(Kallokibotion_bajazidi	((((Thalssemys_bruntrutana	Ordosemys_sp._IVPP_V12092 )	((Portlandemys_mcdowelli	(Jurassichelon_oleronensis	(Plesiochelys_etalloni	(Plesiochelys_planiceps	Plesiochelys_bigleri ))))	(Solnhofia_parsonsi	(Leyvachelys_cipadi	(Brachyopsemys_tingitana	(Sandownia_harrisi	Angolachelys_mbaxi ))))))	((((((((Dracochelys_bicuspis	(Toxochelys_latiremis	(Nichollsemys_baieri_2022	((Calcarichelys_gemma	(Bouliachelys_suteri	((Chelosphargis_advena	((Rhinochelys_pulchriceps	Rhinochelys_nammourensis )	(Santanachelys_gaffneyi	Notochelone_costata )))	((Ocepechelon_bouyai	(Protostega_gigas	Archelon_ischyros ))	(Desmatochelys_lowii	Desmatochelys_padillai )))))	((Cabindachelys_landanensis	((Argillochelys_cuneiceps	(((Allopleuron_hoffmanni	(Dermochelys_coriacea	Eosphargis_breineri ))	(Erquelinnesia_gosseleti	(Procolpochelys_charlestonensis	Oligochelone_rupelensis )))	((Eretmochelys_imbricata	(Caretta_caretta	(Lepidochelys_olivacea	Lepidochelys_kempii )))	(Chelonia_mydas	Natator_depressus ))))	(Puppigerus_camperi	Eochelone_brabantica )))	(Peritresius_martini	Ctenochelys ))))))
(Proganochelys_quenstedtii	(Australochelys_africanus	((Chubutemys_copelloi	(Meiolania_planiceps	(Kallokibotion_bajazidi	((((Thalssemys_bruntrutana	Ordosemys_sp._IVPP_V12092 )	((Portlandemys_mcdowelli	(Jurassichelon_oleronensis	(Plesiochelys_etalloni	(Plesiochelys_planiceps	Plesiochelys_bigleri ))))	(Solnhofia_parsonsi	(Brachyopsemys_tingitana	(Leyvachelys_cipadi	(Sandownia_harrisi	Angolachelys_mbaxi ))))))	((((((((Dracochelys_bicuspis	(Toxochelys_latiremis	(Nichollsemys_baieri_2022	(((Calcarichelys_gemma	(Chelosphargis_advena	((Rhinochelys_pulchriceps	Rhinochelys_nammourensis )	(Santanachelys_gaffneyi	Notochelone_costata ))))	(Bouliachelys_suteri	((Ocepechelon_bouyai	(Protostega_gigas	Archelon_ischyros ))	(Desmatochelys_lowii	Desmatochelys_padillai ))))	((Cabindachelys_landanensis	((Argillochelys_cuneiceps	(((Allopleuron_hoffmanni	(Dermochelys_coriacea	Eosphargis_breineri ))	(Erquelinnesia_gosseleti	(Procolpochelys_charlestonensis	Oligochelone_rupelensis )))	((Eretmochelys_imbricata	(Caretta_caretta	(Lepidochelys_olivacea	Lepidochelys_kempii )))	(Chelonia_mydas	Natator_depressus ))))	(Puppigerus_camperi	Eochelone_brabantica )))	(Peritresius_martini	Ctenochelys ))))))
(Proganochelys_quenstedtii	(Australochelys_africanus	((Chubutemys_copelloi	(Meiolania_planiceps	(Kallokibotion_bajazidi	(((Ordosemys_sp._IVPP_V12092	(Thalssemys_bruntrutana	((Portlandemys_mcdowelli	(Jurassichelon_oleronensis	(Plesiochelys_planiceps	(Plesiochelys_etalloni	Plesiochelys_bigleri ))))	(Solnhofia_parsonsi	(Leyvachelys_cipadi	(Brachyopsemys_tingitana	(Sandownia_harrisi	Angolachelys_mbaxi )))))))	((((((((Toxochelys_latiremis	(Nichollsemys_baieri_2022	(((Bouliachelys_suteri	(Calcarichelys_gemma	(Chelosphargis_advena	(Santanachelys_gaffneyi	(Notochelone_costata	(Rhinochelys_pulchriceps	Rhinochelys_nammourensis ))))))	((Ocepechelon_bouyai	(Protostega_gigas	Archelon_ischyros ))	(Desmatochelys_lowii	Desmatochelys_padillai )))	((Cabindachelys_landanensis	((Argillochelys_cuneiceps	(((Allopleuron_hoffmanni	(Dermochelys_coriacea	Eosphargis_breineri ))	(Procolpochelys_charlestonensis	(Oligochelone_rupelensis	Erquelinnesia_gosseleti )))	((Eretmochelys_imbricata	(Caretta_caretta	(Lepidochelys_olivacea	Lepidochelys_kempii )))	(Chelonia_mydas	Natator_depressus ))))	(Puppigerus_camperi	Eochelone_brabantica )))	(Peritresius_martini	Ctenochelys )))))	(Judithemys_sukhanovi
(Proganochelys_quenstedtii	(Australochelys_africanus	((Chubutemys_copelloi	(Meiolania_planiceps	(Kallokibotion_bajazidi	(((Ordosemys_sp._IVPP_V12092	(Thalssemys_bruntrutana	((Portlandemys_mcdowelli	(Jurassichelon_oleronensis	(Plesiochelys_bigleri	(Plesiochelys_planiceps	Plesiochelys_etalloni ))))	(Solnhofia_parsonsi	(Leyvachelys_cipadi	(Brachyopsemys_tingitana	(Sandownia_harrisi	Angolachelys_mbaxi )))))))	((((((((Toxochelys_latiremis	(Nichollsemys_baieri_2022	(((Bouliachelys_suteri	(Calcarichelys_gemma	(Chelosphargis_advena	(Notochelone_costata	(Santanachelys_gaffneyi	(Rhinochelys_pulchriceps	Rhinochelys_nammourensis ))))))	((Ocepechelon_bouyai	(Protostega_gigas	Archelon_ischyros ))	(Desmatochelys_lowii	Desmatochelys_padillai )))	((Cabindachelys_landanensis	((Argillochelys_cuneiceps	(((Allopleuron_hoffmanni	(Dermochelys_coriacea	Eosphargis_breineri ))	(Procolpochelys_charlestonensis	(Oligochelone_rupelensis	Erquelinnesia_gosseleti )))	((Eretmochelys_imbricata	(Caretta_caretta	(Lepidochelys_olivacea	Lepidochelys_kempii )))	(Chelonia_mydas	Natator_depressus ))))	(Puppigerus_camperi	Eochelone_brabantica )))	(Peritresius_martini	Ctenochelys )))))	(Judithemys_sukhanovi
(Proganochelys_quenstedtii	(Australochelys_africanus	((Chubutemys_copelloi	(Meiolania_planiceps	(Kallokibotion_bajazidi	(((Ordosemys_sp._IVPP_V12092	(Thalssemys_bruntrutana	((Portlandemys_mcdowelli	(Jurassichelon_oleronensis	(Plesiochelys_bigleri	(Plesiochelys_planiceps	Plesiochelys_etalloni ))))	(Solnhofia_parsonsi	(Leyvachelys_cipadi	(Brachyopsemys_tingitana	(Sandownia_harrisi	Angolachelys_mbaxi )))))))	((((((((Toxochelys_latiremis	(Nichollsemys_baieri_2022	(((Bouliachelys_suteri	(Calcarichelys_gemma	(Chelosphargis_advena	(Santanachelys_gaffneyi	(Notochelone_costata	(Rhinochelys_pulchriceps	Rhinochelys_nammourensis ))))))	((Ocepechelon_bouyai	(Protostega_gigas	Archelon_ischyros ))	(Desmatochelys_lowii	Desmatochelys_padillai )))	((Cabindachelys_landanensis	((Argillochelys_cuneiceps	(((Allopleuron_hoffmanni	(Dermochelys_coriacea	Eosphargis_breineri ))	(Procolpochelys_charlestonensis	(Oligochelone_rupelensis	Erquelinnesia_gosseleti )))	((Eretmochelys_imbricata	(Caretta_caretta	(Lepidochelys_olivacea	Lepidochelys_kempii )))	(Chelonia_mydas	Natator_depressus ))))	(Puppigerus_camperi	Eochelone_brabantica )))	(Peritresius_martini	Ctenochelys )))))	(Judithemys_sukhanovi
(Proganochelys_quenstedtii	(Australochelys_africanus	((Chubutemys_copelloi	(Meiolania_planiceps	(Kallokibotion_bajazidi	(((Ordosemys_sp._IVPP_V12092	(Thalssemys_bruntrutana	((Portlandemys_mcdowelli	(Jurassichelon_oleronensis	(Plesiochelys_bigleri	(Plesiochelys_planiceps	Plesiochelys_etalloni ))))	(Solnhofia_parsonsi	(Leyvachelys_cipadi	(Brachyopsemys_tingitana	(Sandownia_harrisi	Angolachelys_mbaxi )))))))	((((((((Toxochelys_latiremis	(Nichollsemys_baieri_2022	(((Calcarichelys_gemma	(Chelosphargis_advena	(Santanachelys_gaffneyi	(Notochelone_costata	(Rhinochelys_pulchriceps	Rhinochelys_nammourensis )))))	(Bouliachelys_suteri	((Ocepechelon_bouyai	(Protostega_gigas	Archelon_ischyros ))	(Desmatochelys_lowii	Desmatochelys_padillai ))))	((Cabindachelys_landanensis	((Argillochelys_cuneiceps	(((Allopleuron_hoffmanni	(Dermochelys_coriacea	Eosphargis_breineri ))	(Procolpochelys_charlestonensis	(Oligochelone_rupelensis	Erquelinnesia_gosseleti )))	((Eretmochelys_imbricata	(Caretta_caretta	(Lepidochelys_olivacea	Lepidochelys_kempii )))	(Chelonia_mydas	Natator_depressus ))))	(Puppigerus_camperi	Eochelone_brabantica )))	(Peritresius_martini	Ctenochelys )))))	(Judithemys_sukhanovi
(Proganochelys_quenstedtii	(Australochelys_africanus	((Chubutemys_copelloi	(Meiolania_planiceps	(Kallokibotion_bajazidi	((((Thalssemys_bruntrutana	Ordosemys_sp._IVPP_V12092 )	((Portlandemys_mcdowelli	(Jurassichelon_oleronensis	(Plesiochelys_planiceps	(Plesiochelys_etalloni	Plesiochelys_bigleri ))))	(Solnhofia_parsonsi	(Brachyopsemys_tingitana	(Leyvachelys_cipadi	(Sandownia_harrisi	Angolachelys_mbaxi ))))))	((((((((Toxochelys_latiremis	(Nichollsemys_baieri_2022	(((Bouliachelys_suteri	(Calcarichelys_gemma	(Chelosphargis_advena	(Santanachelys_gaffneyi	(Notochelone_costata	(Rhinochelys_pulchriceps	Rhinochelys_nammourensis ))))))	((Ocepechelon_bouyai	(Protostega_gigas	Archelon_ischyros ))	(Desmatochelys_lowii	Desmatochelys_padillai )))	((Cabindachelys_landanensis	((Argillochelys_cuneiceps	(((Allopleuron_hoffmanni	(Dermochelys_coriacea	Eosphargis_breineri ))	(Erquelinnesia_gosseleti	(Procolpochelys_charlestonensis	Oligochelone_rupelensis )))	((Eretmochelys_imbricata	(Caretta_caretta	(Lepidochelys_olivacea	Lepidochelys_kempii )))	(Chelonia_mydas	Natator_depressus ))))	(Puppigerus_camperi	Eochelone_brabantica )))	(Peritresius_martini	Ctenochelys )))))	(Judithemys_sukhanovi
(Proganochelys_quenstedtii	(Australochelys_africanus	((Chubutemys_copelloi	(Meiolania_planiceps	(Kallokibotion_bajazidi	((((Thalssemys_bruntrutana	Ordosemys_sp._IVPP_V12092 )	((Portlandemys_mcdowelli	(Jurassichelon_oleronensis	(Plesiochelys_etalloni	(Plesiochelys_planiceps	Plesiochelys_bigleri ))))	(Solnhofia_parsonsi	(Brachyopsemys_tingitana	(Leyvachelys_cipadi	(Sandownia_harrisi	Angolachelys_mbaxi ))))))	((((((((Toxochelys_latiremis	(Nichollsemys_baieri_2022	(((Bouliachelys_suteri	(Calcarichelys_gemma	(Chelosphargis_advena	(Notochelone_costata	(Santanachelys_gaffneyi	(Rhinochelys_pulchriceps	Rhinochelys_nammourensis ))))))	((Ocepechelon_bouyai	(Protostega_gigas	Archelon_ischyros ))	(Desmatochelys_lowii	Desmatochelys_padillai )))	((Cabindachelys_landanensis	((Argillochelys_cuneiceps	(((Allopleuron_hoffmanni	(Dermochelys_coriacea	Eosphargis_breineri ))	(Erquelinnesia_gosseleti	(Procolpochelys_charlestonensis	Oligochelone_rupelensis )))	((Eretmochelys_imbricata	(Caretta_caretta	(Lepidochelys_olivacea	Lepidochelys_kempii )))	(Chelonia_mydas	Natator_depressus ))))	(Puppigerus_camperi	Eochelone_brabantica )))	(Peritresius_martini	Ctenochelys )))))	(Judithemys_sukhanovi
(Proganochelys_quenstedtii	(Australochelys_africanus	((Chubutemys_copelloi	(Meiolania_planiceps	(Kallokibotion_bajazidi	((((Thalssemys_bruntrutana	Ordosemys_sp._IVPP_V12092 )	((Portlandemys_mcdowelli	(Jurassichelon_oleronensis	(Plesiochelys_etalloni	(Plesiochelys_planiceps	Plesiochelys_bigleri ))))	(Solnhofia_parsonsi	(Brachyopsemys_tingitana	(Leyvachelys_cipadi	(Sandownia_harrisi	Angolachelys_mbaxi ))))))	((((((((Toxochelys_latiremis	(Nichollsemys_baieri_2022	(((Calcarichelys_gemma	(Chelosphargis_advena	(Santanachelys_gaffneyi	(Notochelone_costata	(Rhinochelys_pulchriceps	Rhinochelys_nammourensis )))))	(Bouliachelys_suteri	((Ocepechelon_bouyai	(Protostega_gigas	Archelon_ischyros ))	(Desmatochelys_lowii	Desmatochelys_padillai ))))	((Cabindachelys_landanensis	((Argillochelys_cuneiceps	(((Allopleuron_hoffmanni	(Dermochelys_coriacea	Eosphargis_breineri ))	(Erquelinnesia_gosseleti	(Procolpochelys_charlestonensis	Oligochelone_rupelensis )))	((Eretmochelys_imbricata	(Caretta_caretta	(Lepidochelys_olivacea	Lepidochelys_kempii )))	(Chelonia_mydas	Natator_depressus ))))	(Puppigerus_camperi	Eochelone_brabantica )))	(Peritresius_martini	Ctenochelys )))))	(Judithemys_sukhanovi
(Proganochelys_quenstedtii	(Australochelys_africanus	((Chubutemys_copelloi	(Meiolania_planiceps	(Kallokibotion_bajazidi	((((Thalssemys_bruntrutana	Ordosemys_sp._IVPP_V12092 )	((Portlandemys_mcdowelli	(Jurassichelon_oleronensis	(Plesiochelys_planiceps	(Plesiochelys_etalloni	Plesiochelys_bigleri ))))	(Solnhofia_parsonsi	(Brachyopsemys_tingitana	(Leyvachelys_cipadi	(Sandownia_harrisi	Angolachelys_mbaxi ))))))	((((((((Toxochelys_latiremis	(Nichollsemys_baieri_2022	((Calcarichelys_gemma	(Bouliachelys_suteri	((Chelosphargis_advena	((Rhinochelys_pulchriceps	Rhinochelys_nammourensis )	(Santanachelys_gaffneyi	Notochelone_costata )))	((Ocepechelon_bouyai	(Protostega_gigas	Archelon_ischyros ))	(Desmatochelys_lowii	Desmatochelys_padillai )))))	((Cabindachelys_landanensis	((Argillochelys_cuneiceps	(((Allopleuron_hoffmanni	(Dermochelys_coriacea	Eosphargis_breineri ))	(Oligochelone_rupelensis	(Procolpochelys_charlestonensis	Erquelinnesia_gosseleti )))	((Eretmochelys_imbricata	(Caretta_caretta	(Lepidochelys_olivacea	Lepidochelys_kempii )))	(Chelonia_mydas	Natator_depressus ))))	(Puppigerus_camperi	Eochelone_brabantica )))	(Peritresius_martini	Ctenochelys )))))	(Judithemys_sukhanovi
(Proganochelys_quenstedtii	(Australochelys_africanus	((Chubutemys_copelloi	(Meiolania_planiceps	(Kallokibotion_bajazidi	((((Thalssemys_bruntrutana	Ordosemys_sp._IVPP_V12092 )	((Portlandemys_mcdowelli	(Jurassichelon_oleronensis	(Plesiochelys_etalloni	(Plesiochelys_planiceps	Plesiochelys_bigleri ))))	(Solnhofia_parsonsi	(Brachyopsemys_tingitana	(Leyvachelys_cipadi	(Sandownia_harrisi	Angolachelys_mbaxi ))))))	((((((((Toxochelys_latiremis	(Nichollsemys_baieri_2022	((Calcarichelys_gemma	(Bouliachelys_suteri	((Chelosphargis_advena	((Rhinochelys_pulchriceps	Rhinochelys_nammourensis )	(Santanachelys_gaffneyi	Notochelone_costata )))	((Ocepechelon_bouyai	(Protostega_gigas	Archelon_ischyros ))	(Desmatochelys_lowii	Desmatochelys_padillai )))))	((Cabindachelys_landanensis	((Argillochelys_cuneiceps	(((Allopleuron_hoffmanni	(Dermochelys_coriacea	Eosphargis_breineri ))	(Oligochelone_rupelensis	(Procolpochelys_charlestonensis	Erquelinnesia_gosseleti )))	((Eretmochelys_imbricata	(Caretta_caretta	(Lepidochelys_olivacea	Lepidochelys_kempii )))	(Chelonia_mydas	Natator_depressus ))))	(Puppigerus_camperi	Eochelone_brabantica )))	(Peritresius_martini	Ctenochelys )))))	(Judithemys_sukhanovi
(Proganochelys_quenstedtii	(Australochelys_africanus	((Chubutemys_copelloi	(Meiolania_planiceps	(Kallokibotion_bajazidi	((((Thalssemys_bruntrutana	Ordosemys_sp._IVPP_V12092 )	((Portlandemys_mcdowelli	(Jurassichelon_oleronensis	(Plesiochelys_bigleri	(Plesiochelys_planiceps	Plesiochelys_etalloni ))))	(Solnhofia_parsonsi	(Leyvachelys_cipadi	(Brachyopsemys_tingitana	(Sandownia_harrisi	Angolachelys_mbaxi ))))))	((((((((Toxochelys_latiremis	(Nichollsemys_baieri_2022	((Calcarichelys_gemma	(Bouliachelys_suteri	((Chelosphargis_advena	((Rhinochelys_pulchriceps	Rhinochelys_nammourensis )	(Santanachelys_gaffneyi	Notochelone_costata )))	((Ocepechelon_bouyai	(Protostega_gigas	Archelon_ischyros ))	(Desmatochelys_lowii	Desmatochelys_padillai )))))	((Cabindachelys_landanensis	((Argillochelys_cuneiceps	(((Allopleuron_hoffmanni	(Dermochelys_coriacea	Eosphargis_breineri ))	(Oligochelone_rupelensis	(Procolpochelys_charlestonensis	Erquelinnesia_gosseleti )))	((Eretmochelys_imbricata	(Caretta_caretta	(Lepidochelys_olivacea	Lepidochelys_kempii )))	(Chelonia_mydas	Natator_depressus ))))	(Puppigerus_camperi	Eochelone_brabantica )))	(Peritresius_martini	Ctenochelys )))))	(Judithemys_sukhanovi
(Proganochelys_quenstedtii	(Australochelys_africanus	((Chubutemys_copelloi	(Meiolania_planiceps	(Kallokibotion_bajazidi	((((Thalssemys_bruntrutana	Ordosemys_sp._IVPP_V12092 )	((Portlandemys_mcdowelli	(Jurassichelon_oleronensis	(Plesiochelys_bigleri	(Plesiochelys_planiceps	Plesiochelys_etalloni ))))	(Solnhofia_parsonsi	(Brachyopsemys_tingitana	(Leyvachelys_cipadi	(Sandownia_harrisi	Angolachelys_mbaxi ))))))	((((((((Dracochelys_bicuspis	(Toxochelys_latiremis	(Nichollsemys_baieri_2022	((Calcarichelys_gemma	(Bouliachelys_suteri	((Chelosphargis_advena	((Rhinochelys_pulchriceps	Rhinochelys_nammourensis )	(Santanachelys_gaffneyi	Notochelone_costata )))	((Ocepechelon_bouyai	(Protostega_gigas	Archelon_ischyros ))	(Desmatochelys_lowii	Desmatochelys_padillai )))))	((Cabindachelys_landanensis	((Argillochelys_cuneiceps	(((Allopleuron_hoffmanni	(Dermochelys_coriacea	Eosphargis_breineri ))	(Oligochelone_rupelensis	(Procolpochelys_charlestonensis	Erquelinnesia_gosseleti )))	((Eretmochelys_imbricata	(Caretta_caretta	(Lepidochelys_olivacea	Lepidochelys_kempii )))	(Chelonia_mydas	Natator_depressus ))))	(Puppigerus_camperi	Eochelone_brabantica )))	(Peritresius_martini	Ctenochelys ))))))
(Proganochelys_quenstedtii	(Australochelys_africanus	((Chubutemys_copelloi	(Meiolania_planiceps	(Kallokibotion_bajazidi	((((Thalssemys_bruntrutana	Ordosemys_sp._IVPP_V12092 )	((Portlandemys_mcdowelli	(Jurassichelon_oleronensis	(Plesiochelys_bigleri	(Plesiochelys_planiceps	Plesiochelys_etalloni ))))	(Solnhofia_parsonsi	(Leyvachelys_cipadi	(Brachyopsemys_tingitana	(Sandownia_harrisi	Angolachelys_mbaxi ))))))	(((((((Kirgizemys_hoburensis	(Kirgizemys_dmitrievi	(Judithemys_sukhanovi	(Dracochelys_bicuspis	(Toxochelys_latiremis	(Nichollsemys_baieri_2022	((Calcarichelys_gemma	(((Chelosphargis_advena	((Rhinochelys_pulchriceps	Rhinochelys_nammourensis )	(Santanachelys_gaffneyi	Notochelone_costata )))	(Bouliachelys_suteri	(Ocepechelon_bouyai	(Desmatochelys_lowii	Desmatochelys_padillai ))))	(Protostega_gigas	Archelon_ischyros )))	((Cabindachelys_landanensis	((Argillochelys_cuneiceps	(((Allopleuron_hoffmanni	(Dermochelys_coriacea	Eosphargis_breineri ))	(Oligochelone_rupelensis	(Procolpochelys_charlestonensis	Erquelinnesia_gosseleti )))	((Eretmochelys_imbricata	(Caretta_caretta	(Lepidochelys_olivacea	Lepidochelys_kempii )))	(Chelonia_mydas	Natator_depressus ))))	(Puppigerus_camperi
(Proganochelys_quenstedtii	(Australochelys_africanus	((Chubutemys_copelloi	(Meiolania_planiceps	(Kallokibotion_bajazidi	((((Thalssemys_bruntrutana	Ordosemys_sp._IVPP_V12092 )	((Portlandemys_mcdowelli	(Jurassichelon_oleronensis	(Plesiochelys_planiceps	(Plesiochelys_etalloni	Plesiochelys_bigleri ))))	(Solnhofia_parsonsi	(Leyvachelys_cipadi	(Brachyopsemys_tingitana	(Sandownia_harrisi	Angolachelys_mbaxi ))))))	(((((((Kirgizemys_hoburensis	(Kirgizemys_dmitrievi	(Judithemys_sukhanovi	(Dracochelys_bicuspis	(Toxochelys_latiremis	(Nichollsemys_baieri_2022	((((Chelosphargis_advena	((Rhinochelys_pulchriceps	Rhinochelys_nammourensis )	(Santanachelys_gaffneyi	Notochelone_costata )))	(Bouliachelys_suteri	(Ocepechelon_bouyai	(Desmatochelys_lowii	Desmatochelys_padillai ))))	(Calcarichelys_gemma	(Protostega_gigas	Archelon_ischyros )))	((Cabindachelys_landanensis	((Argillochelys_cuneiceps	(((Allopleuron_hoffmanni	(Dermochelys_coriacea	Eosphargis_breineri ))	(Oligochelone_rupelensis	(Procolpochelys_charlestonensis	Erquelinnesia_gosseleti )))	((Eretmochelys_imbricata	(Caretta_caretta	(Lepidochelys_olivacea	Lepidochelys_kempii )))	(Chelonia_mydas	Natator_depressus ))))	(Puppigerus_camperi
(Proganochelys_quenstedtii	(Australochelys_africanus	((Chubutemys_copelloi	(Meiolania_planiceps	(Kallokibotion_bajazidi	((((Thalssemys_bruntrutana	Ordosemys_sp._IVPP_V12092 )	((Portlandemys_mcdowelli	(Jurassichelon_oleronensis	(Plesiochelys_planiceps	(Plesiochelys_etalloni	Plesiochelys_bigleri ))))	(Solnhofia_parsonsi	(Leyvachelys_cipadi	(Brachyopsemys_tingitana	(Sandownia_harrisi	Angolachelys_mbaxi ))))))	(((((((Kirgizemys_hoburensis	(Kirgizemys_dmitrievi	(Judithemys_sukhanovi	(Dracochelys_bicuspis	(Toxochelys_latiremis	(Nichollsemys_baieri_2022	(((Bouliachelys_suteri	((Chelosphargis_advena	((Rhinochelys_pulchriceps	Rhinochelys_nammourensis )	(Santanachelys_gaffneyi	Notochelone_costata )))	(Ocepechelon_bouyai	(Desmatochelys_lowii	Desmatochelys_padillai ))))	(Calcarichelys_gemma	(Protostega_gigas	Archelon_ischyros )))	((Cabindachelys_landanensis	((Argillochelys_cuneiceps	(((Allopleuron_hoffmanni	(Dermochelys_coriacea	Eosphargis_breineri ))	(Oligochelone_rupelensis	(Procolpochelys_charlestonensis	Erquelinnesia_gosseleti )))	((Eretmochelys_imbricata	(Caretta_caretta	(Lepidochelys_olivacea	Lepidochelys_kempii )))	(Chelonia_mydas	Natator_depressus ))))	(Puppigerus_camperi
(Proganochelys_quenstedtii	(Australochelys_africanus	((Chubutemys_copelloi	(Meiolania_planiceps	(Kallokibotion_bajazidi	((((Thalssemys_bruntrutana	Ordosemys_sp._IVPP_V12092 )	((Portlandemys_mcdowelli	(Jurassichelon_oleronensis	(Plesiochelys_planiceps	(Plesiochelys_etalloni	Plesiochelys_bigleri ))))	(Solnhofia_parsonsi	(Leyvachelys_cipadi	(Brachyopsemys_tingitana	(Sandownia_harrisi	Angolachelys_mbaxi ))))))	(((((((Kirgizemys_hoburensis	(Kirgizemys_dmitrievi	(Judithemys_sukhanovi	(Dracochelys_bicuspis	(Toxochelys_latiremis	(Nichollsemys_baieri_2022	((Calcarichelys_gemma	((Chelosphargis_advena	((Rhinochelys_pulchriceps	Rhinochelys_nammourensis )	(Santanachelys_gaffneyi	Notochelone_costata )))	(Bouliachelys_suteri	((Ocepechelon_bouyai	(Protostega_gigas	Archelon_ischyros ))	(Desmatochelys_lowii	Desmatochelys_padillai )))))	((Cabindachelys_landanensis	((Argillochelys_cuneiceps	(((Allopleuron_hoffmanni	(Dermochelys_coriacea	Eosphargis_breineri ))	(Oligochelone_rupelensis	(Procolpochelys_charlestonensis	Erquelinnesia_gosseleti )))	((Eretmochelys_imbricata	(Caretta_caretta	(Lepidochelys_olivacea	Lepidochelys_kempii )))	(Chelonia_mydas	Natator_depressus ))))	(Puppigerus_camperi
(Proganochelys_quenstedtii	(Australochelys_africanus	((Chubutemys_copelloi	(Meiolania_planiceps	(Kallokibotion_bajazidi	(((Ordosemys_sp._IVPP_V12092	(Thalssemys_bruntrutana	((Portlandemys_mcdowelli	(Jurassichelon_oleronensis	(Plesiochelys_planiceps	(Plesiochelys_etalloni	Plesiochelys_bigleri ))))	(Solnhofia_parsonsi	(Brachyopsemys_tingitana	(Leyvachelys_cipadi	(Sandownia_harrisi	Angolachelys_mbaxi )))))))	(((((((Kirgizemys_hoburensis	(Kirgizemys_dmitrievi	(Judithemys_sukhanovi	(Dracochelys_bicuspis	(Toxochelys_latiremis	(Nichollsemys_baieri_2022	(((Bouliachelys_suteri	(Calcarichelys_gemma	(Chelosphargis_advena	(Santanachelys_gaffneyi	(Notochelone_costata	(Rhinochelys_pulchriceps	Rhinochelys_nammourensis ))))))	((Ocepechelon_bouyai	(Protostega_gigas	Archelon_ischyros ))	(Desmatochelys_lowii	Desmatochelys_padillai )))	((Cabindachelys_landanensis	((Argillochelys_cuneiceps	(((Allopleuron_hoffmanni	(Dermochelys_coriacea	Eosphargis_breineri ))	(Procolpochelys_charlestonensis	(Oligochelone_rupelensis	Erquelinnesia_gosseleti )))	((Eretmochelys_imbricata	(Caretta_caretta	(Lepidochelys_olivacea	Lepidochelys_kempii )))	(Chelonia_mydas	Natator_depressus ))))	(Puppigerus_camperi
(Proganochelys_quenstedtii	(Australochelys_africanus	((Chubutemys_copelloi	(Meiolania_planiceps	(Kallokibotion_bajazidi	((((Thalssemys_bruntrutana	Ordosemys_sp._IVPP_V12092 )	((Portlandemys_mcdowelli	(Jurassichelon_oleronensis	(Plesiochelys_etalloni	(Plesiochelys_planiceps	Plesiochelys_bigleri ))))	(Solnhofia_parsonsi	(Brachyopsemys_tingitana	(Leyvachelys_cipadi	(Sandownia_harrisi	Angolachelys_mbaxi ))))))	(((((((Kirgizemys_hoburensis	(Kirgizemys_dmitrievi	(Judithemys_sukhanovi	(Dracochelys_bicuspis	(Toxochelys_latiremis	(Nichollsemys_baieri_2022	(((Calcarichelys_gemma	(Chelosphargis_advena	((Rhinochelys_pulchriceps	Rhinochelys_nammourensis )	(Santanachelys_gaffneyi	Notochelone_costata ))))	(Bouliachelys_suteri	((Ocepechelon_bouyai	(Protostega_gigas	Archelon_ischyros ))	(Desmatochelys_lowii	Desmatochelys_padillai ))))	((Cabindachelys_landanensis	((Argillochelys_cuneiceps	(((Allopleuron_hoffmanni	(Dermochelys_coriacea	Eosphargis_breineri ))	(Oligochelone_rupelensis	(Procolpochelys_charlestonensis	Erquelinnesia_gosseleti )))	((Eretmochelys_imbricata	(Caretta_caretta	(Lepidochelys_olivacea	Lepidochelys_kempii )))	(Chelonia_mydas	Natator_depressus ))))	(Puppigerus_camperi
(Proganochelys_quenstedtii	(Australochelys_africanus	((Chubutemys_copelloi	(Meiolania_planiceps	(Kallokibotion_bajazidi	((((Thalssemys_bruntrutana	Ordosemys_sp._IVPP_V12092 )	((Portlandemys_mcdowelli	(Jurassichelon_oleronensis	(Plesiochelys_bigleri	(Plesiochelys_planiceps	Plesiochelys_etalloni ))))	(Solnhofia_parsonsi	(Brachyopsemys_tingitana	(Leyvachelys_cipadi	(Sandownia_harrisi	Angolachelys_mbaxi ))))))	(((((((Kirgizemys_hoburensis	(Kirgizemys_dmitrievi	(Judithemys_sukhanovi	(Dracochelys_bicuspis	(Toxochelys_latiremis	(Nichollsemys_baieri_2022	(((Calcarichelys_gemma	(Chelosphargis_advena	(Santanachelys_gaffneyi	(Notochelone_costata	(Rhinochelys_pulchriceps	Rhinochelys_nammourensis )))))	(Bouliachelys_suteri	((Ocepechelon_bouyai	(Protostega_gigas	Archelon_ischyros ))	(Desmatochelys_lowii	Desmatochelys_padillai ))))	((Cabindachelys_landanensis	((Argillochelys_cuneiceps	(((Allopleuron_hoffmanni	(Dermochelys_coriacea	Eosphargis_breineri ))	(Oligochelone_rupelensis	(Procolpochelys_charlestonensis	Erquelinnesia_gosseleti )))	((Eretmochelys_imbricata	(Caretta_caretta	(Lepidochelys_olivacea	Lepidochelys_kempii )))	(Chelonia_mydas	Natator_depressus ))))	(Puppigerus_camperi
(Proganochelys_quenstedtii	(Australochelys_africanus	((Chubutemys_copelloi	(Meiolania_planiceps	(Kallokibotion_bajazidi	((((Thalssemys_bruntrutana	Ordosemys_sp._IVPP_V12092 )	((Portlandemys_mcdowelli	(Jurassichelon_oleronensis	(Plesiochelys_bigleri	(Plesiochelys_planiceps	Plesiochelys_etalloni ))))	(Solnhofia_parsonsi	(Brachyopsemys_tingitana	(Leyvachelys_cipadi	(Sandownia_harrisi	Angolachelys_mbaxi ))))))	(((((((Kirgizemys_hoburensis	(Kirgizemys_dmitrievi	(Judithemys_sukhanovi	(Dracochelys_bicuspis	(Toxochelys_latiremis	(Nichollsemys_baieri_2022	((Calcarichelys_gemma	((Chelosphargis_advena	((Rhinochelys_pulchriceps	Rhinochelys_nammourensis )	(Santanachelys_gaffneyi	Notochelone_costata )))	(Bouliachelys_suteri	((Ocepechelon_bouyai	(Protostega_gigas	Archelon_ischyros ))	(Desmatochelys_lowii	Desmatochelys_padillai )))))	((Cabindachelys_landanensis	((Argillochelys_cuneiceps	(((Allopleuron_hoffmanni	(Dermochelys_coriacea	Eosphargis_breineri ))	(Oligochelone_rupelensis	(Procolpochelys_charlestonensis	Erquelinnesia_gosseleti )))	((Eretmochelys_imbricata	(Caretta_caretta	(Lepidochelys_olivacea	Lepidochelys_kempii )))	(Chelonia_mydas	Natator_depressus ))))	(Puppigerus_camperi
(Proganochelys_quenstedtii	(Australochelys_africanus	((Chubutemys_copelloi	(Meiolania_planiceps	(Kallokibotion_bajazidi	((((Thalssemys_bruntrutana	Ordosemys_sp._IVPP_V12092 )	((Portlandemys_mcdowelli	(Jurassichelon_oleronensis	(Plesiochelys_bigleri	(Plesiochelys_planiceps	Plesiochelys_etalloni ))))	(Solnhofia_parsonsi	(Brachyopsemys_tingitana	(Leyvachelys_cipadi	(Sandownia_harrisi	Angolachelys_mbaxi ))))))	(((((((Kirgizemys_hoburensis	(Kirgizemys_dmitrievi	(Judithemys_sukhanovi	(Dracochelys_bicuspis	(Toxochelys_latiremis	(Nichollsemys_baieri_2022	((Calcarichelys_gemma	(Bouliachelys_suteri	((Chelosphargis_advena	((Rhinochelys_pulchriceps	Rhinochelys_nammourensis )	(Santanachelys_gaffneyi	Notochelone_costata )))	((Ocepechelon_bouyai	(Protostega_gigas	Archelon_ischyros ))	(Desmatochelys_lowii	Desmatochelys_padillai )))))	((Cabindachelys_landanensis	((Argillochelys_cuneiceps	(((Allopleuron_hoffmanni	(Dermochelys_coriacea	Eosphargis_breineri ))	(Oligochelone_rupelensis	(Procolpochelys_charlestonensis	Erquelinnesia_gosseleti )))	((Eretmochelys_imbricata	(Caretta_caretta	(Lepidochelys_olivacea	Lepidochelys_kempii )))	(Chelonia_mydas	Natator_depressus ))))	(Puppigerus_camperi
(Proganochelys_quenstedtii	(Australochelys_africanus	((Chubutemys_copelloi	(Meiolania_planiceps	(Kallokibotion_bajazidi	(((Ordosemys_sp._IVPP_V12092	(Thalssemys_bruntrutana	((Portlandemys_mcdowelli	(Jurassichelon_oleronensis	(Plesiochelys_bigleri	(Plesiochelys_planiceps	Plesiochelys_etalloni ))))	(Solnhofia_parsonsi	(Leyvachelys_cipadi	(Brachyopsemys_tingitana	(Sandownia_harrisi	Angolachelys_mbaxi )))))))	((((((((Toxochelys_latiremis	(Nichollsemys_baieri_2022	(((Bouliachelys_suteri	(Calcarichelys_gemma	(Chelosphargis_advena	(Notochelone_costata	(Santanachelys_gaffneyi	(Rhinochelys_pulchriceps	Rhinochelys_nammourensis ))))))	((Ocepechelon_bouyai	(Protostega_gigas	Archelon_ischyros ))	(Desmatochelys_lowii	Desmatochelys_padillai )))	((Cabindachelys_landanensis	((Argillochelys_cuneiceps	(((Allopleuron_hoffmanni	(Dermochelys_coriacea	Eosphargis_breineri ))	(Erquelinnesia_gosseleti	(Procolpochelys_charlestonensis	Oligochelone_rupelensis )))	((Eretmochelys_imbricata	(Caretta_caretta	(Lepidochelys_olivacea	Lepidochelys_kempii )))	(Chelonia_mydas	Natator_depressus ))))	(Puppigerus_camperi	Eochelone_brabantica )))	(Peritresius_martini	Ctenochelys )))))	(Judithemys_sukhanovi
(Proganochelys_quenstedtii	(Australochelys_africanus	((Chubutemys_copelloi	(Meiolania_planiceps	(Kallokibotion_bajazidi	(((Ordosemys_sp._IVPP_V12092	(Thalssemys_bruntrutana	((Portlandemys_mcdowelli	(Jurassichelon_oleronensis	(Plesiochelys_bigleri	(Plesiochelys_planiceps	Plesiochelys_etalloni ))))	(Solnhofia_parsonsi	(Leyvachelys_cipadi	(Brachyopsemys_tingitana	(Sandownia_harrisi	Angolachelys_mbaxi )))))))	((((((((Toxochelys_latiremis	(Nichollsemys_baieri_2022	(((Calcarichelys_gemma	(Chelosphargis_advena	((Rhinochelys_pulchriceps	Rhinochelys_nammourensis )	(Santanachelys_gaffneyi	Notochelone_costata ))))	(Bouliachelys_suteri	((Ocepechelon_bouyai	(Protostega_gigas	Archelon_ischyros ))	(Desmatochelys_lowii	Desmatochelys_padillai ))))	((Cabindachelys_landanensis	((Argillochelys_cuneiceps	(((Allopleuron_hoffmanni	(Dermochelys_coriacea	Eosphargis_breineri ))	(Erquelinnesia_gosseleti	(Procolpochelys_charlestonensis	Oligochelone_rupelensis )))	((Eretmochelys_imbricata	(Caretta_caretta	(Lepidochelys_olivacea	Lepidochelys_kempii )))	(Chelonia_mydas	Natator_depressus ))))	(Puppigerus_camperi	Eochelone_brabantica )))	(Peritresius_martini	Ctenochelys )))))	(Judithemys_sukhanovi
(Proganochelys_quenstedtii	(Australochelys_africanus	((Chubutemys_copelloi	(Meiolania_planiceps	(Kallokibotion_bajazidi	(((Thalssemys_bruntrutana	(Ordosemys_sp._IVPP_V12092	((Portlandemys_mcdowelli	(Jurassichelon_oleronensis	(Plesiochelys_etalloni	(Plesiochelys_planiceps	Plesiochelys_bigleri ))))	(Solnhofia_parsonsi	(Brachyopsemys_tingitana	(Leyvachelys_cipadi	(Sandownia_harrisi	Angolachelys_mbaxi )))))))	((((((((Toxochelys_latiremis	(Nichollsemys_baieri_2022	(((Calcarichelys_gemma	(Chelosphargis_advena	(Santanachelys_gaffneyi	(Notochelone_costata	(Rhinochelys_pulchriceps	Rhinochelys_nammourensis )))))	(Bouliachelys_suteri	((Ocepechelon_bouyai	(Protostega_gigas	Archelon_ischyros ))	(Desmatochelys_lowii	Desmatochelys_padillai ))))	((Cabindachelys_landanensis	((Argillochelys_cuneiceps	(((Allopleuron_hoffmanni	(Dermochelys_coriacea	Eosphargis_breineri ))	(Erquelinnesia_gosseleti	(Procolpochelys_charlestonensis	Oligochelone_rupelensis )))	((Eretmochelys_imbricata	(Caretta_caretta	(Lepidochelys_olivacea	Lepidochelys_kempii )))	(Chelonia_mydas	Natator_depressus ))))	(Puppigerus_camperi	Eochelone_brabantica )))	(Peritresius_martini	Ctenochelys )))))	(Judithemys_sukhanovi
(Proganochelys_quenstedtii	(Australochelys_africanus	((Chubutemys_copelloi	(Meiolania_planiceps	(Kallokibotion_bajazidi	((((Thalssemys_bruntrutana	Ordosemys_sp._IVPP_V12092 )	((Portlandemys_mcdowelli	(Jurassichelon_oleronensis	(Plesiochelys_planiceps	(Plesiochelys_etalloni	Plesiochelys_bigleri ))))	(Solnhofia_parsonsi	(Leyvachelys_cipadi	(Brachyopsemys_tingitana	(Sandownia_harrisi	Angolachelys_mbaxi ))))))	((((((((Dracochelys_bicuspis	(Toxochelys_latiremis	(Nichollsemys_baieri_2022	((((Chelosphargis_advena	((Rhinochelys_pulchriceps	Rhinochelys_nammourensis )	(Santanachelys_gaffneyi	Notochelone_costata )))	(Bouliachelys_suteri	(Ocepechelon_bouyai	(Desmatochelys_lowii	Desmatochelys_padillai ))))	(Calcarichelys_gemma	(Protostega_gigas	Archelon_ischyros )))	((Cabindachelys_landanensis	((Argillochelys_cuneiceps	(((Allopleuron_hoffmanni	(Dermochelys_coriacea	Eosphargis_breineri ))	(Procolpochelys_charlestonensis	(Oligochelone_rupelensis	Erquelinnesia_gosseleti )))	((Eretmochelys_imbricata	(Caretta_caretta	(Lepidochelys_olivacea	Lepidochelys_kempii )))	(Chelonia_mydas	Natator_depressus ))))	(Puppigerus_camperi	Eochelone_brabantica )))	(Peritresius_martini	Ctenochelys ))))))
(Proganochelys_quenstedtii	(Australochelys_africanus	((Chubutemys_copelloi	(Meiolania_planiceps	(Kallokibotion_bajazidi	((((Thalssemys_bruntrutana	Ordosemys_sp._IVPP_V12092 )	((Portlandemys_mcdowelli	(Jurassichelon_oleronensis	(Plesiochelys_planiceps	(Plesiochelys_etalloni	Plesiochelys_bigleri ))))	(Solnhofia_parsonsi	(Leyvachelys_cipadi	(Brachyopsemys_tingitana	(Sandownia_harrisi	Angolachelys_mbaxi ))))))	((((((((Toxochelys_latiremis	(Nichollsemys_baieri_2022	((Calcarichelys_gemma	(((Chelosphargis_advena	((Rhinochelys_pulchriceps	Rhinochelys_nammourensis )	(Santanachelys_gaffneyi	Notochelone_costata )))	(Bouliachelys_suteri	(Ocepechelon_bouyai	(Desmatochelys_lowii	Desmatochelys_padillai ))))	(Protostega_gigas	Archelon_ischyros )))	((Cabindachelys_landanensis	((Argillochelys_cuneiceps	(((Allopleuron_hoffmanni	(Dermochelys_coriacea	Eosphargis_breineri ))	(Procolpochelys_charlestonensis	(Oligochelone_rupelensis	Erquelinnesia_gosseleti )))	((Eretmochelys_imbricata	(Caretta_caretta	(Lepidochelys_olivacea	Lepidochelys_kempii )))	(Chelonia_mydas	Natator_depressus ))))	(Puppigerus_camperi	Eochelone_brabantica )))	(Peritresius_martini	Ctenochelys )))))	(Judithemys_sukhanovi
(Proganochelys_quenstedtii	(Australochelys_africanus	((Chubutemys_copelloi	(Meiolania_planiceps	(Kallokibotion_bajazidi	((((Thalssemys_bruntrutana	Ordosemys_sp._IVPP_V12092 )	((Portlandemys_mcdowelli	(Jurassichelon_oleronensis	(Plesiochelys_planiceps	(Plesiochelys_etalloni	Plesiochelys_bigleri ))))	(Solnhofia_parsonsi	(Leyvachelys_cipadi	(Brachyopsemys_tingitana	(Sandownia_harrisi	Angolachelys_mbaxi ))))))	((((((((Dracochelys_bicuspis	(Toxochelys_latiremis	(Nichollsemys_baieri_2022	((Calcarichelys_gemma	((Chelosphargis_advena	((Rhinochelys_pulchriceps	Rhinochelys_nammourensis )	(Santanachelys_gaffneyi	Notochelone_costata )))	(Bouliachelys_suteri	((Ocepechelon_bouyai	(Protostega_gigas	Archelon_ischyros ))	(Desmatochelys_lowii	Desmatochelys_padillai )))))	((Cabindachelys_landanensis	((Argillochelys_cuneiceps	(((Allopleuron_hoffmanni	(Dermochelys_coriacea	Eosphargis_breineri ))	(Procolpochelys_charlestonensis	(Oligochelone_rupelensis	Erquelinnesia_gosseleti )))	((Eretmochelys_imbricata	(Caretta_caretta	(Lepidochelys_olivacea	Lepidochelys_kempii )))	(Chelonia_mydas	Natator_depressus ))))	(Puppigerus_camperi	Eochelone_brabantica )))	(Peritresius_martini	Ctenochelys ))))))
(Proganochelys_quenstedtii	(Australochelys_africanus	((Chubutemys_copelloi	(Meiolania_planiceps	(Kallokibotion_bajazidi	(((Thalssemys_bruntrutana	(Ordosemys_sp._IVPP_V12092	((Portlandemys_mcdowelli	(Jurassichelon_oleronensis	(Plesiochelys_etalloni	(Plesiochelys_planiceps	Plesiochelys_bigleri ))))	(Solnhofia_parsonsi	(Leyvachelys_cipadi	(Brachyopsemys_tingitana	(Sandownia_harrisi	Angolachelys_mbaxi )))))))	((((((((Dracochelys_bicuspis	(Toxochelys_latiremis	(Nichollsemys_baieri_2022	((((Chelosphargis_advena	((Rhinochelys_pulchriceps	Rhinochelys_nammourensis )	(Santanachelys_gaffneyi	Notochelone_costata )))	(Bouliachelys_suteri	(Ocepechelon_bouyai	(Desmatochelys_lowii	Desmatochelys_padillai ))))	(Calcarichelys_gemma	(Protostega_gigas	Archelon_ischyros )))	((Cabindachelys_landanensis	((Argillochelys_cuneiceps	(((Allopleuron_hoffmanni	(Dermochelys_coriacea	Eosphargis_breineri ))	(Procolpochelys_charlestonensis	(Oligochelone_rupelensis	Erquelinnesia_gosseleti )))	((Eretmochelys_imbricata	(Caretta_caretta	(Lepidochelys_olivacea	Lepidochelys_kempii )))	(Chelonia_mydas	Natator_depressus ))))	(Puppigerus_camperi	Eochelone_brabantica )))	(Peritresius_martini	Ctenochelys ))))))
(Proganochelys_quenstedtii	(Australochelys_africanus	((Chubutemys_copelloi	(Meiolania_planiceps	(Kallokibotion_bajazidi	(((Thalssemys_bruntrutana	(Ordosemys_sp._IVPP_V12092	((Portlandemys_mcdowelli	(Jurassichelon_oleronensis	(Plesiochelys_etalloni	(Plesiochelys_planiceps	Plesiochelys_bigleri ))))	(Solnhofia_parsonsi	(Leyvachelys_cipadi	(Brachyopsemys_tingitana	(Sandownia_harrisi	Angolachelys_mbaxi )))))))	(((((((Kirgizemys_hoburensis	(Kirgizemys_dmitrievi	(Judithemys_sukhanovi	(Dracochelys_bicuspis	(Toxochelys_latiremis	(Nichollsemys_baieri_2022	(((Bouliachelys_suteri	(Calcarichelys_gemma	(Chelosphargis_advena	(Santanachelys_gaffneyi	(Notochelone_costata	(Rhinochelys_pulchriceps	Rhinochelys_nammourensis ))))))	((Ocepechelon_bouyai	(Protostega_gigas	Archelon_ischyros ))	(Desmatochelys_lowii	Desmatochelys_padillai )))	((Cabindachelys_landanensis	((Argillochelys_cuneiceps	(((Allopleuron_hoffmanni	(Dermochelys_coriacea	Eosphargis_breineri ))	(Erquelinnesia_gosseleti	(Procolpochelys_charlestonensis	Oligochelone_rupelensis )))	((Eretmochelys_imbricata	(Caretta_caretta	(Lepidochelys_olivacea	Lepidochelys_kempii )))	(Chelonia_mydas	Natator_depressus ))))	(Puppigerus_camperi
(Proganochelys_quenstedtii	(Australochelys_africanus	((Chubutemys_copelloi	(Meiolania_planiceps	(Kallokibotion_bajazidi	(((Thalssemys_bruntrutana	(Ordosemys_sp._IVPP_V12092	((Portlandemys_mcdowelli	(Jurassichelon_oleronensis	(Plesiochelys_etalloni	(Plesiochelys_planiceps	Plesiochelys_bigleri ))))	(Solnhofia_parsonsi	(Leyvachelys_cipadi	(Brachyopsemys_tingitana	(Sandownia_harrisi	Angolachelys_mbaxi )))))))	(((((((Kirgizemys_hoburensis	(Kirgizemys_dmitrievi	(Judithemys_sukhanovi	(Dracochelys_bicuspis	(Toxochelys_latiremis	(Nichollsemys_baieri_2022	(((Bouliachelys_suteri	(Calcarichelys_gemma	(Chelosphargis_advena	(Notochelone_costata	(Santanachelys_gaffneyi	(Rhinochelys_pulchriceps	Rhinochelys_nammourensis ))))))	((Ocepechelon_bouyai	(Protostega_gigas	Archelon_ischyros ))	(Desmatochelys_lowii	Desmatochelys_padillai )))	((Cabindachelys_landanensis	((Argillochelys_cuneiceps	(((Allopleuron_hoffmanni	(Dermochelys_coriacea	Eosphargis_breineri ))	(Erquelinnesia_gosseleti	(Procolpochelys_charlestonensis	Oligochelone_rupelensis )))	((Eretmochelys_imbricata	(Caretta_caretta	(Lepidochelys_olivacea	Lepidochelys_kempii )))	(Chelonia_mydas	Natator_depressus ))))	(Puppigerus_camperi
(Proganochelys_quenstedtii	(Australochelys_africanus	((Chubutemys_copelloi	(Meiolania_planiceps	(Kallokibotion_bajazidi	(((Thalssemys_bruntrutana	(Ordosemys_sp._IVPP_V12092	((Portlandemys_mcdowelli	(Jurassichelon_oleronensis	(Plesiochelys_etalloni	(Plesiochelys_planiceps	Plesiochelys_bigleri ))))	(Solnhofia_parsonsi	(Leyvachelys_cipadi	(Brachyopsemys_tingitana	(Sandownia_harrisi	Angolachelys_mbaxi )))))))	(((((((Kirgizemys_hoburensis	(Kirgizemys_dmitrievi	(Judithemys_sukhanovi	(Dracochelys_bicuspis	(Toxochelys_latiremis	(Nichollsemys_baieri_2022	(((Calcarichelys_gemma	(Chelosphargis_advena	((Rhinochelys_pulchriceps	Rhinochelys_nammourensis )	(Santanachelys_gaffneyi	Notochelone_costata ))))	(Bouliachelys_suteri	((Ocepechelon_bouyai	(Protostega_gigas	Archelon_ischyros ))	(Desmatochelys_lowii	Desmatochelys_padillai ))))	((Cabindachelys_landanensis	((Argillochelys_cuneiceps	(((Allopleuron_hoffmanni	(Dermochelys_coriacea	Eosphargis_breineri ))	(Erquelinnesia_gosseleti	(Procolpochelys_charlestonensis	Oligochelone_rupelensis )))	((Eretmochelys_imbricata	(Caretta_caretta	(Lepidochelys_olivacea	Lepidochelys_kempii )))	(Chelonia_mydas	Natator_depressus ))))	(Puppigerus_camperi
(Proganochelys_quenstedtii	(Australochelys_africanus	((Chubutemys_copelloi	(Meiolania_planiceps	(Kallokibotion_bajazidi	(((Thalssemys_bruntrutana	(Ordosemys_sp._IVPP_V12092	((Portlandemys_mcdowelli	(Jurassichelon_oleronensis	(Plesiochelys_etalloni	(Plesiochelys_planiceps	Plesiochelys_bigleri ))))	(Solnhofia_parsonsi	(Leyvachelys_cipadi	(Brachyopsemys_tingitana	(Sandownia_harrisi	Angolachelys_mbaxi )))))))	(((((((Kirgizemys_hoburensis	(Kirgizemys_dmitrievi	(Judithemys_sukhanovi	(Dracochelys_bicuspis	(Toxochelys_latiremis	(Nichollsemys_baieri_2022	((Bouliachelys_suteri	(Calcarichelys_gemma	((Chelosphargis_advena	((Rhinochelys_pulchriceps	Rhinochelys_nammourensis )	(Santanachelys_gaffneyi	Notochelone_costata )))	((Ocepechelon_bouyai	(Protostega_gigas	Archelon_ischyros ))	(Desmatochelys_lowii	Desmatochelys_padillai )))))	((Cabindachelys_landanensis	((Argillochelys_cuneiceps	(((Allopleuron_hoffmanni	(Dermochelys_coriacea	Eosphargis_breineri ))	(Erquelinnesia_gosseleti	(Procolpochelys_charlestonensis	Oligochelone_rupelensis )))	((Eretmochelys_imbricata	(Caretta_caretta	(Lepidochelys_olivacea	Lepidochelys_kempii )))	(Chelonia_mydas	Natator_depressus ))))	(Puppigerus_camperi
(Proganochelys_quenstedtii	(Australochelys_africanus	((Chubutemys_copelloi	(Meiolania_planiceps	(Kallokibotion_bajazidi	(((Ordosemys_sp._IVPP_V12092	(Thalssemys_bruntrutana	((Portlandemys_mcdowelli	(Jurassichelon_oleronensis	(Plesiochelys_bigleri	(Plesiochelys_planiceps	Plesiochelys_etalloni ))))	(Solnhofia_parsonsi	(Leyvachelys_cipadi	(Brachyopsemys_tingitana	(Sandownia_harrisi	Angolachelys_mbaxi )))))))	((((((((Dracochelys_bicuspis	(Toxochelys_latiremis	(Nichollsemys_baieri_2022	(((Bouliachelys_suteri	(Calcarichelys_gemma	(Chelosphargis_advena	(Santanachelys_gaffneyi	(Notochelone_costata	(Rhinochelys_pulchriceps	Rhinochelys_nammourensis ))))))	((Ocepechelon_bouyai	(Protostega_gigas	Archelon_ischyros ))	(Desmatochelys_lowii	Desmatochelys_padillai )))	((Cabindachelys_landanensis	((Argillochelys_cuneiceps	(((Allopleuron_hoffmanni	(Dermochelys_coriacea	Eosphargis_breineri ))	(Procolpochelys_charlestonensis	(Oligochelone_rupelensis	Erquelinnesia_gosseleti )))	((Eretmochelys_imbricata	(Caretta_caretta	(Lepidochelys_olivacea	Lepidochelys_kempii )))	(Chelonia_mydas	Natator_depressus ))))	(Puppigerus_camperi	Eochelone_brabantica )))	(Peritresius_martini	Ctenochelys ))))))
(Proganochelys_quenstedtii	(Australochelys_africanus	((Chubutemys_copelloi	(Meiolania_planiceps	(Kallokibotion_bajazidi	(((Ordosemys_sp._IVPP_V12092	(Thalssemys_bruntrutana	((Portlandemys_mcdowelli	(Jurassichelon_oleronensis	(Plesiochelys_planiceps	(Plesiochelys_etalloni	Plesiochelys_bigleri ))))	(Solnhofia_parsonsi	(Brachyopsemys_tingitana	(Leyvachelys_cipadi	(Sandownia_harrisi	Angolachelys_mbaxi )))))))	((((((((Dracochelys_bicuspis	(Toxochelys_latiremis	(Nichollsemys_baieri_2022	(((Bouliachelys_suteri	(Calcarichelys_gemma	(Chelosphargis_advena	(Santanachelys_gaffneyi	(Notochelone_costata	(Rhinochelys_pulchriceps	Rhinochelys_nammourensis ))))))	((Ocepechelon_bouyai	(Protostega_gigas	Archelon_ischyros ))	(Desmatochelys_lowii	Desmatochelys_padillai )))	((Cabindachelys_landanensis	((Argillochelys_cuneiceps	(((Allopleuron_hoffmanni	(Dermochelys_coriacea	Eosphargis_breineri ))	(Procolpochelys_charlestonensis	(Oligochelone_rupelensis	Erquelinnesia_gosseleti )))	((Eretmochelys_imbricata	(Caretta_caretta	(Lepidochelys_olivacea	Lepidochelys_kempii )))	(Chelonia_mydas	Natator_depressus ))))	(Puppigerus_camperi	Eochelone_brabantica )))	(Peritresius_martini	Ctenochelys ))))))
(Proganochelys_quenstedtii	(Australochelys_africanus	((Chubutemys_copelloi	(Meiolania_planiceps	(Kallokibotion_bajazidi	(((Ordosemys_sp._IVPP_V12092	(Thalssemys_bruntrutana	((Portlandemys_mcdowelli	(Jurassichelon_oleronensis	(Plesiochelys_planiceps	(Plesiochelys_etalloni	Plesiochelys_bigleri ))))	(Solnhofia_parsonsi	(Leyvachelys_cipadi	(Brachyopsemys_tingitana	(Sandownia_harrisi	Angolachelys_mbaxi )))))))	((((((((Dracochelys_bicuspis	(Toxochelys_latiremis	(Nichollsemys_baieri_2022	(((Bouliachelys_suteri	(Calcarichelys_gemma	(Chelosphargis_advena	((Rhinochelys_pulchriceps	Rhinochelys_nammourensis )	(Santanachelys_gaffneyi	Notochelone_costata )))))	((Ocepechelon_bouyai	(Protostega_gigas	Archelon_ischyros ))	(Desmatochelys_lowii	Desmatochelys_padillai )))	((Cabindachelys_landanensis	((Argillochelys_cuneiceps	(((Allopleuron_hoffmanni	(Dermochelys_coriacea	Eosphargis_breineri ))	(Procolpochelys_charlestonensis	(Oligochelone_rupelensis	Erquelinnesia_gosseleti )))	((Eretmochelys_imbricata	(Caretta_caretta	(Lepidochelys_olivacea	Lepidochelys_kempii )))	(Chelonia_mydas	Natator_depressus ))))	(Puppigerus_camperi	Eochelone_brabantica )))	(Peritresius_martini	Ctenochelys ))))))
(Proganochelys_quenstedtii	(Australochelys_africanus	((Chubutemys_copelloi	(Meiolania_planiceps	(Kallokibotion_bajazidi	(((Ordosemys_sp._IVPP_V12092	(Thalssemys_bruntrutana	((Portlandemys_mcdowelli	(Jurassichelon_oleronensis	(Plesiochelys_planiceps	(Plesiochelys_etalloni	Plesiochelys_bigleri ))))	(Solnhofia_parsonsi	(Leyvachelys_cipadi	(Brachyopsemys_tingitana	(Sandownia_harrisi	Angolachelys_mbaxi )))))))	((((((((Dracochelys_bicuspis	(Toxochelys_latiremis	(Nichollsemys_baieri_2022	(((Bouliachelys_suteri	(Calcarichelys_gemma	(Chelosphargis_advena	(Santanachelys_gaffneyi	(Notochelone_costata	(Rhinochelys_pulchriceps	Rhinochelys_nammourensis ))))))	((Ocepechelon_bouyai	(Protostega_gigas	Archelon_ischyros ))	(Desmatochelys_lowii	Desmatochelys_padillai )))	((Cabindachelys_landanensis	((Argillochelys_cuneiceps	(((Allopleuron_hoffmanni	(Dermochelys_coriacea	Eosphargis_breineri ))	(Procolpochelys_charlestonensis	(Oligochelone_rupelensis	Erquelinnesia_gosseleti )))	((Eretmochelys_imbricata	(Caretta_caretta	(Lepidochelys_olivacea	Lepidochelys_kempii )))	(Chelonia_mydas	Natator_depressus ))))	(Puppigerus_camperi	Eochelone_brabantica )))	(Peritresius_martini	Ctenochelys ))))))
(Proganochelys_quenstedtii	(Australochelys_africanus	((Chubutemys_copelloi	(Meiolania_planiceps	(Kallokibotion_bajazidi	(((Ordosemys_sp._IVPP_V12092	(Thalssemys_bruntrutana	((Portlandemys_mcdowelli	(Jurassichelon_oleronensis	(Plesiochelys_planiceps	(Plesiochelys_etalloni	Plesiochelys_bigleri ))))	(Solnhofia_parsonsi	(Leyvachelys_cipadi	(Brachyopsemys_tingitana	(Sandownia_harrisi	Angolachelys_mbaxi )))))))	((((((((Toxochelys_latiremis	(Nichollsemys_baieri_2022	(((Bouliachelys_suteri	(Calcarichelys_gemma	(Chelosphargis_advena	(Santanachelys_gaffneyi	(Notochelone_costata	(Rhinochelys_pulchriceps	Rhinochelys_nammourensis ))))))	((Ocepechelon_bouyai	(Protostega_gigas	Archelon_ischyros ))	(Desmatochelys_lowii	Desmatochelys_padillai )))	((Cabindachelys_landanensis	((Argillochelys_cuneiceps	(((Allopleuron_hoffmanni	(Dermochelys_coriacea	Eosphargis_breineri ))	(Procolpochelys_charlestonensis	(Oligochelone_rupelensis	Erquelinnesia_gosseleti )))	((Eretmochelys_imbricata	(Caretta_caretta	(Lepidochelys_olivacea	Lepidochelys_kempii )))	(Chelonia_mydas	Natator_depressus ))))	(Puppigerus_camperi	Eochelone_brabantica )))	(Peritresius_martini	Ctenochelys )))))	(Judithemys_sukhanovi
(Proganochelys_quenstedtii	(Australochelys_africanus	((Chubutemys_copelloi	(Meiolania_planiceps	(Kallokibotion_bajazidi	(((Ordosemys_sp._IVPP_V12092	(Thalssemys_bruntrutana	((Portlandemys_mcdowelli	(Jurassichelon_oleronensis	(Plesiochelys_planiceps	(Plesiochelys_etalloni	Plesiochelys_bigleri ))))	(Solnhofia_parsonsi	(Leyvachelys_cipadi	(Brachyopsemys_tingitana	(Sandownia_harrisi	Angolachelys_mbaxi )))))))	((((((((Dracochelys_bicuspis	(Toxochelys_latiremis	(Nichollsemys_baieri_2022	(((Calcarichelys_gemma	(Chelosphargis_advena	(Santanachelys_gaffneyi	(Notochelone_costata	(Rhinochelys_pulchriceps	Rhinochelys_nammourensis )))))	(Bouliachelys_suteri	((Ocepechelon_bouyai	(Protostega_gigas	Archelon_ischyros ))	(Desmatochelys_lowii	Desmatochelys_padillai ))))	((Cabindachelys_landanensis	((Argillochelys_cuneiceps	(((Allopleuron_hoffmanni	(Dermochelys_coriacea	Eosphargis_breineri ))	(Procolpochelys_charlestonensis	(Oligochelone_rupelensis	Erquelinnesia_gosseleti )))	((Eretmochelys_imbricata	(Caretta_caretta	(Lepidochelys_olivacea	Lepidochelys_kempii )))	(Chelonia_mydas	Natator_depressus ))))	(Puppigerus_camperi	Eochelone_brabantica )))	(Peritresius_martini	Ctenochelys ))))))
(Proganochelys_quenstedtii	(Australochelys_africanus	((Chubutemys_copelloi	(Meiolania_planiceps	(Kallokibotion_bajazidi	(((Ordosemys_sp._IVPP_V12092	(Thalssemys_bruntrutana	((Portlandemys_mcdowelli	(Jurassichelon_oleronensis	(Plesiochelys_planiceps	(Plesiochelys_etalloni	Plesiochelys_bigleri ))))	(Solnhofia_parsonsi	(Leyvachelys_cipadi	(Brachyopsemys_tingitana	(Sandownia_harrisi	Angolachelys_mbaxi )))))))	((((((((Dracochelys_bicuspis	(Toxochelys_latiremis	(Nichollsemys_baieri_2022	(((Bouliachelys_suteri	(Calcarichelys_gemma	(Chelosphargis_advena	((Rhinochelys_pulchriceps	Rhinochelys_nammourensis )	(Santanachelys_gaffneyi	Notochelone_costata )))))	((Ocepechelon_bouyai	(Protostega_gigas	Archelon_ischyros ))	(Desmatochelys_lowii	Desmatochelys_padillai )))	((Cabindachelys_landanensis	((Argillochelys_cuneiceps	(((Allopleuron_hoffmanni	(Dermochelys_coriacea	Eosphargis_breineri ))	(Procolpochelys_charlestonensis	(Oligochelone_rupelensis	Erquelinnesia_gosseleti )))	((Eretmochelys_imbricata	(Caretta_caretta	(Lepidochelys_olivacea	Lepidochelys_kempii )))	(Chelonia_mydas	Natator_depressus ))))	(Puppigerus_camperi	Eochelone_brabantica )))	(Peritresius_martini	Ctenochelys ))))))
(Proganochelys_quenstedtii	(Australochelys_africanus	((Chubutemys_copelloi	(Meiolania_planiceps	(Kallokibotion_bajazidi	(((Ordosemys_sp._IVPP_V12092	(Thalssemys_bruntrutana	((Portlandemys_mcdowelli	(Jurassichelon_oleronensis	(Plesiochelys_bigleri	(Plesiochelys_planiceps	Plesiochelys_etalloni ))))	(Solnhofia_parsonsi	(Leyvachelys_cipadi	(Brachyopsemys_tingitana	(Sandownia_harrisi	Angolachelys_mbaxi )))))))	((((((((Dracochelys_bicuspis	(Toxochelys_latiremis	(Nichollsemys_baieri_2022	(((Bouliachelys_suteri	(Calcarichelys_gemma	(Chelosphargis_advena	(Notochelone_costata	(Santanachelys_gaffneyi	(Rhinochelys_pulchriceps	Rhinochelys_nammourensis ))))))	((Ocepechelon_bouyai	(Protostega_gigas	Archelon_ischyros ))	(Desmatochelys_lowii	Desmatochelys_padillai )))	((Cabindachelys_landanensis	((Argillochelys_cuneiceps	(((Allopleuron_hoffmanni	(Dermochelys_coriacea	Eosphargis_breineri ))	(Procolpochelys_charlestonensis	(Oligochelone_rupelensis	Erquelinnesia_gosseleti )))	((Eretmochelys_imbricata	(Caretta_caretta	(Lepidochelys_olivacea	Lepidochelys_kempii )))	(Chelonia_mydas	Natator_depressus ))))	(Puppigerus_camperi	Eochelone_brabantica )))	(Peritresius_martini	Ctenochelys ))))))
(Proganochelys_quenstedtii	(Australochelys_africanus	((Chubutemys_copelloi	(Meiolania_planiceps	(Kallokibotion_bajazidi	(((Ordosemys_sp._IVPP_V12092	(Thalssemys_bruntrutana	((Portlandemys_mcdowelli	(Jurassichelon_oleronensis	(Plesiochelys_bigleri	(Plesiochelys_planiceps	Plesiochelys_etalloni ))))	(Solnhofia_parsonsi	(Leyvachelys_cipadi	(Brachyopsemys_tingitana	(Sandownia_harrisi	Angolachelys_mbaxi )))))))	((((((((Dracochelys_bicuspis	(Toxochelys_latiremis	(Nichollsemys_baieri_2022	(((Calcarichelys_gemma	(Chelosphargis_advena	((Rhinochelys_pulchriceps	Rhinochelys_nammourensis )	(Santanachelys_gaffneyi	Notochelone_costata ))))	(Bouliachelys_suteri	((Ocepechelon_bouyai	(Protostega_gigas	Archelon_ischyros ))	(Desmatochelys_lowii	Desmatochelys_padillai ))))	((Cabindachelys_landanensis	((Argillochelys_cuneiceps	(((Allopleuron_hoffmanni	(Dermochelys_coriacea	Eosphargis_breineri ))	(Procolpochelys_charlestonensis	(Oligochelone_rupelensis	Erquelinnesia_gosseleti )))	((Eretmochelys_imbricata	(Caretta_caretta	(Lepidochelys_olivacea	Lepidochelys_kempii )))	(Chelonia_mydas	Natator_depressus ))))	(Puppigerus_camperi	Eochelone_brabantica )))	(Peritresius_martini	Ctenochelys ))))))
(Proganochelys_quenstedtii	(Australochelys_africanus	((Chubutemys_copelloi	(Meiolania_planiceps	(Kallokibotion_bajazidi	(((Ordosemys_sp._IVPP_V12092	(Thalssemys_bruntrutana	((Portlandemys_mcdowelli	(Jurassichelon_oleronensis	(Plesiochelys_bigleri	(Plesiochelys_planiceps	Plesiochelys_etalloni ))))	(Solnhofia_parsonsi	(Leyvachelys_cipadi	(Brachyopsemys_tingitana	(Sandownia_harrisi	Angolachelys_mbaxi )))))))	((((((((Dracochelys_bicuspis	(Toxochelys_latiremis	(Nichollsemys_baieri_2022	((Bouliachelys_suteri	(Calcarichelys_gemma	((Chelosphargis_advena	((Rhinochelys_pulchriceps	Rhinochelys_nammourensis )	(Santanachelys_gaffneyi	Notochelone_costata )))	((Ocepechelon_bouyai	(Protostega_gigas	Archelon_ischyros ))	(Desmatochelys_lowii	Desmatochelys_padillai )))))	((Cabindachelys_landanensis	((Argillochelys_cuneiceps	(((Allopleuron_hoffmanni	(Dermochelys_coriacea	Eosphargis_breineri ))	(Procolpochelys_charlestonensis	(Oligochelone_rupelensis	Erquelinnesia_gosseleti )))	((Eretmochelys_imbricata	(Caretta_caretta	(Lepidochelys_olivacea	Lepidochelys_kempii )))	(Chelonia_mydas	Natator_depressus ))))	(Puppigerus_camperi	Eochelone_brabantica )))	(Peritresius_martini	Ctenochelys ))))))
(Proganochelys_quenstedtii	(Australochelys_africanus	((Chubutemys_copelloi	(Meiolania_planiceps	(Kallokibotion_bajazidi	(((Thalssemys_bruntrutana	(Ordosemys_sp._IVPP_V12092	((Portlandemys_mcdowelli	(Jurassichelon_oleronensis	(Plesiochelys_etalloni	(Plesiochelys_planiceps	Plesiochelys_bigleri ))))	(Solnhofia_parsonsi	(Brachyopsemys_tingitana	(Leyvachelys_cipadi	(Sandownia_harrisi	Angolachelys_mbaxi )))))))	((((((((Dracochelys_bicuspis	(Toxochelys_latiremis	(Nichollsemys_baieri_2022	(((Bouliachelys_suteri	(Calcarichelys_gemma	(Chelosphargis_advena	((Rhinochelys_pulchriceps	Rhinochelys_nammourensis )	(Santanachelys_gaffneyi	Notochelone_costata )))))	((Ocepechelon_bouyai	(Protostega_gigas	Archelon_ischyros ))	(Desmatochelys_lowii	Desmatochelys_padillai )))	((Cabindachelys_landanensis	((Argillochelys_cuneiceps	(((Allopleuron_hoffmanni	(Dermochelys_coriacea	Eosphargis_breineri ))	(Erquelinnesia_gosseleti	(Procolpochelys_charlestonensis	Oligochelone_rupelensis )))	((Eretmochelys_imbricata	(Caretta_caretta	(Lepidochelys_olivacea	Lepidochelys_kempii )))	(Chelonia_mydas	Natator_depressus ))))	(Puppigerus_camperi	Eochelone_brabantica )))	(Peritresius_martini	Ctenochelys ))))))
(Proganochelys_quenstedtii	(Australochelys_africanus	((Chubutemys_copelloi	(Meiolania_planiceps	(Kallokibotion_bajazidi	(((Thalssemys_bruntrutana	(Ordosemys_sp._IVPP_V12092	((Portlandemys_mcdowelli	(Jurassichelon_oleronensis	(Plesiochelys_bigleri	(Plesiochelys_planiceps	Plesiochelys_etalloni ))))	(Solnhofia_parsonsi	(Brachyopsemys_tingitana	(Leyvachelys_cipadi	(Sandownia_harrisi	Angolachelys_mbaxi )))))))	((((((((Dracochelys_bicuspis	(Toxochelys_latiremis	(Nichollsemys_baieri_2022	((Bouliachelys_suteri	(Calcarichelys_gemma	((Chelosphargis_advena	((Rhinochelys_pulchriceps	Rhinochelys_nammourensis )	(Santanachelys_gaffneyi	Notochelone_costata )))	((Ocepechelon_bouyai	(Protostega_gigas	Archelon_ischyros ))	(Desmatochelys_lowii	Desmatochelys_padillai )))))	((Cabindachelys_landanensis	((Argillochelys_cuneiceps	(((Allopleuron_hoffmanni	(Dermochelys_coriacea	Eosphargis_breineri ))	(Erquelinnesia_gosseleti	(Procolpochelys_charlestonensis	Oligochelone_rupelensis )))	((Eretmochelys_imbricata	(Caretta_caretta	(Lepidochelys_olivacea	Lepidochelys_kempii )))	(Chelonia_mydas	Natator_depressus ))))	(Puppigerus_camperi	Eochelone_brabantica )))	(Peritresius_martini	Ctenochelys ))))))
(Proganochelys_quenstedtii	(Australochelys_africanus	((Chubutemys_copelloi	(Meiolania_planiceps	(Kallokibotion_bajazidi	((((Thalssemys_bruntrutana	Ordosemys_sp._IVPP_V12092 )	((Portlandemys_mcdowelli	(Jurassichelon_oleronensis	(Plesiochelys_planiceps	(Plesiochelys_etalloni	Plesiochelys_bigleri ))))	(Solnhofia_parsonsi	(Leyvachelys_cipadi	(Brachyopsemys_tingitana	(Sandownia_harrisi	Angolachelys_mbaxi ))))))	((((((((Toxochelys_latiremis	(Nichollsemys_baieri_2022	(((Calcarichelys_gemma	(Chelosphargis_advena	(Santanachelys_gaffneyi	(Notochelone_costata	(Rhinochelys_pulchriceps	Rhinochelys_nammourensis )))))	(Bouliachelys_suteri	((Ocepechelon_bouyai	(Protostega_gigas	Archelon_ischyros ))	(Desmatochelys_lowii	Desmatochelys_padillai ))))	((Cabindachelys_landanensis	((Argillochelys_cuneiceps	(((Allopleuron_hoffmanni	(Dermochelys_coriacea	Eosphargis_breineri ))	(Erquelinnesia_gosseleti	(Procolpochelys_charlestonensis	Oligochelone_rupelensis )))	((Eretmochelys_imbricata	(Caretta_caretta	(Lepidochelys_olivacea	Lepidochelys_kempii )))	(Chelonia_mydas	Natator_depressus ))))	(Puppigerus_camperi	Eochelone_brabantica )))	(Peritresius_martini	Ctenochelys )))))	(Judithemys_sukhanovi
(Proganochelys_quenstedtii	(Australochelys_africanus	((Chubutemys_copelloi	(Meiolania_planiceps	(Kallokibotion_bajazidi	((((Thalssemys_bruntrutana	Ordosemys_sp._IVPP_V12092 )	((Portlandemys_mcdowelli	(Jurassichelon_oleronensis	(Plesiochelys_planiceps	(Plesiochelys_etalloni	Plesiochelys_bigleri ))))	(Solnhofia_parsonsi	(Leyvachelys_cipadi	(Brachyopsemys_tingitana	(Sandownia_harrisi	Angolachelys_mbaxi ))))))	((((((((Toxochelys_latiremis	(Nichollsemys_baieri_2022	(((Calcarichelys_gemma	(Chelosphargis_advena	(Notochelone_costata	(Santanachelys_gaffneyi	(Rhinochelys_pulchriceps	Rhinochelys_nammourensis )))))	(Bouliachelys_suteri	((Ocepechelon_bouyai	(Protostega_gigas	Archelon_ischyros ))	(Desmatochelys_lowii	Desmatochelys_padillai ))))	((Cabindachelys_landanensis	((Argillochelys_cuneiceps	(((Allopleuron_hoffmanni	(Dermochelys_coriacea	Eosphargis_breineri ))	(Erquelinnesia_gosseleti	(Procolpochelys_charlestonensis	Oligochelone_rupelensis )))	((Eretmochelys_imbricata	(Caretta_caretta	(Lepidochelys_olivacea	Lepidochelys_kempii )))	(Chelonia_mydas	Natator_depressus ))))	(Puppigerus_camperi	Eochelone_brabantica )))	(Peritresius_martini	Ctenochelys )))))	(Judithemys_sukhanovi
(Proganochelys_quenstedtii	(Australochelys_africanus	((Chubutemys_copelloi	(Meiolania_planiceps	(Kallokibotion_bajazidi	((((Thalssemys_bruntrutana	Ordosemys_sp._IVPP_V12092 )	((Portlandemys_mcdowelli	(Jurassichelon_oleronensis	(Plesiochelys_planiceps	(Plesiochelys_etalloni	Plesiochelys_bigleri ))))	(Solnhofia_parsonsi	(Leyvachelys_cipadi	(Brachyopsemys_tingitana	(Sandownia_harrisi	Angolachelys_mbaxi ))))))	((((((((Toxochelys_latiremis	(Nichollsemys_baieri_2022	(((Calcarichelys_gemma	(Chelosphargis_advena	((Rhinochelys_pulchriceps	Rhinochelys_nammourensis )	(Santanachelys_gaffneyi	Notochelone_costata ))))	(Bouliachelys_suteri	((Ocepechelon_bouyai	(Protostega_gigas	Archelon_ischyros ))	(Desmatochelys_lowii	Desmatochelys_padillai ))))	((Cabindachelys_landanensis	((Argillochelys_cuneiceps	(((Allopleuron_hoffmanni	(Dermochelys_coriacea	Eosphargis_breineri ))	(Erquelinnesia_gosseleti	(Procolpochelys_charlestonensis	Oligochelone_rupelensis )))	((Eretmochelys_imbricata	(Caretta_caretta	(Lepidochelys_olivacea	Lepidochelys_kempii )))	(Chelonia_mydas	Natator_depressus ))))	(Puppigerus_camperi	Eochelone_brabantica )))	(Peritresius_martini	Ctenochelys )))))	(Judithemys_sukhanovi
(Proganochelys_quenstedtii	(Australochelys_africanus	((Chubutemys_copelloi	(Meiolania_planiceps	(Kallokibotion_bajazidi	((((Thalssemys_bruntrutana	Ordosemys_sp._IVPP_V12092 )	((Portlandemys_mcdowelli	(Jurassichelon_oleronensis	(Plesiochelys_planiceps	(Plesiochelys_etalloni	Plesiochelys_bigleri ))))	(Solnhofia_parsonsi	(Leyvachelys_cipadi	(Brachyopsemys_tingitana	(Sandownia_harrisi	Angolachelys_mbaxi ))))))	((((((((Dracochelys_bicuspis	(Toxochelys_latiremis	(Nichollsemys_baieri_2022	(((Calcarichelys_gemma	(Chelosphargis_advena	((Rhinochelys_pulchriceps	Rhinochelys_nammourensis )	(Santanachelys_gaffneyi	Notochelone_costata ))))	(Bouliachelys_suteri	((Ocepechelon_bouyai	(Protostega_gigas	Archelon_ischyros ))	(Desmatochelys_lowii	Desmatochelys_padillai ))))	((Cabindachelys_landanensis	((Argillochelys_cuneiceps	(((Allopleuron_hoffmanni	(Dermochelys_coriacea	Eosphargis_breineri ))	(Erquelinnesia_gosseleti	(Procolpochelys_charlestonensis	Oligochelone_rupelensis )))	((Eretmochelys_imbricata	(Caretta_caretta	(Lepidochelys_olivacea	Lepidochelys_kempii )))	(Chelonia_mydas	Natator_depressus ))))	(Puppigerus_camperi	Eochelone_brabantica )))	(Peritresius_martini	Ctenochelys ))))))
(Proganochelys_quenstedtii	(Australochelys_africanus	((Chubutemys_copelloi	(Meiolania_planiceps	(Kallokibotion_bajazidi	((((Thalssemys_bruntrutana	Ordosemys_sp._IVPP_V12092 )	((Portlandemys_mcdowelli	(Jurassichelon_oleronensis	(Plesiochelys_planiceps	(Plesiochelys_etalloni	Plesiochelys_bigleri ))))	(Solnhofia_parsonsi	(Leyvachelys_cipadi	(Brachyopsemys_tingitana	(Sandownia_harrisi	Angolachelys_mbaxi ))))))	((((((((Toxochelys_latiremis	(Nichollsemys_baieri_2022	((Calcarichelys_gemma	(Bouliachelys_suteri	((Chelosphargis_advena	((Rhinochelys_pulchriceps	Rhinochelys_nammourensis )	(Santanachelys_gaffneyi	Notochelone_costata )))	((Ocepechelon_bouyai	(Protostega_gigas	Archelon_ischyros ))	(Desmatochelys_lowii	Desmatochelys_padillai )))))	((Cabindachelys_landanensis	((Argillochelys_cuneiceps	(((Allopleuron_hoffmanni	(Dermochelys_coriacea	Eosphargis_breineri ))	(Erquelinnesia_gosseleti	(Procolpochelys_charlestonensis	Oligochelone_rupelensis )))	((Eretmochelys_imbricata	(Caretta_caretta	(Lepidochelys_olivacea	Lepidochelys_kempii )))	(Chelonia_mydas	Natator_depressus ))))	(Puppigerus_camperi	Eochelone_brabantica )))	(Peritresius_martini	Ctenochelys )))))	(Judithemys_sukhanovi
(Proganochelys_quenstedtii	(Australochelys_africanus	((Chubutemys_copelloi	(Meiolania_planiceps	(Kallokibotion_bajazidi	((((Thalssemys_bruntrutana	Ordosemys_sp._IVPP_V12092 )	((Portlandemys_mcdowelli	(Jurassichelon_oleronensis	(Plesiochelys_planiceps	(Plesiochelys_etalloni	Plesiochelys_bigleri ))))	(Solnhofia_parsonsi	(Leyvachelys_cipadi	(Brachyopsemys_tingitana	(Sandownia_harrisi	Angolachelys_mbaxi ))))))	((((((((Toxochelys_latiremis	(Nichollsemys_baieri_2022	((Bouliachelys_suteri	(Calcarichelys_gemma	((Chelosphargis_advena	((Rhinochelys_pulchriceps	Rhinochelys_nammourensis )	(Santanachelys_gaffneyi	Notochelone_costata )))	((Ocepechelon_bouyai	(Protostega_gigas	Archelon_ischyros ))	(Desmatochelys_lowii	Desmatochelys_padillai )))))	((Cabindachelys_landanensis	((Argillochelys_cuneiceps	(((Allopleuron_hoffmanni	(Dermochelys_coriacea	Eosphargis_breineri ))	(Erquelinnesia_gosseleti	(Procolpochelys_charlestonensis	Oligochelone_rupelensis )))	((Eretmochelys_imbricata	(Caretta_caretta	(Lepidochelys_olivacea	Lepidochelys_kempii )))	(Chelonia_mydas	Natator_depressus ))))	(Puppigerus_camperi	Eochelone_brabantica )))	(Peritresius_martini	Ctenochelys )))))	(Judithemys_sukhanovi
(Proganochelys_quenstedtii	(Australochelys_africanus	((Chubutemys_copelloi	(Meiolania_planiceps	(Kallokibotion_bajazidi	(((Ordosemys_sp._IVPP_V12092	(Thalssemys_bruntrutana	((Portlandemys_mcdowelli	(Jurassichelon_oleronensis	(Plesiochelys_planiceps	(Plesiochelys_etalloni	Plesiochelys_bigleri ))))	(Solnhofia_parsonsi	(Brachyopsemys_tingitana	(Leyvachelys_cipadi	(Sandownia_harrisi	Angolachelys_mbaxi )))))))	((((((((Dracochelys_bicuspis	(Toxochelys_latiremis	(Nichollsemys_baieri_2022	(((Calcarichelys_gemma	(Chelosphargis_advena	((Rhinochelys_pulchriceps	Rhinochelys_nammourensis )	(Santanachelys_gaffneyi	Notochelone_costata ))))	(Bouliachelys_suteri	((Ocepechelon_bouyai	(Protostega_gigas	Archelon_ischyros ))	(Desmatochelys_lowii	Desmatochelys_padillai ))))	((Cabindachelys_landanensis	((Argillochelys_cuneiceps	(((Allopleuron_hoffmanni	(Dermochelys_coriacea	Eosphargis_breineri ))	(Erquelinnesia_gosseleti	(Procolpochelys_charlestonensis	Oligochelone_rupelensis )))	((Eretmochelys_imbricata	(Caretta_caretta	(Lepidochelys_olivacea	Lepidochelys_kempii )))	(Chelonia_mydas	Natator_depressus ))))	(Puppigerus_camperi	Eochelone_brabantica )))	(Peritresius_martini	Ctenochelys ))))))
(Proganochelys_quenstedtii	(Australochelys_africanus	((Chubutemys_copelloi	(Meiolania_planiceps	(Kallokibotion_bajazidi	(((Ordosemys_sp._IVPP_V12092	(Thalssemys_bruntrutana	((Portlandemys_mcdowelli	(Jurassichelon_oleronensis	(Plesiochelys_bigleri	(Plesiochelys_planiceps	Plesiochelys_etalloni ))))	(Solnhofia_parsonsi	(Brachyopsemys_tingitana	(Leyvachelys_cipadi	(Sandownia_harrisi	Angolachelys_mbaxi )))))))	((((((((Dracochelys_bicuspis	(Toxochelys_latiremis	(Nichollsemys_baieri_2022	(((Calcarichelys_gemma	(Chelosphargis_advena	(Santanachelys_gaffneyi	(Notochelone_costata	(Rhinochelys_pulchriceps	Rhinochelys_nammourensis )))))	(Bouliachelys_suteri	((Ocepechelon_bouyai	(Protostega_gigas	Archelon_ischyros ))	(Desmatochelys_lowii	Desmatochelys_padillai ))))	((Cabindachelys_landanensis	((Argillochelys_cuneiceps	(((Allopleuron_hoffmanni	(Dermochelys_coriacea	Eosphargis_breineri ))	(Erquelinnesia_gosseleti	(Procolpochelys_charlestonensis	Oligochelone_rupelensis )))	((Eretmochelys_imbricata	(Caretta_caretta	(Lepidochelys_olivacea	Lepidochelys_kempii )))	(Chelonia_mydas	Natator_depressus ))))	(Puppigerus_camperi	Eochelone_brabantica )))	(Peritresius_martini	Ctenochelys ))))))
(Proganochelys_quenstedtii	(Australochelys_africanus	((Chubutemys_copelloi	(Meiolania_planiceps	(Kallokibotion_bajazidi	(((Ordosemys_sp._IVPP_V12092	(Thalssemys_bruntrutana	((Portlandemys_mcdowelli	(Jurassichelon_oleronensis	(Plesiochelys_bigleri	(Plesiochelys_planiceps	Plesiochelys_etalloni ))))	(Solnhofia_parsonsi	(Brachyopsemys_tingitana	(Leyvachelys_cipadi	(Sandownia_harrisi	Angolachelys_mbaxi )))))))	((((((((Dracochelys_bicuspis	(Toxochelys_latiremis	(Nichollsemys_baieri_2022	(((Calcarichelys_gemma	(Chelosphargis_advena	(Notochelone_costata	(Santanachelys_gaffneyi	(Rhinochelys_pulchriceps	Rhinochelys_nammourensis )))))	(Bouliachelys_suteri	((Ocepechelon_bouyai	(Protostega_gigas	Archelon_ischyros ))	(Desmatochelys_lowii	Desmatochelys_padillai ))))	((Cabindachelys_landanensis	((Argillochelys_cuneiceps	(((Allopleuron_hoffmanni	(Dermochelys_coriacea	Eosphargis_breineri ))	(Erquelinnesia_gosseleti	(Procolpochelys_charlestonensis	Oligochelone_rupelensis )))	((Eretmochelys_imbricata	(Caretta_caretta	(Lepidochelys_olivacea	Lepidochelys_kempii )))	(Chelonia_mydas	Natator_depressus ))))	(Puppigerus_camperi	Eochelone_brabantica )))	(Peritresius_martini	Ctenochelys ))))))
(Proganochelys_quenstedtii	(Australochelys_africanus	((Chubutemys_copelloi	(Meiolania_planiceps	(Kallokibotion_bajazidi	((((Thalssemys_bruntrutana	Ordosemys_sp._IVPP_V12092 )	((Portlandemys_mcdowelli	(Jurassichelon_oleronensis	(Plesiochelys_bigleri	(Plesiochelys_planiceps	Plesiochelys_etalloni ))))	(Solnhofia_parsonsi	(Leyvachelys_cipadi	(Brachyopsemys_tingitana	(Sandownia_harrisi	Angolachelys_mbaxi ))))))	((((((((Dracochelys_bicuspis	(Toxochelys_latiremis	(Nichollsemys_baieri_2022	(((Bouliachelys_suteri	((Chelosphargis_advena	((Rhinochelys_pulchriceps	Rhinochelys_nammourensis )	(Santanachelys_gaffneyi	Notochelone_costata )))	(Ocepechelon_bouyai	(Desmatochelys_lowii	Desmatochelys_padillai ))))	(Calcarichelys_gemma	(Protostega_gigas	Archelon_ischyros )))	((Cabindachelys_landanensis	((Argillochelys_cuneiceps	(((Allopleuron_hoffmanni	(Dermochelys_coriacea	Eosphargis_breineri ))	(Erquelinnesia_gosseleti	(Procolpochelys_charlestonensis	Oligochelone_rupelensis )))	((Eretmochelys_imbricata	(Caretta_caretta	(Lepidochelys_olivacea	Lepidochelys_kempii )))	(Chelonia_mydas	Natator_depressus ))))	(Puppigerus_camperi	Eochelone_brabantica )))	(Peritresius_martini	Ctenochelys ))))))
(Proganochelys_quenstedtii	(Australochelys_africanus	((Chubutemys_copelloi	(Meiolania_planiceps	(Kallokibotion_bajazidi	((((Thalssemys_bruntrutana	Ordosemys_sp._IVPP_V12092 )	((Portlandemys_mcdowelli	(Jurassichelon_oleronensis	(Plesiochelys_bigleri	(Plesiochelys_planiceps	Plesiochelys_etalloni ))))	(Solnhofia_parsonsi	(Leyvachelys_cipadi	(Brachyopsemys_tingitana	(Sandownia_harrisi	Angolachelys_mbaxi ))))))	((((((((Dracochelys_bicuspis	(Toxochelys_latiremis	(Nichollsemys_baieri_2022	((Calcarichelys_gemma	(Bouliachelys_suteri	((Chelosphargis_advena	((Rhinochelys_pulchriceps	Rhinochelys_nammourensis )	(Santanachelys_gaffneyi	Notochelone_costata )))	((Ocepechelon_bouyai	(Protostega_gigas	Archelon_ischyros ))	(Desmatochelys_lowii	Desmatochelys_padillai )))))	((Cabindachelys_landanensis	((Argillochelys_cuneiceps	(((Allopleuron_hoffmanni	(Dermochelys_coriacea	Eosphargis_breineri ))	(Erquelinnesia_gosseleti	(Procolpochelys_charlestonensis	Oligochelone_rupelensis )))	((Eretmochelys_imbricata	(Caretta_caretta	(Lepidochelys_olivacea	Lepidochelys_kempii )))	(Chelonia_mydas	Natator_depressus ))))	(Puppigerus_camperi	Eochelone_brabantica )))	(Peritresius_martini	Ctenochelys ))))))
(Proganochelys_quenstedtii	(Australochelys_africanus	((Chubutemys_copelloi	(Meiolania_planiceps	(Kallokibotion_bajazidi	(((Ordosemys_sp._IVPP_V12092	(Thalssemys_bruntrutana	((Portlandemys_mcdowelli	(Jurassichelon_oleronensis	(Plesiochelys_planiceps	(Plesiochelys_etalloni	Plesiochelys_bigleri ))))	(Solnhofia_parsonsi	(Leyvachelys_cipadi	(Brachyopsemys_tingitana	(Sandownia_harrisi	Angolachelys_mbaxi )))))))	((((((((Dracochelys_bicuspis	(Toxochelys_latiremis	(Nichollsemys_baieri_2022	((Calcarichelys_gemma	(Bouliachelys_suteri	((Chelosphargis_advena	((Rhinochelys_pulchriceps	Rhinochelys_nammourensis )	(Santanachelys_gaffneyi	Notochelone_costata )))	((Ocepechelon_bouyai	(Protostega_gigas	Archelon_ischyros ))	(Desmatochelys_lowii	Desmatochelys_padillai )))))	((Cabindachelys_landanensis	((Argillochelys_cuneiceps	(((Allopleuron_hoffmanni	(Dermochelys_coriacea	Eosphargis_breineri ))	(Erquelinnesia_gosseleti	(Procolpochelys_charlestonensis	Oligochelone_rupelensis )))	((Eretmochelys_imbricata	(Caretta_caretta	(Lepidochelys_olivacea	Lepidochelys_kempii )))	(Chelonia_mydas	Natator_depressus ))))	(Puppigerus_camperi	Eochelone_brabantica )))	(Peritresius_martini	Ctenochelys ))))))
(Proganochelys_quenstedtii	(Australochelys_africanus	((Chubutemys_copelloi	(Meiolania_planiceps	(Kallokibotion_bajazidi	(((Ordosemys_sp._IVPP_V12092	(Thalssemys_bruntrutana	((Portlandemys_mcdowelli	(Jurassichelon_oleronensis	(Plesiochelys_bigleri	(Plesiochelys_planiceps	Plesiochelys_etalloni ))))	(Solnhofia_parsonsi	(Leyvachelys_cipadi	(Brachyopsemys_tingitana	(Sandownia_harrisi	Angolachelys_mbaxi )))))))	((((((((Dracochelys_bicuspis	(Toxochelys_latiremis	(Nichollsemys_baieri_2022	((Bouliachelys_suteri	(Calcarichelys_gemma	((Chelosphargis_advena	((Rhinochelys_pulchriceps	Rhinochelys_nammourensis )	(Santanachelys_gaffneyi	Notochelone_costata )))	((Ocepechelon_bouyai	(Protostega_gigas	Archelon_ischyros ))	(Desmatochelys_lowii	Desmatochelys_padillai )))))	((Cabindachelys_landanensis	((Argillochelys_cuneiceps	(((Allopleuron_hoffmanni	(Dermochelys_coriacea	Eosphargis_breineri ))	(Erquelinnesia_gosseleti	(Procolpochelys_charlestonensis	Oligochelone_rupelensis )))	((Eretmochelys_imbricata	(Caretta_caretta	(Lepidochelys_olivacea	Lepidochelys_kempii )))	(Chelonia_mydas	Natator_depressus ))))	(Puppigerus_camperi	Eochelone_brabantica )))	(Peritresius_martini	Ctenochelys ))))))
(Proganochelys_quenstedtii	(Australochelys_africanus	((Chubutemys_copelloi	(Meiolania_planiceps	(Kallokibotion_bajazidi	(((Ordosemys_sp._IVPP_V12092	(Thalssemys_bruntrutana	((Portlandemys_mcdowelli	(Jurassichelon_oleronensis	(Plesiochelys_bigleri	(Plesiochelys_planiceps	Plesiochelys_etalloni ))))	(Solnhofia_parsonsi	(Leyvachelys_cipadi	(Brachyopsemys_tingitana	(Sandownia_harrisi	Angolachelys_mbaxi )))))))	((((((((Dracochelys_bicuspis	(Toxochelys_latiremis	(Nichollsemys_baieri_2022	((Calcarichelys_gemma	((Chelosphargis_advena	((Rhinochelys_pulchriceps	Rhinochelys_nammourensis )	(Santanachelys_gaffneyi	Notochelone_costata )))	(Bouliachelys_suteri	((Ocepechelon_bouyai	(Protostega_gigas	Archelon_ischyros ))	(Desmatochelys_lowii	Desmatochelys_padillai )))))	((Cabindachelys_landanensis	((Argillochelys_cuneiceps	(((Allopleuron_hoffmanni	(Dermochelys_coriacea	Eosphargis_breineri ))	(Erquelinnesia_gosseleti	(Procolpochelys_charlestonensis	Oligochelone_rupelensis )))	((Eretmochelys_imbricata	(Caretta_caretta	(Lepidochelys_olivacea	Lepidochelys_kempii )))	(Chelonia_mydas	Natator_depressus ))))	(Puppigerus_camperi	Eochelone_brabantica )))	(Peritresius_martini	Ctenochelys ))))))
(Proganochelys_quenstedtii	(Australochelys_africanus	((Chubutemys_copelloi	(Meiolania_planiceps	(Kallokibotion_bajazidi	(((Thalssemys_bruntrutana	(Ordosemys_sp._IVPP_V12092	((Portlandemys_mcdowelli	(Jurassichelon_oleronensis	(Plesiochelys_planiceps	(Plesiochelys_etalloni	Plesiochelys_bigleri ))))	(Solnhofia_parsonsi	(Brachyopsemys_tingitana	(Leyvachelys_cipadi	(Sandownia_harrisi	Angolachelys_mbaxi )))))))	(((((((Kirgizemys_hoburensis	(Kirgizemys_dmitrievi	(Judithemys_sukhanovi	(Dracochelys_bicuspis	(Toxochelys_latiremis	(Nichollsemys_baieri_2022	(((Calcarichelys_gemma	(Chelosphargis_advena	(Santanachelys_gaffneyi	(Notochelone_costata	(Rhinochelys_pulchriceps	Rhinochelys_nammourensis )))))	(Bouliachelys_suteri	((Ocepechelon_bouyai	(Protostega_gigas	Archelon_ischyros ))	(Desmatochelys_lowii	Desmatochelys_padillai ))))	((Cabindachelys_landanensis	((Argillochelys_cuneiceps	(((Allopleuron_hoffmanni	(Dermochelys_coriacea	Eosphargis_breineri ))	(Erquelinnesia_gosseleti	(Procolpochelys_charlestonensis	Oligochelone_rupelensis )))	((Eretmochelys_imbricata	(Caretta_caretta	(Lepidochelys_olivacea	Lepidochelys_kempii )))	(Chelonia_mydas	Natator_depressus ))))	(Puppigerus_camperi
(Proganochelys_quenstedtii	(Australochelys_africanus	((Chubutemys_copelloi	(Meiolania_planiceps	(Kallokibotion_bajazidi	(((Thalssemys_bruntrutana	(Ordosemys_sp._IVPP_V12092	((Portlandemys_mcdowelli	(Jurassichelon_oleronensis	(Plesiochelys_etalloni	(Plesiochelys_planiceps	Plesiochelys_bigleri ))))	(Solnhofia_parsonsi	(Leyvachelys_cipadi	(Brachyopsemys_tingitana	(Sandownia_harrisi	Angolachelys_mbaxi )))))))	(((((((Kirgizemys_hoburensis	(Kirgizemys_dmitrievi	(Judithemys_sukhanovi	(Dracochelys_bicuspis	(Toxochelys_latiremis	(Nichollsemys_baieri_2022	(((Calcarichelys_gemma	(Chelosphargis_advena	(Santanachelys_gaffneyi	(Notochelone_costata	(Rhinochelys_pulchriceps	Rhinochelys_nammourensis )))))	(Bouliachelys_suteri	((Ocepechelon_bouyai	(Protostega_gigas	Archelon_ischyros ))	(Desmatochelys_lowii	Desmatochelys_padillai ))))	((Cabindachelys_landanensis	((Argillochelys_cuneiceps	(((Allopleuron_hoffmanni	(Dermochelys_coriacea	Eosphargis_breineri ))	(Erquelinnesia_gosseleti	(Procolpochelys_charlestonensis	Oligochelone_rupelensis )))	((Eretmochelys_imbricata	(Caretta_caretta	(Lepidochelys_olivacea	Lepidochelys_kempii )))	(Chelonia_mydas	Natator_depressus ))))	(Puppigerus_camperi
(Proganochelys_quenstedtii	(Australochelys_africanus	((Chubutemys_copelloi	(Meiolania_planiceps	(Kallokibotion_bajazidi	(((Thalssemys_bruntrutana	(Ordosemys_sp._IVPP_V12092	((Portlandemys_mcdowelli	(Jurassichelon_oleronensis	(Plesiochelys_etalloni	(Plesiochelys_planiceps	Plesiochelys_bigleri ))))	(Solnhofia_parsonsi	(Brachyopsemys_tingitana	(Leyvachelys_cipadi	(Sandownia_harrisi	Angolachelys_mbaxi )))))))	(((((((Kirgizemys_hoburensis	(Kirgizemys_dmitrievi	(Judithemys_sukhanovi	(Dracochelys_bicuspis	(Toxochelys_latiremis	(Nichollsemys_baieri_2022	(((Calcarichelys_gemma	(Chelosphargis_advena	(Notochelone_costata	(Santanachelys_gaffneyi	(Rhinochelys_pulchriceps	Rhinochelys_nammourensis )))))	(Bouliachelys_suteri	((Ocepechelon_bouyai	(Protostega_gigas	Archelon_ischyros ))	(Desmatochelys_lowii	Desmatochelys_padillai ))))	((Cabindachelys_landanensis	((Argillochelys_cuneiceps	(((Allopleuron_hoffmanni	(Dermochelys_coriacea	Eosphargis_breineri ))	(Erquelinnesia_gosseleti	(Procolpochelys_charlestonensis	Oligochelone_rupelensis )))	((Eretmochelys_imbricata	(Caretta_caretta	(Lepidochelys_olivacea	Lepidochelys_kempii )))	(Chelonia_mydas	Natator_depressus ))))	(Puppigerus_camperi
(Proganochelys_quenstedtii	(Australochelys_africanus	((Chubutemys_copelloi	(Meiolania_planiceps	(Kallokibotion_bajazidi	(((Thalssemys_bruntrutana	(Ordosemys_sp._IVPP_V12092	((Portlandemys_mcdowelli	(Jurassichelon_oleronensis	(Plesiochelys_etalloni	(Plesiochelys_planiceps	Plesiochelys_bigleri ))))	(Solnhofia_parsonsi	(Brachyopsemys_tingitana	(Leyvachelys_cipadi	(Sandownia_harrisi	Angolachelys_mbaxi )))))))	(((((((Kirgizemys_hoburensis	(Kirgizemys_dmitrievi	(Judithemys_sukhanovi	(Dracochelys_bicuspis	(Toxochelys_latiremis	(Nichollsemys_baieri_2022	(((Calcarichelys_gemma	(Chelosphargis_advena	(Santanachelys_gaffneyi	(Notochelone_costata	(Rhinochelys_pulchriceps	Rhinochelys_nammourensis )))))	(Bouliachelys_suteri	((Ocepechelon_bouyai	(Protostega_gigas	Archelon_ischyros ))	(Desmatochelys_lowii	Desmatochelys_padillai ))))	((Cabindachelys_landanensis	((Argillochelys_cuneiceps	(((Allopleuron_hoffmanni	(Dermochelys_coriacea	Eosphargis_breineri ))	(Erquelinnesia_gosseleti	(Procolpochelys_charlestonensis	Oligochelone_rupelensis )))	((Eretmochelys_imbricata	(Caretta_caretta	(Lepidochelys_olivacea	Lepidochelys_kempii )))	(Chelonia_mydas	Natator_depressus ))))	(Puppigerus_camperi
(Proganochelys_quenstedtii	(Australochelys_africanus	((Chubutemys_copelloi	(Meiolania_planiceps	(Kallokibotion_bajazidi	((((Thalssemys_bruntrutana	Ordosemys_sp._IVPP_V12092 )	((Portlandemys_mcdowelli	(Jurassichelon_oleronensis	(Plesiochelys_planiceps	(Plesiochelys_etalloni	Plesiochelys_bigleri ))))	(Solnhofia_parsonsi	(Brachyopsemys_tingitana	(Leyvachelys_cipadi	(Sandownia_harrisi	Angolachelys_mbaxi ))))))	(((((((Kirgizemys_hoburensis	(Kirgizemys_dmitrievi	(Judithemys_sukhanovi	(Dracochelys_bicuspis	(Toxochelys_latiremis	(Nichollsemys_baieri_2022	((Calcarichelys_gemma	(Bouliachelys_suteri	((Chelosphargis_advena	((Rhinochelys_pulchriceps	Rhinochelys_nammourensis )	(Santanachelys_gaffneyi	Notochelone_costata )))	((Ocepechelon_bouyai	(Protostega_gigas	Archelon_ischyros ))	(Desmatochelys_lowii	Desmatochelys_padillai )))))	((Cabindachelys_landanensis	((Argillochelys_cuneiceps	(((Allopleuron_hoffmanni	(Dermochelys_coriacea	Eosphargis_breineri ))	(Procolpochelys_charlestonensis	(Oligochelone_rupelensis	Erquelinnesia_gosseleti )))	((Eretmochelys_imbricata	(Caretta_caretta	(Lepidochelys_olivacea	Lepidochelys_kempii )))	(Chelonia_mydas	Natator_depressus ))))	(Puppigerus_camperi
[truncated: 100 more rows]
[truncated: 46 more columns]
