# Supplementary material for: New insights into the early morphological evolution of sea turtles by re-investigation of Nichollsemys baieri, a three-dimensionally preserved fossil stem chelonioid from the Campanian of Alberta, Canada
Source: Swiss J Palaeontol. 2024 Jul 12;143(1):27. doi: 10.1186/s13358-024-00323-8 (PMC11245440; doi:10.1186/s13358-024-00323-8)
Supplement: Supplementary file 5 — Additional file 5. [file 13358_2024_323_MOESM5_ESM.tre]

(Proganochelys_quenstedtii	(Australochelys_africanus	(Kayentachelys_aprix	(Eileanchelys_waldmanni	(Chubutemys_copelloi	(Meiolania_planiceps	(Kallokibotion_bajazidi	(((Thalssemys_bruntrutana	((Portlandemys_mcdowelli	(Jurassichelon_oleronensis	(Plesiochelys_bigleri	(Plesiochelys_planiceps	Plesiochelys_etalloni ))))	(Solnhofia_parsonsi	(Brachyopsemys_tingitana	(Leyvachelys_cipadi	(Sandownia_harrisi	Angolachelys_mbaxi ))))))	((((((((Toxochelys_latiremis	(Nichollsemys_baieri_	((Ocepechelon_bouyai	(((Chelosphargis_advena	((Rhinochelys_pulchriceps	Rhinochelys_nammourensis )	(Santanachelys_gaffneyi	Notochelone_costata )))	(Bouliachelys_suteri	(Desmatochelys_lowii	Desmatochelys_padillai )))	(Calcarichelys_gemma	(Protostega_gigas	Archelon_ischyros ))))	((Cabindachelys_landanensis	((Argillochelys_cuneiceps	(((Allopleuron_hoffmanni	(Dermochelys_coriacea	Eosphargis_breineri ))	(Procolpochelys_charlestonensis	(Oligochelone_rupelensis	Erquelinnesia_gosseleti )))	((Eretmochelys_imbricata	(Caretta_caretta	(Lepidochelys_olivacea	Lepidochelys_kempii )))	(Chelonia_mydas	Natator_depressus ))))	(Puppigerus_camperi	Eochelone_brabantica )))	(Peritresius_martini	Ctenochelys )))))
(Proganochelys_quenstedtii	(Australochelys_africanus	(Kayentachelys_aprix	(Eileanchelys_waldmanni	(Chubutemys_copelloi	(Meiolania_planiceps	(Kallokibotion_bajazidi	(((Thalssemys_bruntrutana	((Portlandemys_mcdowelli	(Jurassichelon_oleronensis	(Plesiochelys_bigleri	(Plesiochelys_planiceps	Plesiochelys_etalloni ))))	(Solnhofia_parsonsi	(Brachyopsemys_tingitana	(Leyvachelys_cipadi	(Sandownia_harrisi	Angolachelys_mbaxi ))))))	((((((((Toxochelys_latiremis	(Nichollsemys_baieri_	((Ocepechelon_bouyai	(((Chelosphargis_advena	((Rhinochelys_pulchriceps	Rhinochelys_nammourensis )	(Santanachelys_gaffneyi	Notochelone_costata )))	(Bouliachelys_suteri	(Desmatochelys_lowii	Desmatochelys_padillai )))	(Calcarichelys_gemma	(Protostega_gigas	Archelon_ischyros ))))	((Cabindachelys_landanensis	((Argillochelys_cuneiceps	(((Allopleuron_hoffmanni	(Dermochelys_coriacea	Eosphargis_breineri ))	(Procolpochelys_charlestonensis	(Oligochelone_rupelensis	Erquelinnesia_gosseleti )))	((Eretmochelys_imbricata	(Caretta_caretta	(Lepidochelys_olivacea	Lepidochelys_kempii )))	(Chelonia_mydas	Natator_depressus ))))	(Puppigerus_camperi	Eochelone_brabantica )))	(Peritresius_martini	Ctenochelys )))))
tree strict_consensus = [&U] (Proganochelys_quenstedtii	(Australochelys_africanus	(Kayentachelys_aprix	(Eileanchelys_waldmanni	(Chubutemys_copelloi	(Meiolania_planiceps	(Kallokibotion_bajazidi	(((Thalssemys_bruntrutana	((Portlandemys_mcdowelli	(Jurassichelon_oleronensis	(Plesiochelys_bigleri	(Plesiochelys_planiceps	Plesiochelys_etalloni ))))	(Solnhofia_parsonsi	(Brachyopsemys_tingitana	(Leyvachelys_cipadi	(Sandownia_harrisi	Angolachelys_mbaxi ))))))	((((((((Toxochelys_latiremis	(Nichollsemys_baieri_	((Ocepechelon_bouyai	(((Chelosphargis_advena	((Rhinochelys_pulchriceps	Rhinochelys_nammourensis )	(Santanachelys_gaffneyi	Notochelone_costata )))	(Bouliachelys_suteri	(Desmatochelys_lowii	Desmatochelys_padillai )))	(Calcarichelys_gemma	(Protostega_gigas	Archelon_ischyros ))))	((Cabindachelys_landanensis	((Argillochelys_cuneiceps	(((Allopleuron_hoffmanni	(Dermochelys_coriacea	Eosphargis_breineri ))	(Procolpochelys_charlestonensis	(Oligochelone_rupelensis	Erquelinnesia_gosseleti )))	((Eretmochelys_imbricata	(Caretta_caretta	(Lepidochelys_olivacea	Lepidochelys_kempii )))	(Chelonia_mydas	Natator_depressus ))))	(Puppigerus_camperi	Eochelone_brabantica )))	(Peritresius_martini	Ctenochelys )))))
[truncated: 46 more columns]
