# Supplementary material for: New insights into the early morphological evolution of sea turtles by re-investigation of Nichollsemys baieri, a three-dimensionally preserved fossil stem chelonioid from the Campanian of Alberta, Canada
Source: Swiss J Palaeontol. 2024 Jul 12;143(1):27. doi: 10.1186/s13358-024-00323-8 (PMC11245440; doi:10.1186/s13358-024-00323-8)
Supplement: Supplementary file 6 — Additional file 6. [file 13358_2024_323_MOESM6_ESM.txt]

Character optimisation for matrix with minimal changes to Joyce et al. (2021)

Tree 1 (rooted using user-specified outgroup)

Tree length = 1720
Consistency index (CI) = 0.2390
Homoplasy index (HI) = 0.7610
CI excluding uninformative characters = 0.2245
HI excluding uninformative characters = 0.7755
Retention index (RI) = 0.6668
Rescaled consistency index (RC) = 0.1593

/-------------------------------------------------------------------------------------------------------------------- Proganochelys quenstedtii
|
|                                                                                                               /---- Thalssemys bruntrutana
|                                                                                         /--------------------98
|                                                                                         |                     \---- Ordosemys sp. IVPP V12092
|                                                                                         |
|                                                                                         |            /------------- Jurassichelon oleronensis
|                                                                                         |            |
|                                                                                         |        /-101        /---- Plesiochelys planiceps
|                             /---------------------------------------------------------108        |   |   /---99
|                             |                                                           |        |   |   |    \---- Plesiochelys bigleri
|                             |                                                           |    /-102   \-100
|                             |                                                           |    |   |       \--------- Plesiochelys etalloni
|                             |                                                           |    |   |
|                             |                                                           |    |   \----------------- Portlandemys mcdowelli
|                             |                                                           \--107
|                             |                                                                |   /----------------- Solnhofia parsonsi
|                             |                                                                |   |
|                             |                                                                |   |            /---- Sandownia harrisi
|                             |                                                                \-106       /--103
|                             |                                                                    |       |    \---- Angolachelys mbaxi
|                             |                                                                    |   /-104
|                             |                                                                    \-105   \--------- Brachyopsemys tingitana
|                             |                                                                        |
|                             |                                                                        \------------- Leyvachelys cipadi
|                             |
|                             |                                                                                 /---- Rhinochelys pulchriceps
|                             |                                                                            /--109
|                             |                                                                            |    \---- Rhinochelys nammourensis
|                             |                                                                        /-111
|                             |                                                                        |   |    /---- Santanachelys gaffneyi
|                             |                                                                        |   \--110
|                             |                                                                    /-112        \---- Notochelone costata
|                             |                                                                    |   |
|                             |                                                                    |   \------------- Chelosphargis advena
|                             |                                                                /-115
|                             |                                                                |   |       /--------- Ocepechelon bouyai
|                             |                                                                |   |       |
|                             |                                                           /--116   \-----114    /---- Desmatochelys lowii
|                             |                                                           |    |           \--113
|                             |                                                           |    |                \---- Desmatochelys padillai
|                             |                                                           |    |
|                             |                                          /--------------119    \--------------------- Bouliachelys suteri
|                             |                                          |                |
|                             |                                          |                |                /--------- Calcarichelys gemma
|                             |                                          |                |                |
|                             |                                          |                \--------------118    /---- Protostega gigas
|                             |                                          |                                 \--117
|                             |                                          |                                      \---- Archelon ischyros
|                             |                                          |
|                             |                                          |                                      /---- Dermochelys coriacea
|                             |                                          |                                 /--120
|                             |                                          |                                 |    \---- Eosphargis breineri
|                             |                                          |                             /-121
|                             |                                          |                             |   \--------- Allopleuron hoffmanni
|                             |                                          |                             |
|                             |                                          |                     /-----124        /---- Procolpochelys charlestonensis
|                             |                                          |                     |       |   /--122
|                             |                                          |                     |       |   |    \---- Oligochelone rupelensis
|                             |                                          |                     |       \-123
|                             |                                          |                     |           \--------- Erquelinnesia gosseleti
|                             |                                      /-137                     |
|                             |                                      |   |                /--130                /---- Lepidochelys olivacea
|                             |                                      |   |                |    |           /--125
|                             |                                      |   |                |    |           |    \---- Lepidochelys kempii
|                             |                                      |   |                |    |       /-126
|                             |                                      |   |                |    |   /-127   \--------- Caretta caretta
|                             |                                      |   |                |    |   |   |
|                             |                                      |   |            /-131    |   |   \------------- Eretmochelys imbricata
|                             |                                      |   |            |   |    \-129
|                             |                                      |   |            |   |        |            /---- Chelonia mydas
|                             |                                      |   |            |   |        \----------128
|                             |                                      |   |            |   |                     \---- Natator depressus
|                             |                                 /--138   |        /-133   |
|                             |                                 |    |   |        |   |   \-------------------------- Argillochelys cuneiceps
|                             |                                 |    |   |        |   |
|                             |                                 |    |   |   /--134   |                         /---- Puppigerus camperi
|                             |                                 |    |   |   |    |   \-----------------------132
|                             |                                 |    |   |   |    |                             \---- Eochelone brabantica
|                             |                                 |    |   |   |    |
|                             |                                 |    |   \-136    \---------------------------------- Cabindachelys landanensis
|                             |                             /-139    |       |
|                         /-181                             |   |    |       |                                  /---- Peritresius martini
|                         |   |                             |   |    |       \--------------------------------135
|                         |   |                             |   |    |                                          \---- Ctenochelys
|                         |   |                             |   |    |
|                         |   |                         /-142   |    \----------------------------------------------- Nichollsemys baieri 2022
|                         |   |                         |   |   |
|                         |   |                         |   |   \---------------------------------------------------- Toxochelys latiremis
|                         |   |                         |   |
|                         |   |                         |   |                                              /--------- Judithemys sukhanovi
|                         |   |                         |   |                                              |
|                         |   |                         |   \--------------------------------------------141    /---- Kirgizemys hoburensis
|                         |   |                         |                                                  \--140
|                         |   |                     /-150                                                       \---- Kirgizemys dmitrievi
|                         |   |                     |   |
|                         |   |                     |   |                                                       /---- Chelydra serpentina
|                         |   |                     |   |                                      /--------------143
|                         |   |                     |   |                                      |                \---- Macrochelys temminckii
|                         |   |                     |   |                                      |
|                         |   |                     |   |                                      |                /---- Sternotherus odoratus
|                         |   |                     |   |                                      |           /--144
|                         |   |                     |   \------------------------------------149           |    \---- Kinosternon subrubrum
|                         |   |                     |                                          |       /-145
|                         |   |                     |                                          |   /-146   \--------- Staurotypus salvinii
|                         |   |                     |                                          |   |   |
|                         |   |                /--157                                          |   |   \------------- Emarginachelys cretacea
|                         |   |                |    |                                          \-148
|                         |   |                |    |                                              |            /---- Dermatemys mawii
|                         |   |                |    |                                              \----------147
|                         |   |                |    |                                                           \---- Baptemys wyomingensis
|                         |   |                |    |
|                         |   |                |    |                                                           /---- Chrysemys picta
|                         |   |                |    |                                                      /--151
|                         |   |                |    |                                                      |    \---- Emys orbicularis
|                         |   |                |    |                                              /-----152
|                         |   |                |    |                                              |       \--------- Platysternon megacephalum
|                         |   |                |    \--------------------------------------------156
|                         |   |                |                                                   |   /------------- Geoclemys hamiltonii
|                         |   |                |                                                   |   |
|                         |   |            /-164                                                   \-155        /---- Testudo hermanni
|                         |   |            |   |                                                       |   /--153
|                         |   |            |   |                                                       |   |    \---- Chelonoidis sp.
|                         |   |            |   |                                                       \-154
|                         |   |            |   |                                                           \--------- Gopherus polyphemus
|                         |   |            |   |
|                         |   |            |   |                                                                /---- Apalone spinifera
|                         |   |            |   |                                                           /--158
|                         |   |            |   |                                                           |    \---- Pelodiscus sinensis
|                    /--185   |            |   |                                                       /-159
|                    |    |   |            |   |                                                   /-160   \--------- Petrochelys kyrgyzensis
|                    |    |   |            |   |                                                   |   |
|                    |    |   |            |   |                                                   |   \------------- Lissemys punctata
|                    |    |   |            |   |                                               /-162
|                    |    |   |            |   |                                               |   |            /---- Carettochelys insculpta
|                    |    |   |        /-172   \---------------------------------------------163   \----------161
|                    |    |   |        |   |                                                   |                \---- Allaeochelys libyca
|                    |    |   |        |   |                                                   |
|                    |    |   |        |   |                                                   \--------------------- Adocus beatus
|                    |    |   |        |   |
|                    |    |   |        |   |                                                                    /---- Chelus fimbriatus
|                    |    |   |        |   |                                                               /--165
|                    |    |   |        |   |                                                               |    \---- Phrynops geoffroanus
|                    |    |   |        |   |                                                           /-167
|                    |    |   |        |   |                                                           |   |    /---- Elseya dentata
|                    |    |   |        |   |                                                           |   \--166
|                    |    |   |        |   |                                                       /-168        \---- Chelodina longicollis
|                    |    |   |   /--175   |                                                       |   |
|                    |    |   |   |    |   |                                                       |   \------------- Araripemys barretoi
|                    |    |   |   |    |   \-----------------------------------------------------171
|                    |    |   |   |    |                                                           |            /---- Podocnemis unifilis
|                    |    |   |   |    |                                                           |       /--169
|                    |    |   |   |    |                                                           |       |    \---- Pelomedusa subrufa
|                    |    |   |   |    |                                                           \-----170
|                /-186    |   |   |    |                                                                   \--------- Galianemys whitei
|                |   |    |   \-180    |
|                |   |    |       |    |                                                                        /---- Sinemys gamera
|                |   |    |       |    |                                                                   /--173
|                |   |    |       |    |                                                                   |    \---- Sinemys lens
|                |   |    |       |    \-----------------------------------------------------------------174
|                |   |    |       |                                                                        \--------- Dracochelys bicuspis
|                |   |    |       |
|                |   |    |       |                                                                /----------------- Annemys levensis
|                |   |    |       |                                                                |
|                |   |    |       \--------------------------------------------------------------179   /------------- Annemys latiens
|                |   |    |                                                                        |   |
|                |   |    |                                                                        \-178   /--------- Annemys sp. IVPP V18106
|                |   |    |                                                                            |   |
|            /-187   |    |                                                                            \-177    /---- Xinjiangchelys wusu
|            |   |   |    |                                                                                \--176
|            |   |   |    |                                                                                     \---- Xinjiangchelys radiplicatoides
|            |   |   |    |
|            |   |   |    |                                                                                /--------- Eubaena cephalica
|            |   |   |    |                                                                                |
|            |   |   |    |                                                                            /-183    /---- Pleurosternon bullockii
|            |   |   |    |                                                                            |   \--182
|        /-188   |   |    \--------------------------------------------------------------------------184        \---- Glyptops plicatulus
|        |   |   |   |                                                                                 |
|        |   |   |   |                                                                                 \------------- Arundelemys dardeni
|        |   |   |   |
|        |   |   |   \----------------------------------------------------------------------------------------------- Kallokibotion bajazidi
|        |   |   |
|   /--190   |   \--------------------------------------------------------------------------------------------------- Meiolania planiceps
|   |    |   |
|   |    |   \------------------------------------------------------------------------------------------------------- Chubutemys copelloi
|   |    |
\-191    |                                                                                                      /---- Eileanchelys waldmanni
    |    \----------------------------------------------------------------------------------------------------189
    |                                                                                                           \---- Kayentachelys aprix
    |
    \---------------------------------------------------------------------------------------------------------------- Australochelys africanus


ACCTRAN Optimizations

Apomorphy lists:

       Branch                               Character  Steps      CI   Change
-----------------------------------------------------------------------------
node_191 <-> Proganochelys quenstedtii      25             1   0.077  1 <-> 0
                                            26             1   0.250  1 <-> 0
                                            43             1   0.111  0 <=> 1
                                            46             1   1.000  1 <-> 0
                                            50             1   0.125  1 <-> 0
                                            62             1   0.667  1 <-> 0
                                            64             1   1.000  1 <=> 0
                                            70             1   0.111  0 <=> 1
                                            73             1   0.200  1 <-> 0
                                            75             1   1.000  1 <-> 0
                                            87             1   1.000  1 <=> 0
                                            90             1   0.500  1 <-> 0
                                            91             1   0.286  1 <=> 0
                                            134            1   0.143  1 <-> 0
                                            142            1   0.111  1 <-> 0
                                            143            1   0.091  1 <=> 0
                                            145            1   0.250  1 <=> 0
                                            162            1   1.000  1 <-> 0
                                            163            1   0.100  0 <-> 1
                                            204            1   0.250  1 <-> 0
                                            207            1   0.400  1 <-> 0
                                            210            1   0.111  0 <-> 1
                                            226            1   0.083  1 <-> 0
                                            227            1   0.500  1 <-> 0
                                            235            1   0.083  1 <-> 0
                                            244            1   0.500  1 <-> 0
                                            245            1   1.000  1 <-> 0
                                            268            1   1.000  1 <-> 0
                                            269            1   0.500  0 <-> 1
                                            303            1   0.500  1 <-> 0
                                            308            1   0.500  1 <-> 0
                                            310            1   1.000  1 <-> 0
                                            315            1   1.000  1 <-> 0
                                            317            1   1.000  1 <-> 0
                                            320            1   1.000  1 <-> 0
                                            327            1   1.000  1 <-> 0
                                            329            1   1.000  1 <-> 0
                                            344            1   0.400  1 <-> 0
node_191 --> node_190                       5              1   0.500  1 ==> 0
                                            9              1   0.333  0 ==> 1
                                            11             1   1.000  0 ==> 1
                                            21             1   0.500  0 --> 1
                                            67             1   0.167  1 ==> 0
                                            75             1   1.000  1 --> 2
                                            77             1   0.182  0 --> 1
                                            78             1   0.214  0 ==> 1
                                            109            1   0.182  0 ==> 1
                                            115            1   0.071  1 ==> 0
                                            120            1   1.000  0 ==> 1
                                            132            1   1.000  0 ==> 2
                                            141            1   0.154  2 ==> 1
                                            167            1   0.500  0 --> 1
node_190 --> node_188                       22             1   0.222  0 ==> 1
                                            25             1   0.077  1 --> 0
                                            59             1   0.077  1 --> 0
                                            66             1   0.118  0 ==> 2
                                            77             1   0.182  1 --> 2
                                            80             1   0.167  0 ==> 1
                                            89             1   0.500  0 --> 1
                                            106            1   0.077  0 --> 1
                                            112            1   0.111  0 ==> 1
                                            121            1   0.125  0 ==> 1
                                            123            1   0.167  0 --> 1
                                            124            1   0.111  0 --> 1
                                            128            1   0.091  0 --> 1
                                            134            1   0.143  1 --> 0
                                            142            1   0.111  1 --> 0
                                            147            1   0.667  0 ==> 1
                                            184            1   0.125  0 --> 1
                                            195            1   0.250  0 --> 1
                                            202            1   0.167  0 --> 1
                                            256            1   0.500  0 --> 1
                                            301            1   0.500  0 --> 1
                                            304            1   0.667  0 --> 1
                                            305            1   0.333  0 --> 1
                                            309            1   1.000  0 ==> 1
                                            354            1   0.250  1 --> 0
node_188 --> node_187                       92             1   0.125  0 ==> 1
                                            98             1   0.071  0 --> 1
                                            108            1   1.000  0 ==> 1
                                            109            1   0.182  1 ==> 2
                                            122            1   0.167  0 ==> 2
node_187 --> node_186                       12             1   0.077  0 ==> 1
                                            23             1   0.100  0 --> 1
                                            102            1   0.091  0 --> 1
                                            148            1   0.333  0 --> 1
                                            157            1   0.250  1 ==> 0
                                            181            1   0.143  0 --> 1
                                            246            1   0.600  0 ==> 1
                                            251            1   0.143  0 --> 1
                                            281            1   0.167  1 ==> 0
                                            312            1   1.000  0 --> 1
                                            340            1   0.333  0 --> 1
                                            347            1   0.143  0 --> 1
node_186 --> node_185                       17             1   0.111  1 ==> 0
                                            19             1   0.182  0 --> 2
                                            35             1   0.133  0 ==> 1
                                            48             1   0.333  0 ==> 1
                                            66             1   0.118  2 --> 0
                                            111            1   0.071  0 ==> 1
                                            121            1   0.125  1 ==> 0
                                            123            1   0.167  1 --> 0
                                            230            1   0.200  0 ==> 1
                                            306            1   0.200  0 --> 1
                                            311            1   0.250  0 --> 1
                                            312            1   1.000  1 --> 2
                                            319            1   0.091  1 --> 0
                                            335            1   1.000  0 ==> 1
node_185 --> node_181                       3              1   0.250  0 ==> 1
                                            14             1   0.100  0 ==> 1
                                            122            1   0.167  2 ==> 0
                                            125            1   0.250  1 ==> 0
                                            149            1   0.222  0 ==> 1
                                            180            1   0.167  0 --> 1
                                            240            1   0.250  0 ==> 1
                                            254            1   0.333  0 ==> 1
node_181 --> node_108                       19             1   0.182  2 --> 0
                                            24             1   0.167  0 --> 1
                                            82             1   0.083  0 ==> 1
                                            84             1   0.500  0 ==> 1
                                            85             1   0.200  0 --> 1
                                            105            1   0.222  0 --> 1
                                            115            1   0.071  0 ==> 1
                                            183            1   0.167  0 ==> 1
                                            186            1   0.167  0 ==> 1
                                            222            1   0.182  1 --> 2
                                            236            1   0.143  0 ==> 1
                                            265            1   0.333  0 --> 1
                                            280            1   0.500  0 ==> 1
                                            330            1   0.100  0 --> 1
node_108 --> node_98                        19             1   0.182  0 --> 1
                                            39             1   0.091  0 --> 1
                                            66             1   0.118  0 --> 2
                                            81             1   0.200  0 --> 1
                                            101            1   0.250  0 --> 2
                                            118            1   0.150  0 --> 2
                                            136            1   0.250  0 --> 1
                                            207            1   0.400  1 --> 2
                                            220            1   0.500  0 --> 1
                                            237            1   0.167  0 --> 1
                                            249            1   0.429  0 --> 1
                                            253            1   0.200  0 --> 1
                                            308            1   0.500  1 --> 0
                                            313            1   0.333  0 --> 1
                                            332            1   0.500  0 --> 1
                                            342            1   0.500  0 --> 1
                                            343            1   0.667  0 --> 2
                                            350            1   0.500  0 --> 1
                                            351            1   0.500  0 --> 1
                                            356            1   0.333  0 --> 1
 node_98 --> Thalssemys bruntrutana         345            1   0.111  0 ==> 1
 node_98 --> Ordosemys sp. IVPP V12092      261            1   0.250  0 ==> 1
node_108 --> node_107                       80             1   0.167  1 ==> 2
                                            96             1   0.182  1 ==> 0
                                            143            1   0.091  1 ==> 0
                                            149            1   0.222  1 ==> 2
                                            235            1   0.083  1 --> 0
                                            257            1   0.200  0 ==> 1
                                            281            1   0.167  0 ==> 1
                                            299            1   0.667  0 --> 1
                                            334            1   0.143  0 ==> 1
                                            354            1   0.250  0 ==> 1
node_107 --> node_102                       7              1   0.182  0 --> 1
                                            28             1   0.167  1 ==> 0
                                            40             1   0.500  0 ==> 1
                                            59             1   0.077  0 ==> 1
                                            117            1   0.063  0 --> 1
                                            133            1   0.167  0 --> 1
                                            134            1   0.143  0 ==> 2
                                            141            1   0.154  1 ==> 2
                                            210            1   0.111  0 --> 1
                                            222            1   0.182  2 --> 1
                                            225            1   1.000  1 --> 0
                                            325            1   0.250  0 --> 1
node_102 --> node_101                       19             1   0.182  0 --> 1
                                            95             1   0.250  0 ==> 1
                                            101            1   0.250  0 ==> 1
                                            157            1   0.250  0 ==> 1
node_101 --> Jurassichelon oleronensis      63             1   0.100  0 ==> 1
                                            76             1   0.083  0 ==> 1
                                            82             1   0.083  1 ==> 0
                                            96             1   0.182  0 ==> 1
                                            112            1   0.111  1 ==> 0
                                            149            1   0.222  2 ==> 1
node_101 --> node_100                       7              1   0.182  1 --> 0
                                            45             1   0.250  0 --> 1
                                            91             1   0.286  1 ==> 2
                                            98             1   0.071  1 ==> 0
                                            111            1   0.071  1 --> 0
                                            118            1   0.150  0 --> 2
                                            124            1   0.111  1 ==> 0
                                            130            1   0.111  0 ==> 1
                                            133            1   0.167  1 --> 0
                                            142            1   0.111  0 --> 1
                                            219            1   0.250  1 ==> 0
node_100 --> node_99                        35             1   0.133  1 --> 2
                                            109            1   0.182  2 ==> 1
 node_99 --> Plesiochelys planiceps         63             1   0.100  0 ==> 1
                                            111            1   0.071  0 --> 1
 node_99 --> Plesiochelys bigleri           117            1   0.063  1 --> 0
                                            142            1   0.111  1 --> 0
                                            144            1   0.133  1 ==> 0
                                            149            1   0.222  2 ==> 1
node_100 --> Plesiochelys etalloni          4              1   0.111  0 ==> 1
                                            106            1   0.077  1 ==> 0
                                            145            1   0.250  1 ==> 0
                                            180            1   0.167  1 --> 0
node_102 --> Portlandemys mcdowelli         183            1   0.167  1 ==> 0
node_107 --> node_106                       4              1   0.111  0 ==> 1
                                            17             1   0.111  0 --> 1
                                            50             1   0.125  1 --> 0
                                            57             1   0.250  0 ==> 1
                                            63             1   0.100  0 --> 1
                                            68             1   0.154  0 ==> 2
                                            100            1   0.250  0 ==> 1
                                            122            1   0.167  0 ==> 1
                                            130            1   0.111  0 ==> 1
                                            154            1   0.125  0 --> 1
                                            175            1   0.250  0 ==> 1
                                            177            1   0.083  0 ==> 1
                                            182            1   0.111  0 ==> 1
                                            299            1   0.667  1 --> 2
node_106 --> Solnhofia parsonsi             18             1   0.167  0 ==> 1
                                            61             1   0.200  0 ==> 1
                                            65             1   0.200  0 ==> 1
                                            91             1   0.286  1 ==> 2
                                            97             1   0.071  0 ==> 1
                                            98             1   0.071  1 ==> 0
                                            102            1   0.091  1 ==> 0
                                            109            1   0.182  2 ==> 1
                                            111            1   0.071  1 ==> 0
                                            118            1   0.150  0 ==> 2
                                            121            1   0.125  0 ==> 1
                                            128            1   0.091  1 ==> 0
                                            176            1   0.100  0 ==> 1
                                            212            1   0.143  0 ==> 1
                                            235            1   0.083  0 --> 1
node_106 --> node_105                       22             1   0.222  1 --> 2
                                            35             1   0.133  1 ==> 0
                                            41             1   0.077  0 --> 1
                                            58             1   0.250  0 ==> 1
                                            69             1   0.143  0 ==> 1
                                            78             1   0.214  1 --> 2
                                            82             1   0.083  1 --> 0
                                            107            1   0.143  0 --> 1
                                            110            1   1.000  0 ==> 1
                                            115            1   0.071  1 --> 0
                                            129            1   0.500  1 --> 0
                                            134            1   0.143  0 ==> 1
                                            141            1   0.154  1 ==> 0
                                            187            1   0.111  0 ==> 1
                                            229            1   0.333  0 --> 1
                                            282            1   0.143  0 --> 1
                                            285            1   0.333  0 --> 1
                                            294            1   0.250  0 --> 1
node_105 --> node_104                       2              1   0.167  0 ==> 1
                                            49             1   0.167  0 --> 1
                                            63             1   0.100  1 --> 0
                                            144            1   0.133  1 ==> 0
node_104 --> node_103                       39             1   0.091  0 --> 1
                                            55             1   0.200  0 --> 1
                                            56             1   0.200  0 ==> 1
                                            97             1   0.071  0 --> 1
                                            107            1   0.143  1 --> 0
                                            112            1   0.111  1 ==> 0
                                            118            1   0.150  0 ==> 1
node_103 --> Sandownia harrisi              7              1   0.182  0 ==> 1
                                            17             1   0.111  1 ==> 0
                                            49             1   0.167  1 --> 0
                                            149            1   0.222  2 ==> 1
node_103 --> Angolachelys mbaxi             29             1   0.125  0 ==> 1
                                            48             1   0.333  1 ==> 0
                                            95             1   0.250  0 ==> 2
                                            106            1   0.077  1 ==> 0
                                            111            1   0.071  1 ==> 0
                                            134            1   0.143  1 ==> 2
node_104 --> Brachyopsemys tingitana        22             1   0.222  2 --> 1
                                            65             1   0.200  0 ==> 1
                                            72             1   0.167  0 ==> 1
                                            78             1   0.214  2 --> 1
                                            117            1   0.063  0 ==> 1
                                            141            1   0.154  0 ==> 2
                                            163            1   0.100  0 ==> 1
                                            165            1   0.111  1 ==> 0
node_105 --> Leyvachelys cipadi             3              1   0.250  1 ==> 0
                                            7              1   0.182  0 ==> 1
                                            28             1   0.167  1 ==> 0
                                            50             1   0.125  0 --> 1
                                            143            1   0.091  0 ==> 1
node_181 --> node_180                       4              1   0.111  0 --> 1
                                            41             1   0.077  0 --> 1
                                            92             1   0.125  1 --> 0
                                            117            1   0.063  0 ==> 1
                                            184            1   0.125  1 --> 0
                                            193            1   0.800  0 --> 1
                                            208            1   0.111  0 ==> 1
                                            229            1   0.333  0 ==> 1
                                            251            1   0.143  1 --> 0
                                            282            1   0.143  0 --> 1
                                            294            1   0.250  0 ==> 1
                                            311            1   0.250  1 --> 0
                                            326            1   0.167  0 --> 1
node_180 --> node_175                       16             1   0.125  0 ==> 1
                                            25             1   0.077  0 --> 1
                                            36             1   0.200  0 ==> 1
                                            129            1   0.500  1 --> 0
                                            143            1   0.091  1 --> 0
                                            144            1   0.133  1 --> 0
                                            154            1   0.125  0 --> 1
                                            182            1   0.111  0 --> 1
                                            187            1   0.111  0 ==> 1
                                            224            1   0.125  0 --> 1
                                            278            1   0.250  0 ==> 1
                                            281            1   0.167  0 --> 1
                                            285            1   0.333  0 ==> 1
                                            316            1   0.500  0 --> 1
node_175 --> node_172                       1              1   0.167  0 ==> 1
                                            29             1   0.125  0 ==> 1
                                            80             1   0.167  1 --> 0
                                            91             1   0.286  1 ==> 2
                                            101            1   0.250  0 --> 2
                                            111            1   0.071  1 --> 0
                                            130            1   0.111  0 ==> 1
                                            149            1   0.222  1 ==> 2
                                            199            1   0.167  0 --> 1
                                            210            1   0.111  0 --> 1
                                            222            1   0.182  1 --> 0
                                            253            1   0.200  0 --> 1
                                            280            1   0.500  0 ==> 1
                                            299            1   0.667  0 ==> 2
                                            330            1   0.100  0 --> 1
node_172 --> node_164                       14             1   0.100  1 ==> 0
                                            24             1   0.167  0 --> 1
                                            66             1   0.118  0 --> 2
                                            70             1   0.111  0 ==> 1
                                            76             1   0.083  0 --> 1
                                            80             1   0.167  0 --> 2
                                            92             1   0.125  0 --> 1
                                            97             1   0.071  0 ==> 1
                                            124            1   0.111  1 ==> 0
                                            165            1   0.111  1 ==> 0
                                            178            1   0.125  0 --> 1
                                            208            1   0.111  1 ==> 0
                                            213            1   0.250  0 --> 1
                                            224            1   0.125  1 --> 0
                                            283            1   0.333  0 ==> 1
                                            291            1   0.500  0 ==> 1
                                            293            1   0.333  0 ==> 1
                                            295            1   0.500  0 ==> 1
                                            297            1   0.167  0 --> 1
                                            302            1   0.333  0 ==> 1
node_164 --> node_157                       25             1   0.077  1 --> 0
                                            125            1   0.250  0 ==> 1
                                            151            1   0.111  0 --> 1
                                            181            1   0.143  1 --> 0
                                            210            1   0.111  1 --> 0
                                            222            1   0.182  0 --> 1
                                            266            1   0.500  0 ==> 1
                                            278            1   0.250  1 ==> 0
node_157 --> node_150                       36             1   0.200  1 --> 0
                                            41             1   0.077  1 --> 0
                                            59             1   0.077  0 --> 1
                                            82             1   0.083  0 --> 1
                                            101            1   0.250  2 --> 0
                                            177            1   0.083  0 ==> 1
                                            178            1   0.125  1 --> 0
                                            182            1   0.111  1 --> 0
                                            199            1   0.167  1 --> 0
                                            246            1   0.600  1 --> 2
                                            248            1   0.200  0 ==> 1
                                            325            1   0.250  0 --> 1
node_150 --> node_142                       1              1   0.167  1 --> 0
                                            14             1   0.100  0 ==> 1
                                            19             1   0.182  2 ==> 1
                                            29             1   0.125  1 ==> 0
                                            39             1   0.091  0 --> 1
                                            70             1   0.111  1 --> 0
                                            97             1   0.071  1 ==> 0
                                            151            1   0.111  1 --> 0
                                            165            1   0.111  0 ==> 1
                                            187            1   0.111  1 --> 0
                                            211            1   0.333  0 --> 1
                                            249            1   0.429  0 ==> 1
                                            253            1   0.200  1 --> 0
                                            291            1   0.500  1 ==> 0
                                            293            1   0.333  1 ==> 0
                                            302            1   0.333  1 ==> 0
                                            338            1   0.333  0 --> 1
node_142 --> node_139                       23             1   0.100  1 --> 0
                                            40             1   0.500  0 ==> 1
                                            58             1   0.250  0 --> 1
                                            66             1   0.118  2 ==> 0
                                            68             1   0.154  0 ==> 1
                                            96             1   0.182  1 ==> 0
                                            107            1   0.143  0 ==> 1
                                            125            1   0.250  1 ==> 0
                                            134            1   0.143  0 ==> 2
                                            137            1   0.333  0 ==> 1
                                            141            1   0.154  1 ==> 2
                                            144            1   0.133  0 ==> 1
                                            146            1   0.167  0 ==> 1
                                            181            1   0.143  0 --> 1
                                            196            1   0.250  0 --> 1
                                            212            1   0.143  0 ==> 1
                                            223            1   0.250  0 ==> 1
                                            236            1   0.143  0 ==> 1
                                            237            1   0.167  0 --> 1
                                            240            1   0.250  1 ==> 0
                                            241            1   0.400  0 ==> 1
                                            252            1   0.200  0 ==> 1
                                            261            1   0.250  0 ==> 1
                                            270            1   0.250  0 --> 1
                                            295            1   0.500  1 --> 0
                                            297            1   0.167  1 --> 0
                                            298            1   0.500  0 --> 1
                                            332            1   0.500  0 ==> 2
                                            337            1   1.000  0 ==> 1
                                            342            1   0.500  0 ==> 1
                                            350            1   0.500  0 ==> 1
                                            356            1   0.333  0 ==> 1
node_139 --> node_138                       1              1   0.167  0 --> 1
                                            39             1   0.091  1 --> 0
                                            88             1   0.111  0 --> 1
                                            105            1   0.222  0 --> 1
                                            140            1   0.333  0 ==> 2
                                            142            1   0.111  0 ==> 1
                                            191            1   0.071  0 --> 1
                                            214            1   0.500  0 --> 1
                                            260            1   0.250  0 --> 1
                                            313            1   0.333  0 --> 1
                                            314            1   1.000  0 --> 1
                                            331            1   0.250  0 --> 1
                                            334            1   0.143  0 --> 1
                                            341            1   0.500  0 --> 1
                                            345            1   0.111  0 --> 1
                                            352            1   1.000  0 --> 1
                                            354            1   0.250  0 --> 1
                                            355            1   0.333  0 --> 1
node_138 --> node_137                       19             1   0.182  1 ==> 0
                                            29             1   0.125  0 --> 1
                                            35             1   0.133  1 ==> 0
                                            50             1   0.125  1 ==> 0
                                            97             1   0.071  0 --> 1
                                            128            1   0.091  1 ==> 0
                                            176            1   0.100  0 ==> 1
                                            187            1   0.111  0 --> 1
node_137 --> node_119                       12             1   0.077  1 --> 0
                                            14             1   0.100  1 ==> 0
                                            28             1   0.167  1 ==> 0
                                            58             1   0.250  1 --> 0
                                            63             1   0.100  0 ==> 1
                                            93             1   0.500  0 ==> 1
                                            95             1   0.250  0 --> 1
                                            101            1   0.250  0 --> 1
                                            117            1   0.063  1 ==> 0
                                            118            1   0.150  0 --> 2
                                            137            1   0.333  1 ==> 0
                                            144            1   0.133  1 ==> 2
                                            146            1   0.167  1 ==> 0
                                            196            1   0.250  1 --> 0
                                            222            1   0.182  1 ==> 0
                                            242            1   0.500  0 ==> 1
                                            249            1   0.429  1 ==> 2
                                            298            1   0.500  1 --> 0
                                            328            1   0.200  1 ==> 0
                                            339            1   1.000  0 ==> 1
                                            344            1   0.400  1 ==> 2
node_119 --> node_116                       1              1   0.167  1 ==> 0
                                            41             1   0.077  0 --> 1
                                            66             1   0.118  0 ==> 1
                                            76             1   0.083  1 ==> 0
                                            163            1   0.100  0 --> 1
                                            226            1   0.083  1 --> 0
node_116 --> node_115                       4              1   0.111  1 ==> 0
                                            12             1   0.077  0 --> 1
                                            97             1   0.071  1 --> 0
node_115 --> node_112                       17             1   0.111  0 ==> 1
                                            154            1   0.125  1 ==> 0
                                            163            1   0.100  1 --> 0
node_112 --> node_111                       15             1   1.000  1 ==> 2
                                            187            1   0.111  1 --> 0
                                            260            1   0.250  1 ==> 0
node_111 --> node_109                       10             1   1.000  0 ==> 1
                                            96             1   0.182  0 --> 1
                                            142            1   0.111  1 --> 0
                                            213            1   0.250  1 --> 0
                                            219            1   0.250  1 --> 0
node_109 --> Rhinochelys nammourensis       17             1   0.111  1 ==> 0
node_111 --> node_110                       70             1   0.111  0 --> 1
                                            76             1   0.083  0 --> 1
                                            82             1   0.083  1 --> 0
                                            98             1   0.071  1 ==> 0
                                            115            1   0.071  0 --> 1
                                            134            1   0.143  2 --> 0
                                            191            1   0.071  1 --> 0
                                            229            1   0.333  1 --> 0
                                            230            1   0.200  1 --> 0
                                            237            1   0.167  1 --> 0
                                            338            1   0.333  1 --> 0
                                            341            1   0.500  1 --> 0
node_110 --> Santanachelys gaffneyi         107            1   0.143  1 ==> 0
                                            150            1   0.167  1 ==> 0
node_110 --> Notochelone costata            68             1   0.154  1 ==> 0
                                            127            1   0.100  0 ==> 1
node_112 --> Chelosphargis advena           144            1   0.133  2 ==> 1
node_115 --> node_114                       7              1   0.182  0 ==> 1
                                            23             1   0.100  0 --> 1
                                            117            1   0.063  0 ==> 1
                                            127            1   0.100  0 --> 1
                                            130            1   0.111  1 ==> 0
                                            133            1   0.167  0 --> 1
                                            176            1   0.100  1 --> 0
                                            191            1   0.071  1 --> 0
                                            210            1   0.111  0 --> 1
                                            241            1   0.400  1 --> 2
                                            281            1   0.167  1 --> 0
node_114 --> Ocepechelon bouyai             3              1   0.250  1 ==> 0
                                            14             1   0.100  0 ==> 1
                                            16             1   0.125  1 ==> 0
                                            39             1   0.091  0 ==> 1
                                            49             1   0.167  0 ==> 1
                                            59             1   0.077  1 ==> 0
                                            68             1   0.154  1 ==> 0
                                            88             1   0.111  1 ==> 0
                                            93             1   0.500  1 ==> 0
                                            95             1   0.250  1 ==> 2
                                            106            1   0.077  1 ==> 0
                                            112            1   0.111  1 ==> 0
                                            144            1   0.133  2 ==> 1
node_114 --> node_113                       20             1   1.000  0 ==> 1
                                            50             1   0.125  0 --> 1
                                            77             1   0.182  2 ==> 1
node_113 --> Desmatochelys lowii            41             1   0.077  1 ==> 0
                                            95             1   0.250  1 ==> 0
                                            97             1   0.071  0 --> 1
                                            200            1   0.333  0 ==> 1
node_113 --> Desmatochelys padillai         19             1   0.182  0 ==> 1
                                            101            1   0.250  1 ==> 2
                                            154            1   0.125  1 ==> 0
node_116 --> Bouliachelys suteri            9              1   0.333  1 ==> 0
                                            77             1   0.182  2 ==> 0
                                            84             1   0.500  0 ==> 1
                                            124            1   0.111  0 ==> 1
                                            135            1   0.500  0 ==> 1
                                            179            1   0.200  0 ==> 1
node_119 --> node_118                       16             1   0.125  1 --> 0
                                            68             1   0.154  1 --> 0
                                            88             1   0.111  1 --> 0
                                            95             1   0.250  1 --> 2
                                            100            1   0.250  0 --> 2
                                            106            1   0.077  1 --> 0
                                            154            1   0.125  1 ==> 0
                                            224            1   0.125  0 ==> 1
                                            247            1   1.000  0 ==> 1
                                            332            1   0.500  2 --> 3
                                            336            1   0.500  0 --> 1
node_118 --> Calcarichelys gemma            98             1   0.071  1 ==> 0
                                            196            1   0.250  0 --> 1
node_118 --> node_117                       4              1   0.111  1 ==> 0
                                            53             1   0.200  0 ==> 1
                                            81             1   0.200  0 --> 1
                                            104            1   0.143  0 ==> 1
                                            118            1   0.150  2 --> 0
                                            150            1   0.167  1 --> 0
                                            176            1   0.100  1 ==> 0
                                            188            1   0.333  0 ==> 1
                                            215            1   0.500  0 ==> 1
                                            219            1   0.250  1 ==> 0
                                            241            1   0.400  1 ==> 2
                                            263            1   0.333  0 ==> 1
node_117 --> Protostega gigas               187            1   0.111  1 ==> 0
node_117 --> Archelon ischyros              45             1   0.250  0 ==> 1
                                            281            1   0.167  1 ==> 0
                                            319            1   0.091  0 ==> 1
node_137 --> node_136                       25             1   0.077  0 ==> 1
                                            56             1   0.200  0 ==> 1
                                            57             1   0.250  0 ==> 1
                                            69             1   0.143  0 ==> 1
                                            105            1   0.222  1 --> 0
                                            111            1   0.071  0 ==> 1
                                            115            1   0.071  0 --> 1
                                            121            1   0.125  0 ==> 1
                                            178            1   0.125  0 ==> 1
                                            190            1   0.143  0 --> 1
                                            216            1   1.000  0 ==> 1
                                            292            1   1.000  0 ==> 1
                                            293            1   0.333  0 ==> 1
                                            346            1   0.167  0 --> 1
                                            347            1   0.143  1 --> 0
                                            348            1   1.000  0 --> 1
node_136 --> node_134                       16             1   0.125  1 --> 0
                                            17             1   0.111  0 ==> 1
                                            59             1   0.077  1 ==> 0
                                            68             1   0.154  1 ==> 2
                                            106            1   0.077  1 ==> 0
                                            142            1   0.111  1 --> 0
node_134 --> node_133                       14             1   0.100  1 ==> 0
                                            45             1   0.250  0 ==> 1
                                            95             1   0.250  0 ==> 2
                                            101            1   0.250  0 ==> 2
                                            103            1   0.250  0 ==> 1
                                            104            1   0.143  0 --> 1
                                            127            1   0.100  0 ==> 1
                                            190            1   0.143  1 --> 0
                                            191            1   0.071  1 --> 0
node_133 --> node_131                       25             1   0.077  1 ==> 0
                                            142            1   0.111  0 --> 1
                                            262            1   1.000  0 --> 1
                                            328            1   0.200  1 --> 0
                                            355            1   0.333  1 --> 0
node_131 --> node_130                       30             1   0.167  1 --> 0
                                            72             1   0.167  0 --> 1
                                            117            1   0.063  1 ==> 0
                                            176            1   0.100  1 --> 0
                                            179            1   0.200  0 ==> 1
node_130 --> node_124                       102            1   0.091  1 --> 0
                                            263            1   0.333  0 --> 1
                                            319            1   0.091  0 --> 1
                                            330            1   0.100  1 ==> 0
node_124 --> node_121                       26             1   0.250  1 --> 0
                                            43             1   0.111  0 --> 1
                                            45             1   0.250  1 ==> 0
                                            50             1   0.125  0 ==> 1
                                            80             1   0.167  2 ==> 1
                                            112            1   0.111  1 --> 0
                                            178            1   0.125  1 --> 0
                                            188            1   0.333  0 ==> 1
                                            191            1   0.071  0 --> 1
                                            215            1   0.500  0 ==> 1
                                            224            1   0.125  0 ==> 1
                                            226            1   0.083  1 --> 0
node_121 --> node_120                       6              1   0.167  0 --> 1
                                            12             1   0.077  1 ==> 0
                                            15             1   1.000  1 --> 0
                                            22             1   0.222  1 --> 0
                                            28             1   0.167  1 ==> 0
                                            54             1   0.500  0 ==> 1
                                            56             1   0.200  1 ==> 0
                                            57             1   0.250  1 ==> 0
                                            66             1   0.118  0 ==> 1
                                            68             1   0.154  2 --> 0
                                            69             1   0.143  1 ==> 0
                                            82             1   0.083  1 --> 0
                                            98             1   0.071  1 ==> 0
                                            100            1   0.250  0 ==> 2
                                            104            1   0.143  1 ==> 0
                                            111            1   0.071  1 ==> 0
                                            122            1   0.167  0 --> 1
                                            126            1   0.167  0 --> 1
                                            140            1   0.333  2 --> 0
                                            151            1   0.111  0 ==> 1
                                            163            1   0.100  0 --> 1
                                            185            1   0.400  0 --> 2
                                            202            1   0.167  1 --> 0
                                            242            1   0.500  0 ==> 1
                                            243            1   0.500  0 --> 1
                                            294            1   0.250  1 ==> 0
                                            319            1   0.091  1 --> 0
                                            332            1   0.500  2 ==> 3
                                            333            1   1.000  0 ==> 1
                                            338            1   0.333  1 --> 0
                                            344            1   0.400  1 --> 2
                                            346            1   0.167  1 --> 0
node_120 --> Dermochelys coriacea           96             1   0.182  0 ==> 1
                                            103            1   0.250  1 ==> 0
                                            121            1   0.125  1 ==> 0
                                            122            1   0.167  1 --> 3
                                            137            1   0.333  1 ==> 0
                                            191            1   0.071  1 --> 0
                                            203            1   1.000  0 ==> 1
                                            206            1   0.500  0 ==> 1
                                            241            1   0.400  1 ==> 0
                                            353            1   0.500  0 ==> 1
node_120 --> Eosphargis breineri            26             1   0.250  0 --> 1
                                            43             1   0.111  1 --> 0
                                            59             1   0.077  0 ==> 1
                                            68             1   0.154  0 --> 1
                                            92             1   0.125  1 ==> 0
                                            138            1   0.500  0 ==> 1
node_121 --> Allopleuron hoffmanni          17             1   0.111  1 ==> 0
                                            72             1   0.167  1 --> 0
                                            77             1   0.182  2 ==> 1
                                            81             1   0.200  0 ==> 1
                                            85             1   0.200  0 ==> 1
                                            88             1   0.111  1 --> 0
                                            95             1   0.250  2 ==> 0
                                            130            1   0.111  1 ==> 0
                                            133            1   0.167  0 ==> 1
                                            165            1   0.111  1 ==> 0
                                            177            1   0.083  1 ==> 0
                                            187            1   0.111  1 ==> 0
                                            196            1   0.250  1 ==> 0
node_124 --> node_123                       100            1   0.250  0 --> 1
                                            175            1   0.250  0 ==> 1
                                            326            1   0.167  1 ==> 0
node_122 --> Procolpochelys charlestonensis 199            1   0.167  0 ==> 1
                                            204            1   0.250  1 ==> 0
                                            213            1   0.250  1 ==> 0
                                            222            1   0.182  1 ==> 0
node_123 --> Erquelinnesia gosseleti        14             1   0.100  0 ==> 1
                                            49             1   0.167  0 ==> 1
                                            179            1   0.200  1 ==> 0
                                            214            1   0.500  1 ==> 0
                                            230            1   0.200  1 ==> 0
                                            334            1   0.143  1 ==> 0
node_130 --> node_129                       6              1   0.167  0 ==> 1
                                            59             1   0.077  0 --> 2
                                            70             1   0.111  0 --> 1
                                            152            1   1.000  0 ==> 1
                                            217            1   0.667  2 ==> 1
                                            302            1   0.333  0 ==> 1
                                            336            1   0.500  0 ==> 1
                                            353            1   0.500  0 ==> 1
node_129 --> node_127                       8              1   1.000  0 ==> 1
                                            115            1   0.071  1 ==> 0
node_127 --> node_126                       12             1   0.077  1 --> 0
                                            59             1   0.077  2 --> 0
                                            128            1   0.091  0 --> 1
                                            144            1   0.133  1 --> 2
                                            184            1   0.125  0 --> 1
                                            191            1   0.071  0 --> 1
                                            207            1   0.400  1 --> 0
                                            234            1   1.000  0 ==> 1
                                            270            1   0.250  1 --> 0
                                            313            1   0.333  1 ==> 0
node_126 --> node_125                       146            1   0.167  1 ==> 0
                                            176            1   0.100  0 --> 1
                                            204            1   0.250  1 ==> 0
node_125 --> Lepidochelys olivacea          102            1   0.091  1 ==> 0
                                            128            1   0.091  1 --> 0
                                            134            1   0.143  2 ==> 1
                                            175            1   0.250  0 ==> 1
node_125 --> Lepidochelys kempii            12             1   0.077  0 --> 1
                                            30             1   0.167  0 ==> 1
                                            53             1   0.200  0 ==> 1
                                            59             1   0.077  0 --> 2
                                            104            1   0.143  1 ==> 0
                                            144            1   0.133  2 --> 1
                                            184            1   0.125  1 --> 0
                                            191            1   0.071  1 --> 0
node_126 --> Caretta caretta                61             1   0.200  0 ==> 1
                                            65             1   0.200  0 ==> 1
                                            70             1   0.111  1 --> 0
                                            100            1   0.250  0 ==> 1
                                            163            1   0.100  0 ==> 1
                                            223            1   0.250  1 ==> 0
node_127 --> Eretmochelys imbricata         118            1   0.150  0 ==> 1
                                            122            1   0.167  0 ==> 1
                                            134            1   0.143  2 ==> 0
                                            177            1   0.083  1 ==> 0
                                            226            1   0.083  1 ==> 0
node_129 --> node_128                       30             1   0.167  0 --> 1
                                            80             1   0.167  2 ==> 1
                                            176            1   0.100  0 --> 1
                                            180            1   0.167  1 ==> 0
node_128 --> Chelonia mydas                 70             1   0.111  1 --> 0
                                            72             1   0.167  1 --> 0
                                            100            1   0.250  0 ==> 2
                                            102            1   0.091  1 ==> 0
                                            103            1   0.250  1 ==> 0
                                            104            1   0.143  1 ==> 0
                                            117            1   0.063  0 ==> 1
                                            122            1   0.167  0 ==> 1
                                            126            1   0.167  0 ==> 1
                                            128            1   0.091  0 ==> 1
                                            134            1   0.143  2 ==> 0
                                            141            1   0.154  2 ==> 0
                                            191            1   0.071  0 --> 1
                                            217            1   0.667  1 ==> 0
node_128 --> Natator depressus              76             1   0.083  1 ==> 0
                                            144            1   0.133  1 ==> 2
                                            177            1   0.083  1 ==> 0
                                            184            1   0.125  0 ==> 1
                                            226            1   0.083  1 ==> 0
                                            355            1   0.333  0 ==> 1
node_131 --> Argillochelys cuneiceps        59             1   0.077  0 ==> 1
                                            88             1   0.111  1 --> 0
                                            151            1   0.111  0 ==> 1
                                            156            1   0.111  1 ==> 0
node_133 --> node_132                       115            1   0.071  1 --> 0
                                            122            1   0.167  0 --> 1
                                            237            1   0.167  1 ==> 0
                                            241            1   0.400  1 ==> 0
                                            294            1   0.250  1 --> 0
                                            326            1   0.167  1 --> 0
node_132 --> Puppigerus camperi             92             1   0.125  1 ==> 0
                                            102            1   0.091  1 ==> 0
                                            146            1   0.167  1 ==> 0
                                            151            1   0.111  0 ==> 1
                                            175            1   0.250  0 ==> 1
                                            212            1   0.143  1 ==> 0
                                            223            1   0.250  1 ==> 0
                                            260            1   0.250  1 ==> 0
node_132 --> Eochelone brabantica           56             1   0.200  1 ==> 0
                                            57             1   0.250  1 ==> 0
                                            58             1   0.250  1 ==> 0
                                            66             1   0.118  0 ==> 1
                                            68             1   0.154  2 ==> 1
                                            88             1   0.111  1 --> 0
                                            104            1   0.143  1 --> 0
                                            122            1   0.167  1 --> 2
                                            134            1   0.143  2 ==> 0
                                            140            1   0.333  2 ==> 1
                                            176            1   0.100  1 ==> 0
                                            330            1   0.100  1 ==> 0
node_134 --> Cabindachelys landanensis      22             1   0.222  1 ==> 2
                                            97             1   0.071  1 --> 0
node_136 --> node_135                       6              1   0.167  0 --> 1
                                            66             1   0.118  0 --> 1
                                            67             1   0.167  0 --> 1
                                            88             1   0.111  1 --> 0
                                            140            1   0.333  2 --> 1
                                            163            1   0.100  0 --> 1
                                            164            1   0.500  0 --> 1
                                            179            1   0.200  0 --> 1
                                            195            1   0.250  1 ==> 0
                                            200            1   0.333  0 ==> 1
                                            226            1   0.083  1 ==> 0
                                            286            1   0.667  1 --> 0
                                            316            1   0.500  1 --> 0
                                            332            1   0.500  2 --> 0
node_135 --> Peritresius martini            230            1   0.200  1 ==> 0
                                            279            1   0.200  0 ==> 1
                                            297            1   0.167  0 ==> 1
                                            319            1   0.091  0 ==> 1
node_135 --> Ctenochelys                    217            1   0.667  2 ==> 0
node_138 --> Nichollsemys baieri 2022       127            1   0.100  0 ==> 1
node_139 --> Toxochelys latiremis           117            1   0.063  1 ==> 0
                                            174            1   0.200  0 ==> 1
                                            184            1   0.125  0 ==> 1
                                            200            1   0.333  0 ==> 1
                                            275            1   0.500  0 ==> 1
                                            277            1   0.333  0 ==> 1
                                            278            1   0.250  0 ==> 1
                                            306            1   0.200  1 ==> 0
node_142 --> node_141                       16             1   0.125  1 --> 0
                                            82             1   0.083  1 --> 0
                                            115            1   0.071  0 --> 1
                                            136            1   0.250  0 ==> 1
                                            143            1   0.091  0 ==> 1
                                            149            1   0.222  2 ==> 1
                                            305            1   0.333  1 --> 2
                                            330            1   0.100  1 --> 0
node_141 --> node_140                       35             1   0.133  1 ==> 2
                                            76             1   0.083  1 ==> 0
                                            91             1   0.286  2 --> 1
                                            98             1   0.071  1 --> 0
                                            109            1   0.182  2 --> 1
                                            151            1   0.111  0 --> 1
                                            156            1   0.111  1 --> 0
                                            205            1   0.250  0 --> 1
                                            278            1   0.250  0 --> 1
node_140 --> Kirgizemys hoburensis          41             1   0.077  0 ==> 1
                                            59             1   0.077  1 --> 0
                                            80             1   0.167  2 ==> 1
                                            165            1   0.111  1 ==> 0
node_140 --> Kirgizemys dmitrievi           14             1   0.100  1 ==> 0
                                            62             1   0.667  1 ==> 0
                                            66             1   0.118  2 ==> 1
                                            142            1   0.111  0 ==> 1
                                            163            1   0.100  0 ==> 1
node_150 --> node_149                       24             1   0.167  1 --> 0
                                            35             1   0.133  1 --> 0
                                            60             1   0.333  0 --> 1
                                            66             1   0.118  2 ==> 1
                                            156            1   0.111  1 --> 0
                                            197            1   1.000  0 ==> 1
                                            213            1   0.250  1 --> 0
                                            222            1   0.182  1 --> 0
                                            239            1   1.000  0 --> 1
                                            258            1   0.182  0 --> 1
                                            272            1   0.143  0 --> 1
                                            276            1   0.333  0 --> 1
                                            326            1   0.167  1 --> 0
node_149 --> node_143                       12             1   0.077  1 ==> 0
                                            53             1   0.200  0 ==> 1
                                            78             1   0.214  1 ==> 2
                                            96             1   0.182  1 ==> 0
                                            115            1   0.071  0 ==> 1
                                            127            1   0.100  0 ==> 1
                                            176            1   0.100  0 ==> 1
                                            179            1   0.200  0 ==> 1
                                            202            1   0.167  1 ==> 0
                                            212            1   0.143  0 ==> 1
                                            226            1   0.083  1 ==> 0
                                            236            1   0.143  0 ==> 1
                                            249            1   0.429  0 ==> 2
                                            252            1   0.200  0 ==> 1
                                            260            1   0.250  0 ==> 1
                                            261            1   0.250  0 ==> 1
                                            277            1   0.333  0 ==> 1
                                            305            1   0.333  1 ==> 2
                                            306            1   0.200  1 ==> 0
                                            325            1   0.250  1 --> 0
                                            349            1   0.333  0 --> 1
node_143 --> Chelydra serpentina            9              1   0.333  1 ==> 0
                                            25             1   0.077  0 ==> 1
                                            29             1   0.125  1 ==> 0
                                            41             1   0.077  0 --> 1
                                            143            1   0.091  0 ==> 1
                                            198            1   1.000  1 ==> 2
                                            222            1   0.182  0 ==> 2
                                            326            1   0.167  0 --> 1
node_143 --> Macrochelys temminckii         59             1   0.077  1 --> 0
                                            66             1   0.118  1 ==> 0
                                            85             1   0.200  0 ==> 1
                                            118            1   0.150  0 ==> 1
                                            125            1   0.250  1 ==> 0
                                            141            1   0.154  1 ==> 0
                                            144            1   0.133  0 ==> 1
                                            151            1   0.111  1 --> 0
                                            156            1   0.111  0 --> 1
                                            227            1   0.500  1 ==> 0
                                            304            1   0.667  1 ==> 2
node_149 --> node_148                       22             1   0.222  1 ==> 2
                                            23             1   0.100  1 ==> 0
                                            36             1   0.200  0 --> 1
                                            55             1   0.200  0 ==> 1
                                            59             1   0.077  1 --> 2
                                            68             1   0.154  0 ==> 1
                                            101            1   0.250  0 --> 2
                                            118            1   0.150  0 ==> 2
                                            124            1   0.111  0 --> 1
                                            182            1   0.111  0 --> 1
                                            185            1   0.400  0 --> 1
                                            190            1   0.143  0 --> 1
                                            191            1   0.071  0 --> 1
                                            208            1   0.111  0 ==> 1
                                            235            1   0.083  1 --> 0
                                            246            1   0.600  2 --> 1
                                            273            1   1.000  0 ==> 1
                                            288            1   1.000  2 --> 1
                                            319            1   0.091  0 --> 1
                                            328            1   0.200  1 --> 0
node_148 --> node_146                       253            1   0.200  1 --> 2
                                            279            1   0.200  0 --> 1
                                            300            1   1.000  0 --> 1
                                            324            1   0.333  0 ==> 1
                                            345            1   0.111  0 ==> 1
node_146 --> node_145                       12             1   0.077  1 ==> 0
                                            18             1   0.167  0 ==> 1
                                            27             1   0.333  0 ==> 1
                                            33             1   0.250  0 ==> 1
                                            41             1   0.077  0 --> 1
                                            43             1   0.111  0 --> 1
                                            59             1   0.077  2 --> 0
                                            68             1   0.154  1 --> 2
                                            69             1   0.143  0 --> 1
                                            78             1   0.214  1 --> 2
                                            102            1   0.091  1 --> 0
                                            122            1   0.167  0 --> 2
                                            133            1   0.167  0 ==> 1
                                            159            1   1.000  0 ==> 1
                                            207            1   0.400  1 ==> 2
                                            210            1   0.111  0 --> 1
                                            238            1   0.500  0 ==> 1
                                            275            1   0.500  0 ==> 1
                                            323            1   0.500  0 ==> 1
node_145 --> node_144                       25             1   0.077  0 ==> 1
                                            82             1   0.083  1 --> 0
                                            124            1   0.111  1 --> 0
                                            186            1   0.167  0 ==> 1
                                            209            1   0.500  0 ==> 1
                                            243            1   0.500  0 ==> 1
                                            270            1   0.250  0 ==> 1
                                            271            1   1.000  0 ==> 1
node_144 --> Sternotherus odoratus          43             1   0.111  1 --> 0
                                            98             1   0.071  1 ==> 0
                                            100            1   0.250  0 ==> 1
                                            102            1   0.091  0 --> 1
                                            117            1   0.063  1 ==> 0
                                            118            1   0.150  2 ==> 0
                                            130            1   0.111  1 ==> 0
                                            139            1   0.333  0 ==> 1
                                            177            1   0.083  1 ==> 0
                                            211            1   0.333  0 ==> 1
node_144 --> Kinosternon subrubrum          53             1   0.200  0 ==> 1
                                            68             1   0.154  2 --> 1
                                            69             1   0.143  1 --> 0
                                            78             1   0.214  2 --> 1
                                            112            1   0.111  1 ==> 0
                                            116            1   0.333  0 ==> 1
                                            122            1   0.167  2 --> 0
                                            127            1   0.100  0 ==> 1
                                            143            1   0.091  0 ==> 1
                                            161            1   0.250  1 ==> 0
                                            182            1   0.111  1 --> 0
                                            183            1   0.167  0 ==> 1
                                            208            1   0.111  1 ==> 0
                                            326            1   0.167  0 ==> 1
node_145 --> Staurotypus salvinii           39             1   0.091  0 ==> 1
                                            50             1   0.125  1 ==> 0
                                            107            1   0.143  0 ==> 1
                                            141            1   0.154  1 ==> 0
                                            319            1   0.091  1 --> 0
node_146 --> Emarginachelys cretacea        30             1   0.167  1 ==> 0
                                            109            1   0.182  2 ==> 1
                                            111            1   0.071  0 ==> 1
                                            125            1   0.250  1 ==> 0
                                            235            1   0.083  0 --> 1
                                            249            1   0.429  0 ==> 2
node_148 --> node_147                       35             1   0.133  0 --> 1
                                            80             1   0.167  2 ==> 1
                                            82             1   0.083  1 --> 0
                                            98             1   0.071  1 ==> 0
                                            128            1   0.091  1 --> 0
                                            158            1   1.000  0 ==> 1
                                            177            1   0.083  1 ==> 0
                                            178            1   0.125  0 ==> 1
                                            248            1   0.200  1 ==> 0
                                            251            1   0.143  0 ==> 1
                                            258            1   0.182  1 --> 0
                                            276            1   0.333  1 --> 0
node_147 --> Dermatemys mawii               41             1   0.077  0 --> 1
                                            60             1   0.333  1 --> 0
                                            65             1   0.200  0 ==> 1
                                            106            1   0.077  1 ==> 0
                                            117            1   0.063  1 ==> 0
                                            141            1   0.154  1 ==> 0
                                            190            1   0.143  1 --> 0
                                            191            1   0.071  1 --> 0
                                            210            1   0.111  0 ==> 1
                                            259            1   0.250  0 ==> 1
                                            270            1   0.250  0 ==> 1
                                            272            1   0.143  1 --> 0
                                            287            1   0.333  1 ==> 0
node_147 --> Baptemys wyomingensis          121            1   0.125  0 ==> 1
                                            122            1   0.167  0 ==> 2
                                            144            1   0.133  0 ==> 1
                                            151            1   0.111  1 --> 0
                                            156            1   0.111  0 --> 1
                                            174            1   0.200  0 ==> 1
                                            182            1   0.111  1 --> 0
                                            185            1   0.400  1 --> 0
                                            186            1   0.167  0 ==> 1
                                            257            1   0.200  0 ==> 1
                                            323            1   0.500  0 ==> 1
node_157 --> node_156                       12             1   0.077  1 --> 0
                                            80             1   0.167  2 --> 1
                                            98             1   0.071  1 ==> 0
                                            117            1   0.063  1 --> 0
                                            118            1   0.150  0 --> 2
                                            259            1   0.250  0 ==> 1
                                            279            1   0.200  0 --> 1
                                            289            1   0.500  0 ==> 1
                                            319            1   0.091  0 --> 1
node_156 --> node_152                       181            1   0.143  0 --> 1
                                            226            1   0.083  1 ==> 0
                                            345            1   0.111  0 ==> 1
node_152 --> node_151                       106            1   0.077  1 ==> 0
                                            123            1   0.167  0 ==> 1
                                            156            1   0.111  1 ==> 0
                                            222            1   0.182  1 --> 0
                                            347            1   0.143  1 --> 0
node_151 --> Chrysemys picta                12             1   0.077  0 --> 1
                                            23             1   0.100  1 ==> 0
                                            39             1   0.091  0 ==> 1
                                            59             1   0.077  0 ==> 2
                                            69             1   0.143  0 ==> 1
                                            80             1   0.167  1 --> 2
                                            115            1   0.071  0 ==> 1
                                            122            1   0.167  0 ==> 1
                                            124            1   0.111  0 ==> 1
                                            128            1   0.091  1 ==> 0
                                            235            1   0.083  1 ==> 0
                                            251            1   0.143  0 ==> 1
                                            257            1   0.200  0 ==> 1
                                            274            1   0.250  0 ==> 1
                                            290            1   1.000  0 ==> 1
node_151 --> Emys orbicularis               29             1   0.125  1 ==> 0
                                            66             1   0.118  2 ==> 0
                                            73             1   0.200  1 ==> 0
                                            92             1   0.125  1 ==> 0
                                            117            1   0.063  0 --> 1
                                            143            1   0.091  0 ==> 1
                                            146            1   0.167  0 ==> 1
                                            238            1   0.500  0 ==> 1
                                            258            1   0.182  0 ==> 1
                                            259            1   0.250  1 ==> 0
                                            272            1   0.143  0 ==> 1
node_152 --> Platysternon megacephalum      17             1   0.111  0 ==> 1
                                            19             1   0.182  2 ==> 0
                                            24             1   0.167  1 --> 0
                                            33             1   0.250  0 ==> 1
                                            35             1   0.133  1 ==> 0
                                            36             1   0.200  1 ==> 0
                                            41             1   0.077  1 ==> 0
                                            44             1   0.333  0 ==> 1
                                            53             1   0.200  0 ==> 1
                                            59             1   0.077  0 ==> 1
                                            66             1   0.118  2 ==> 1
                                            76             1   0.083  1 ==> 0
                                            78             1   0.214  1 ==> 2
                                            96             1   0.182  1 ==> 0
                                            102            1   0.091  1 ==> 0
                                            103            1   0.250  0 ==> 1
                                            111            1   0.071  0 ==> 1
                                            126            1   0.167  0 ==> 1
                                            127            1   0.100  0 ==> 1
                                            140            1   0.333  0 ==> 2
                                            141            1   0.154  1 ==> 0
                                            144            1   0.133  0 ==> 1
                                            161            1   0.250  1 ==> 0
                                            165            1   0.111  0 ==> 1
                                            178            1   0.125  1 --> 0
                                            182            1   0.111  1 --> 0
                                            183            1   0.167  0 ==> 1
                                            186            1   0.167  0 ==> 1
                                            199            1   0.167  1 --> 0
                                            202            1   0.167  1 ==> 0
                                            208            1   0.111  0 ==> 1
                                            252            1   0.200  0 ==> 1
                                            258            1   0.182  0 ==> 2
                                            279            1   0.200  1 --> 0
                                            282            1   0.143  1 ==> 0
                                            297            1   0.167  1 ==> 0
                                            305            1   0.333  1 ==> 2
                                            306            1   0.200  1 ==> 0
                                            319            1   0.091  1 --> 0
                                            330            1   0.100  1 --> 0
node_156 --> node_155                       18             1   0.167  0 --> 1
                                            67             1   0.167  0 ==> 1
                                            73             1   0.200  1 ==> 0
                                            157            1   0.250  0 ==> 1
                                            180            1   0.167  1 --> 0
                                            235            1   0.083  1 ==> 0
                                            250            1   0.500  1 ==> 0
                                            251            1   0.143  0 ==> 1
                                            257            1   0.200  0 --> 1
                                            274            1   0.250  0 ==> 1
                                            354            1   0.250  0 --> 1
node_155 --> Geoclemys hamiltonii           27             1   0.333  0 ==> 1
                                            35             1   0.133  1 ==> 0
                                            43             1   0.111  0 ==> 1
                                            68             1   0.154  0 ==> 1
                                            69             1   0.143  0 ==> 1
                                            80             1   0.167  1 --> 2
                                            122            1   0.167  0 ==> 3
                                            123            1   0.167  0 ==> 1
                                            190            1   0.143  0 ==> 1
                                            191            1   0.071  0 ==> 1
                                            208            1   0.111  0 ==> 1
                                            258            1   0.182  0 ==> 1
                                            272            1   0.143  0 ==> 1
                                            334            1   0.143  0 ==> 1
node_155 --> node_154                       12             1   0.077  0 --> 1
                                            28             1   0.167  1 ==> 0
                                            59             1   0.077  0 ==> 2
                                            77             1   0.182  2 ==> 1
                                            78             1   0.214  1 ==> 2
                                            97             1   0.071  1 --> 0
                                            106            1   0.077  1 --> 0
                                            107            1   0.143  0 --> 1
                                            117            1   0.063  0 --> 1
                                            118            1   0.150  2 --> 0
                                            133            1   0.167  0 --> 2
                                            143            1   0.091  0 ==> 1
                                            156            1   0.111  1 ==> 0
                                            202            1   0.167  1 ==> 0
                                            218            1   0.500  0 --> 1
                                            253            1   0.200  1 --> 0
                                            330            1   0.100  1 --> 0
                                            340            1   0.333  1 --> 0
                                            349            1   0.333  0 --> 1
node_154 --> node_153                       76             1   0.083  1 ==> 0
                                            178            1   0.125  1 --> 0
                                            182            1   0.111  1 --> 0
                                            257            1   0.200  1 --> 0
node_153 --> Testudo hermanni               43             1   0.111  0 ==> 1
                                            67             1   0.167  1 ==> 0
                                            97             1   0.071  0 --> 1
                                            102            1   0.091  1 ==> 0
                                            115            1   0.071  0 ==> 1
                                            123            1   0.167  0 ==> 1
                                            133            1   0.167  2 --> 0
                                            185            1   0.400  0 ==> 1
                                            330            1   0.100  0 --> 1
node_153 --> Chelonoidis sp.                14             1   0.100  0 ==> 1
                                            41             1   0.077  1 ==> 0
                                            106            1   0.077  0 --> 1
                                            163            1   0.100  0 ==> 1
                                            199            1   0.167  1 ==> 0
                                            208            1   0.111  0 ==> 1
                                            218            1   0.500  1 --> 0
                                            226            1   0.083  1 ==> 0
                                            235            1   0.083  0 ==> 1
                                            250            1   0.500  0 ==> 1
                                            251            1   0.143  1 ==> 0
                                            252            1   0.200  0 ==> 1
                                            258            1   0.182  0 ==> 2
                                            274            1   0.250  1 ==> 0
                                            279            1   0.200  1 ==> 0
                                            282            1   0.143  1 ==> 0
                                            297            1   0.167  1 ==> 0
                                            305            1   0.333  1 ==> 2
                                            306            1   0.200  1 ==> 0
                                            319            1   0.091  1 ==> 0
                                            340            1   0.333  0 --> 1
                                            349            1   0.333  1 --> 0
node_154 --> Gopherus polyphemus            18             1   0.167  1 --> 0
                                            22             1   0.222  1 ==> 2
                                            23             1   0.100  1 ==> 0
                                            55             1   0.200  0 ==> 1
                                            72             1   0.167  0 ==> 1
                                            104            1   0.143  0 ==> 1
                                            126            1   0.167  0 ==> 1
                                            128            1   0.091  1 ==> 0
                                            141            1   0.154  1 ==> 0
node_164 --> node_163                       18             1   0.167  0 ==> 1
                                            22             1   0.222  1 ==> 2
                                            23             1   0.100  1 ==> 0
                                            39             1   0.091  0 ==> 1
                                            55             1   0.200  0 ==> 1
                                            60             1   0.333  0 --> 1
                                            118            1   0.150  0 ==> 1
                                            121            1   0.125  0 --> 1
                                            127            1   0.100  0 --> 1
                                            186            1   0.167  0 ==> 1
                                            193            1   0.800  1 --> 2
                                            233            1   0.250  0 --> 1
                                            253            1   0.200  1 --> 0
                                            264            1   0.333  0 --> 1
                                            272            1   0.143  0 --> 1
                                            274            1   0.250  0 --> 1
                                            287            1   0.333  1 ==> 0
                                            324            1   0.333  0 ==> 1
                                            330            1   0.100  1 --> 0
node_163 --> node_162                       6              1   0.167  0 ==> 1
                                            35             1   0.133  1 ==> 0
                                            49             1   0.167  0 ==> 1
                                            50             1   0.125  1 ==> 0
                                            63             1   0.100  0 ==> 1
                                            65             1   0.200  0 ==> 1
                                            72             1   0.167  0 ==> 1
                                            78             1   0.214  1 ==> 2
                                            96             1   0.182  1 ==> 2
                                            100            1   0.250  0 ==> 1
                                            105            1   0.222  0 ==> 1
                                            114            1   1.000  0 ==> 1
                                            115            1   0.071  0 ==> 1
                                            134            1   0.143  0 ==> 1
                                            183            1   0.167  0 --> 1
                                            189            1   1.000  0 --> 1
                                            192            1   0.200  0 ==> 1
                                            199            1   0.167  1 --> 0
                                            207            1   0.400  1 --> 0
                                            224            1   0.125  0 --> 1
                                            253            1   0.200  0 --> 2
                                            258            1   0.182  0 --> 1
                                            263            1   0.333  0 ==> 1
                                            282            1   0.143  1 --> 0
                                            297            1   0.167  1 --> 0
                                            325            1   0.250  0 ==> 1
                                            328            1   0.200  1 ==> 0
                                            334            1   0.143  0 ==> 1
                                            343            1   0.667  0 --> 1
                                            345            1   0.111  0 ==> 1
node_162 --> node_160                       14             1   0.100  0 ==> 1
                                            27             1   0.333  0 ==> 1
                                            31             1   0.500  0 ==> 1
                                            41             1   0.077  1 ==> 0
                                            43             1   0.111  0 ==> 1
                                            51             1   1.000  0 ==> 1
                                            52             1   1.000  0 ==> 1
                                            61             1   0.200  0 ==> 1
                                            81             1   0.200  0 ==> 1
                                            106            1   0.077  1 ==> 0
                                            121            1   0.125  1 --> 0
                                            150            1   0.167  1 ==> 0
                                            177            1   0.083  0 --> 1
                                            178            1   0.125  1 --> 0
                                            180            1   0.167  1 --> 0
                                            188            1   0.333  0 ==> 1
                                            206            1   0.500  0 ==> 1
                                            221            1   1.000  0 ==> 1
                                            236            1   0.143  0 ==> 1
                                            237            1   0.167  0 ==> 1
                                            246            1   0.600  1 ==> 3
                                            248            1   0.200  0 ==> 1
                                            249            1   0.429  0 ==> 3
                                            252            1   0.200  0 ==> 1
                                            286            1   0.667  1 ==> 2
                                            330            1   0.100  0 --> 1
                                            331            1   0.250  0 ==> 1
                                            351            1   0.500  0 ==> 1
node_160 --> node_159                       165            1   0.111  0 ==> 1
                                            212            1   0.143  0 --> 1
                                            324            1   0.333  1 --> 0
node_158 --> Apalone spinifera              59             1   0.077  0 ==> 1
                                            97             1   0.071  1 ==> 0
                                            347            1   0.143  1 ==> 0
node_158 --> Pelodiscus sinensis            124            1   0.111  0 ==> 1
node_160 --> Lissemys punctata              30             1   0.167  1 ==> 0
                                            70             1   0.111  1 ==> 0
                                            102            1   0.091  1 ==> 0
                                            105            1   0.222  1 ==> 2
                                            166            1   1.000  1 ==> 0
                                            183            1   0.167  1 --> 0
                                            186            1   0.167  1 ==> 0
node_162 --> node_161                       33             1   0.250  0 --> 1
                                            59             1   0.077  0 --> 1
                                            66             1   0.118  2 --> 0
                                            67             1   0.167  0 --> 1
                                            77             1   0.182  2 --> 0
                                            86             1   1.000  0 ==> 1
                                            118            1   0.150  1 ==> 2
                                            122            1   0.167  0 ==> 3
                                            126            1   0.167  0 ==> 1
                                            139            1   0.333  0 ==> 1
                                            195            1   0.250  1 --> 0
                                            343            1   0.667  1 --> 2
                                            344            1   0.400  1 --> 2
                                            346            1   0.167  0 --> 1
                                            347            1   0.143  1 --> 0
                                            356            1   0.333  0 --> 1
node_161 --> Allaeochelys libyca            77             1   0.182  0 --> 1
                                            111            1   0.071  0 --> 1
                                            128            1   0.091  1 ==> 0
node_163 --> Adocus beatus                  59             1   0.077  0 ==> 2
                                            76             1   0.083  1 --> 0
                                            82             1   0.083  0 ==> 1
                                            111            1   0.071  0 --> 1
                                            144            1   0.133  0 ==> 1
                                            149            1   0.222  2 ==> 1
                                            201            1   1.000  0 ==> 1
                                            235            1   0.083  1 ==> 0
                                            286            1   0.667  1 ==> 0
                                            319            1   0.091  0 --> 1
node_172 --> node_171                       2              1   0.167  0 --> 1
                                            5              1   0.500  0 ==> 1
                                            6              1   0.167  0 ==> 1
                                            42             1   1.000  0 ==> 1
                                            63             1   0.100  0 --> 1
                                            71             1   1.000  0 ==> 1
                                            78             1   0.214  1 --> 3
                                            88             1   0.111  0 ==> 1
                                            94             1   1.000  0 ==> 1
                                            98             1   0.071  1 ==> 0
                                            106            1   0.077  1 ==> 0
                                            108            1   1.000  1 ==> 2
                                            109            1   0.182  2 ==> 0
                                            112            1   0.111  1 --> 0
                                            129            1   0.500  0 --> 2
                                            134            1   0.143  0 ==> 1
                                            160            1   0.500  0 ==> 1
                                            180            1   0.167  1 --> 0
                                            193            1   0.800  1 --> 3
                                            235            1   0.083  1 --> 0
                                            240            1   0.250  1 --> 0
                                            251            1   0.143  0 ==> 1
                                            257            1   0.200  0 --> 1
                                            259            1   0.250  0 ==> 1
                                            265            1   0.333  0 ==> 1
                                            281            1   0.167  1 --> 0
                                            282            1   0.143  1 --> 0
                                            284            1   0.333  0 ==> 1
                                            288            1   1.000  2 ==> 0
                                            311            1   0.250  0 --> 1
                                            318            1   1.000  0 ==> 1
                                            328            1   0.200  1 ==> 0
node_171 --> node_168                       7              1   0.182  0 ==> 1
                                            25             1   0.077  1 --> 0
                                            73             1   0.200  1 ==> 0
                                            122            1   0.167  0 --> 1
                                            125            1   0.250  0 ==> 2
                                            153            1   0.500  0 ==> 1
                                            155            1   0.250  1 --> 0
                                            156            1   0.111  1 ==> 0
                                            174            1   0.200  0 ==> 1
                                            177            1   0.083  0 ==> 1
                                            182            1   0.111  1 --> 0
                                            192            1   0.200  0 ==> 1
                                            258            1   0.182  0 --> 1
                                            296            1   0.500  0 ==> 1
node_168 --> node_167                       1              1   0.167  1 --> 0
                                            4              1   0.111  1 ==> 0
                                            16             1   0.125  1 --> 0
                                            32             1   1.000  0 ==> 1
                                            35             1   0.133  1 ==> 2
                                            63             1   0.100  1 --> 0
                                            116            1   0.333  0 --> 1
                                            118            1   0.150  0 --> 2
                                            119            1   0.667  0 --> 2
                                            184            1   0.125  0 --> 1
                                            187            1   0.111  1 ==> 0
                                            224            1   0.125  1 --> 0
                                            240            1   0.250  0 --> 1
                                            288            1   1.000  0 ==> 3
                                            289            1   0.500  0 ==> 1
                                            345            1   0.111  0 --> 1
node_167 --> node_165                       118            1   0.150  2 --> 3
                                            165            1   0.111  1 ==> 0
node_165 --> Chelus fimbriatus              1              1   0.167  0 --> 1
                                            6              1   0.167  1 ==> 0
                                            23             1   0.100  1 ==> 0
                                            49             1   0.167  0 ==> 1
                                            130            1   0.111  1 ==> 0
                                            150            1   0.167  1 ==> 0
                                            155            1   0.250  0 --> 1
                                            161            1   0.250  1 ==> 0
                                            190            1   0.143  0 ==> 1
                                            191            1   0.071  0 ==> 1
                                            202            1   0.167  1 ==> 0
                                            210            1   0.111  1 ==> 0
                                            226            1   0.083  1 ==> 0
                                            257            1   0.200  1 --> 3
                                            267            1   1.000  0 ==> 2
                                            269            1   0.500  0 ==> 1
                                            272            1   0.143  0 ==> 1
                                            282            1   0.143  0 ==> 1
                                            283            1   0.333  0 ==> 1
node_165 --> Phrynops geoffroanus           25             1   0.077  0 --> 1
                                            105            1   0.222  0 ==> 1
                                            143            1   0.091  0 ==> 1
                                            192            1   0.200  1 ==> 0
                                            205            1   0.250  0 ==> 1
                                            258            1   0.182  1 --> 0
                                            296            1   0.500  1 ==> 0
                                            345            1   0.111  1 --> 0
node_167 --> node_166                       122            1   0.167  1 --> 0
                                            209            1   0.500  0 ==> 1
                                            211            1   0.333  0 ==> 1
                                            331            1   0.250  0 --> 1
                                            347            1   0.143  1 ==> 0
node_166 --> Elseya dentata                 17             1   0.111  0 ==> 1
                                            19             1   0.182  2 ==> 0
                                            24             1   0.167  0 ==> 1
                                            25             1   0.077  0 --> 1
                                            59             1   0.077  0 ==> 2
                                            61             1   0.200  0 ==> 1
                                            112            1   0.111  0 --> 1
                                            116            1   0.333  1 --> 0
                                            119            1   0.667  2 --> 0
                                            155            1   0.250  0 --> 1
                                            174            1   0.200  1 ==> 0
                                            176            1   0.100  0 ==> 1
                                            177            1   0.083  1 ==> 0
                                            185            1   0.400  0 ==> 1
                                            224            1   0.125  0 --> 1
                                            253            1   0.200  1 ==> 0
                                            258            1   0.182  1 --> 0
                                            334            1   0.143  0 ==> 1
                                            346            1   0.167  0 ==> 1
node_166 --> Chelodina longicollis          13             1   1.000  0 ==> 1
                                            16             1   0.125  0 --> 1
                                            83             1   0.500  0 ==> 1
                                            105            1   0.222  0 ==> 1
                                            130            1   0.111  1 ==> 0
                                            181            1   0.143  1 ==> 0
                                            184            1   0.125  1 --> 0
                                            257            1   0.200  1 --> 0
                                            267            1   1.000  0 ==> 1
node_168 --> Araripemys barretoi            39             1   0.091  0 ==> 1
                                            74             1   0.333  0 ==> 1
                                            78             1   0.214  3 --> 1
                                            96             1   0.182  1 ==> 2
                                            97             1   0.071  0 ==> 1
                                            117            1   0.063  1 ==> 0
                                            181            1   0.143  1 ==> 0
                                            190            1   0.143  0 ==> 1
                                            191            1   0.071  0 ==> 1
                                            193            1   0.800  3 ==> 4
                                            208            1   0.111  1 ==> 0
                                            212            1   0.143  0 ==> 1
                                            232            1   0.500  0 ==> 1
                                            235            1   0.083  0 --> 1
                                            236            1   0.143  0 ==> 1
                                            237            1   0.167  0 ==> 1
                                            248            1   0.200  0 ==> 1
                                            249            1   0.429  0 ==> 1
                                            257            1   0.200  1 --> 0
                                            266            1   0.500  0 ==> 1
                                            276            1   0.333  0 ==> 1
                                            346            1   0.167  0 ==> 1
node_171 --> node_170                       22             1   0.222  1 ==> 2
                                            55             1   0.200  0 ==> 1
                                            83             1   0.500  0 ==> 1
                                            99             1   0.500  0 --> 1
                                            105            1   0.222  0 --> 1
                                            150            1   0.167  1 --> 0
                                            254            1   0.333  1 --> 0
                                            334            1   0.143  0 --> 1
                                            347            1   0.143  1 --> 0
node_170 --> node_169                       24             1   0.167  0 --> 1
                                            59             1   0.077  0 ==> 2
                                            62             1   0.667  1 ==> 2
                                            74             1   0.333  0 ==> 1
                                            112            1   0.111  0 --> 1
                                            165            1   0.111  1 ==> 0
node_169 --> Podocnemis unifilis            19             1   0.182  2 ==> 0
                                            31             1   0.500  0 ==> 1
                                            43             1   0.111  0 ==> 1
                                            56             1   0.200  0 ==> 1
                                            97             1   0.071  0 ==> 1
                                            105            1   0.222  1 --> 0
                                            117            1   0.063  1 ==> 0
                                            118            1   0.150  0 ==> 2
                                            155            1   0.250  1 ==> 0
                                            160            1   0.500  1 ==> 0
                                            272            1   0.143  0 ==> 1
                                            331            1   0.250  0 ==> 1
                                            345            1   0.111  0 ==> 1
                                            346            1   0.167  0 ==> 1
node_169 --> Pelomedusa subrufa             23             1   0.100  1 ==> 0
                                            25             1   0.077  1 --> 0
                                            39             1   0.091  0 ==> 1
                                            99             1   0.500  1 --> 0
                                            125            1   0.250  0 ==> 2
                                            126            1   0.167  0 ==> 1
                                            143            1   0.091  0 ==> 1
                                            145            1   0.250  1 ==> 0
                                            150            1   0.167  0 --> 1
                                            153            1   0.500  0 ==> 1
                                            156            1   0.111  1 ==> 0
                                            311            1   0.250  1 --> 0
node_170 --> Galianemys whitei              33             1   0.250  0 ==> 1
                                            35             1   0.133  1 ==> 0
                                            44             1   0.333  0 ==> 1
                                            78             1   0.214  3 --> 2
                                            85             1   0.200  0 ==> 1
                                            115            1   0.071  0 ==> 1
                                            129            1   0.500  2 --> 1
                                            133            1   0.167  0 ==> 1
                                            140            1   0.333  0 ==> 2
                                            154            1   0.125  1 ==> 0
node_175 --> node_174                       41             1   0.077  1 --> 0
                                            115            1   0.071  0 --> 1
                                            133            1   0.167  0 --> 2
                                            181            1   0.143  1 --> 0
                                            192            1   0.200  0 --> 1
                                            212            1   0.143  0 ==> 1
                                            226            1   0.083  1 --> 0
                                            232            1   0.500  0 ==> 1
                                            236            1   0.143  0 --> 1
                                            246            1   0.600  1 --> 2
                                            248            1   0.200  0 ==> 1
                                            287            1   0.333  1 --> 0
node_174 --> node_173                       4              1   0.111  1 --> 0
                                            7              1   0.182  0 ==> 1
                                            35             1   0.133  1 ==> 2
                                            74             1   0.333  0 --> 1
                                            78             1   0.214  1 ==> 2
                                            98             1   0.071  1 ==> 0
                                            136            1   0.250  0 ==> 1
                                            261            1   0.250  0 --> 1
                                            332            1   0.500  0 --> 1
node_173 --> Sinemys gamera                 2              1   0.167  0 ==> 1
node_173 --> Sinemys lens                   109            1   0.182  2 ==> 1
node_174 --> Dracochelys bicuspis           54             1   0.500  0 ==> 1
                                            59             1   0.077  0 ==> 1
                                            82             1   0.083  0 ==> 1
                                            92             1   0.125  0 --> 1
                                            118            1   0.150  0 ==> 2
                                            148            1   0.333  1 ==> 0
                                            194            1   1.000  0 ==> 1
                                            220            1   0.500  0 ==> 1
                                            283            1   0.333  0 ==> 1
node_180 --> node_179                       35             1   0.133  1 --> 2
                                            39             1   0.091  0 ==> 1
                                            66             1   0.118  0 --> 2
                                            109            1   0.182  2 --> 1
                                            127            1   0.100  0 ==> 1
                                            205            1   0.250  0 ==> 1
                                            231            1   0.500  0 --> 1
                                            233            1   0.250  0 ==> 1
                                            264            1   0.333  0 ==> 1
                                            277            1   0.333  0 ==> 1
                                            301            1   0.500  1 --> 0
                                            344            1   0.400  1 --> 0
                                            345            1   0.111  0 --> 1
node_179 --> Annemys levensis               138            1   0.500  0 ==> 1
                                            210            1   0.111  0 ==> 1
                                            230            1   0.200  1 ==> 0
node_179 --> node_178                       4              1   0.111  1 --> 0
                                            7              1   0.182  0 ==> 1
                                            118            1   0.150  0 --> 2
                                            147            1   0.667  1 ==> 0
                                            177            1   0.083  0 --> 1
node_178 --> Annemys latiens                89             1   0.500  1 ==> 0
                                            123            1   0.167  0 ==> 1
node_178 --> node_177                       2              1   0.167  0 ==> 1
                                            231            1   0.500  1 --> 0
node_177 --> Annemys sp. IVPP V18106        82             1   0.083  0 ==> 1
                                            98             1   0.071  1 ==> 0
                                            125            1   0.250  0 ==> 1
                                            133            1   0.167  0 ==> 1
                                            145            1   0.250  1 ==> 0
                                            157            1   0.250  0 ==> 1
node_177 --> node_176                       35             1   0.133  2 --> 1
                                            63             1   0.100  0 --> 1
                                            76             1   0.083  0 ==> 1
                                            77             1   0.182  2 ==> 1
                                            109            1   0.182  1 --> 2
                                            141            1   0.154  1 --> 2
node_176 --> Xinjiangchelys wusu            154            1   0.125  0 --> 1
                                            264            1   0.333  1 ==> 0
node_176 --> Xinjiangchelys radiplicatoides 92             1   0.125  0 ==> 1
                                            96             1   0.182  1 ==> 2
                                            111            1   0.071  1 ==> 0
                                            187            1   0.111  0 ==> 1
node_185 --> node_184                       2              1   0.167  0 --> 1
                                            7              1   0.182  0 ==> 1
                                            25             1   0.077  0 --> 1
                                            29             1   0.125  0 --> 1
                                            44             1   0.333  0 ==> 1
                                            59             1   0.077  0 --> 1
                                            73             1   0.200  1 --> 0
                                            147            1   0.667  1 ==> 2
                                            148            1   0.333  1 --> 0
                                            192            1   0.200  0 --> 1
                                            233            1   0.250  0 --> 1
                                            235            1   0.083  1 --> 0
                                            253            1   0.200  0 --> 1
                                            256            1   0.500  1 --> 0
                                            257            1   0.200  0 --> 1
                                            284            1   0.333  0 --> 1
node_184 --> node_183                       70             1   0.111  0 --> 1
                                            118            1   0.150  0 ==> 2
                                            130            1   0.111  0 --> 1
                                            133            1   0.167  0 ==> 1
                                            135            1   0.500  0 --> 1
                                            139            1   0.333  0 ==> 1
node_183 --> Eubaena cephalica              2              1   0.167  1 --> 0
                                            7              1   0.182  1 ==> 2
                                            12             1   0.077  1 ==> 0
                                            16             1   0.125  0 ==> 1
                                            66             1   0.118  0 --> 2
                                            76             1   0.083  0 ==> 1
                                            88             1   0.111  0 ==> 1
                                            91             1   0.286  1 ==> 2
                                            131            1   0.333  0 ==> 1
                                            164            1   0.500  0 ==> 1
node_183 --> node_182                       3              1   0.250  0 ==> 1
                                            18             1   0.167  0 --> 1
                                            19             1   0.182  2 --> 0
                                            77             1   0.182  2 ==> 1
                                            81             1   0.200  0 --> 1
                                            96             1   0.182  1 ==> 2
                                            109            1   0.182  2 ==> 1
                                            122            1   0.167  2 --> 0
                                            134            1   0.143  0 ==> 1
node_182 --> Pleurosternon bullockii        36             1   0.200  0 ==> 1
                                            59             1   0.077  1 ==> 0
                                            133            1   0.167  1 ==> 2
                                            193            1   0.800  0 ==> 3
                                            222            1   0.182  1 ==> 0
                                            224            1   0.125  0 ==> 1
                                            265            1   0.333  0 ==> 1
node_184 --> Arundelemys dardeni            23             1   0.100  1 --> 0
                                            107            1   0.143  0 ==> 1
                                            124            1   0.111  1 ==> 0
                                            127            1   0.100  0 ==> 1
node_186 --> Kallokibotion bajazidi         61             1   0.200  0 ==> 1
                                            80             1   0.167  1 ==> 2
                                            98             1   0.071  1 --> 0
                                            119            1   0.667  0 ==> 1
                                            128            1   0.091  1 --> 0
                                            131            1   0.333  0 ==> 1
                                            146            1   0.167  0 ==> 1
                                            177            1   0.083  0 ==> 1
                                            195            1   0.250  1 --> 0
                                            223            1   0.250  0 ==> 1
                                            258            1   0.182  0 ==> 2
node_187 --> Meiolania planiceps            26             1   0.250  1 ==> 0
                                            34             1   1.000  0 ==> 1
                                            37             1   1.000  0 ==> 1
                                            38             1   1.000  0 ==> 1
                                            59             1   0.077  0 ==> 2
                                            67             1   0.167  0 ==> 1
                                            76             1   0.083  0 ==> 1
                                            77             1   0.182  2 --> 0
                                            78             1   0.214  1 ==> 3
                                            79             1   1.000  0 ==> 1
                                            91             1   0.286  1 ==> 2
                                            106            1   0.077  1 --> 0
                                            113            1   1.000  0 ==> 1
                                            141            1   0.154  1 ==> 0
                                            144            1   0.133  1 ==> 0
                                            149            1   0.222  0 ==> 1
                                            151            1   0.111  0 --> 1
                                            154            1   0.125  0 --> 1
                                            161            1   0.250  1 ==> 0
                                            163            1   0.100  0 --> 1
                                            168            1   1.000  0 --> 1
                                            172            1   1.000  0 --> 1
                                            226            1   0.083  1 --> 0
                                            233            1   0.250  0 ==> 1
                                            236            1   0.143  0 ==> 1
                                            253            1   0.200  0 ==> 1
                                            254            1   0.333  0 ==> 1
                                            285            1   0.333  0 ==> 1
                                            303            1   0.500  1 --> 0
                                            304            1   0.667  1 --> 2
                                            305            1   0.333  1 --> 2
                                            307            1   1.000  0 ==> 1
node_188 --> Chubutemys copelloi            4              1   0.111  0 ==> 1
                                            28             1   0.167  1 ==> 0
                                            30             1   0.167  1 ==> 0
                                            63             1   0.100  0 ==> 1
                                            97             1   0.071  0 ==> 1
                                            284            1   0.333  0 ==> 1
node_190 --> node_189                       7              1   0.182  0 ==> 1
                                            12             1   0.077  0 ==> 1
                                            29             1   0.125  0 ==> 1
                                            48             1   0.333  0 ==> 1
                                            90             1   0.500  1 --> 0
                                            111            1   0.071  0 ==> 1
                                            136            1   0.250  0 --> 1
                                            174            1   0.200  0 ==> 1
                                            208            1   0.111  0 --> 1
node_189 --> Eileanchelys waldmanni         205            1   0.250  0 ==> 1
node_189 --> Kayentachelys aprix            21             1   0.500  1 --> 0
                                            85             1   0.200  0 ==> 1
                                            132            1   1.000  2 ==> 1
                                            167            1   0.500  1 --> 0
                                            204            1   0.250  1 --> 0
                                            219            1   0.250  1 ==> 0
                                            222            1   0.182  1 ==> 0
                                            244            1   0.500  1 --> 0
node_191 --> Australochelys africanus       131            1   0.333  0 ==> 1


DELTRAN Optimizations

Apomorphy lists:

       Branch                               Character  Steps      CI   Change
-----------------------------------------------------------------------------
node_191 <-> Proganochelys quenstedtii      43             1   0.111  0 <=> 1
                                            64             1   1.000  1 <=> 0
                                            70             1   0.111  0 <=> 1
                                            87             1   1.000  1 <=> 0
                                            91             1   0.286  1 <=> 0
                                            143            1   0.091  1 <=> 0
                                            145            1   0.250  1 <=> 0
node_191 --> node_190                       5              1   0.500  1 ==> 0
                                            9              1   0.333  0 ==> 1
                                            11             1   1.000  0 ==> 1
                                            26             1   0.250  0 --> 1
                                            50             1   0.125  0 --> 1
                                            62             1   0.667  0 --> 1
                                            67             1   0.167  1 ==> 0
                                            75             1   1.000  0 --> 2
                                            78             1   0.214  0 ==> 1
                                            109            1   0.182  0 ==> 1
                                            115            1   0.071  1 ==> 0
                                            120            1   1.000  0 ==> 1
                                            132            1   1.000  0 ==> 2
                                            141            1   0.154  2 ==> 1
                                            162            1   1.000  0 --> 1
                                            207            1   0.400  0 --> 1
                                            210            1   0.111  1 --> 0
                                            227            1   0.500  0 --> 1
                                            235            1   0.083  0 --> 1
                                            245            1   1.000  0 --> 1
                                            268            1   1.000  0 --> 1
                                            269            1   0.500  1 --> 0
                                            308            1   0.500  0 --> 1
                                            310            1   1.000  0 --> 1
                                            315            1   1.000  0 --> 1
                                            317            1   1.000  0 --> 1
                                            320            1   1.000  0 --> 1
                                            327            1   1.000  0 --> 1
                                            329            1   1.000  0 --> 1
node_190 --> node_188                       21             1   0.500  0 --> 1
                                            22             1   0.222  0 ==> 1
                                            46             1   1.000  0 --> 1
                                            66             1   0.118  0 ==> 2
                                            80             1   0.167  0 ==> 1
                                            90             1   0.500  0 --> 1
                                            112            1   0.111  0 ==> 1
                                            121            1   0.125  0 ==> 1
                                            147            1   0.667  0 ==> 1
                                            167            1   0.500  0 --> 1
                                            309            1   1.000  0 ==> 1
node_188 --> node_187                       89             1   0.500  0 --> 1
                                            92             1   0.125  0 ==> 1
                                            108            1   1.000  0 ==> 1
                                            109            1   0.182  1 ==> 2
                                            122            1   0.167  0 ==> 2
                                            124            1   0.111  0 --> 1
                                            244            1   0.500  0 --> 1
                                            344            1   0.400  0 --> 1
                                            354            1   0.250  1 --> 0
node_187 --> node_186                       12             1   0.077  0 ==> 1
                                            77             1   0.182  0 --> 2
                                            106            1   0.077  0 --> 1
                                            157            1   0.250  1 ==> 0
                                            163            1   0.100  1 --> 0
                                            202            1   0.167  0 --> 1
                                            204            1   0.250  0 --> 1
                                            226            1   0.083  0 --> 1
                                            246            1   0.600  0 ==> 1
                                            281            1   0.167  1 ==> 0
node_186 --> node_185                       17             1   0.111  1 ==> 0
                                            35             1   0.133  0 ==> 1
                                            48             1   0.333  0 ==> 1
                                            98             1   0.071  0 --> 1
                                            102            1   0.091  0 --> 1
                                            111            1   0.071  0 ==> 1
                                            121            1   0.125  1 ==> 0
                                            128            1   0.091  0 --> 1
                                            195            1   0.250  0 --> 1
                                            230            1   0.200  0 ==> 1
                                            301            1   0.500  0 --> 1
                                            303            1   0.500  0 --> 1
                                            312            1   1.000  0 --> 2
                                            335            1   1.000  0 ==> 1
node_185 --> node_181                       3              1   0.250  0 ==> 1
                                            14             1   0.100  0 ==> 1
                                            23             1   0.100  0 --> 1
                                            59             1   0.077  1 --> 0
                                            73             1   0.200  0 --> 1
                                            122            1   0.167  2 ==> 0
                                            125            1   0.250  1 ==> 0
                                            148            1   0.333  0 --> 1
                                            149            1   0.222  0 ==> 1
                                            181            1   0.143  0 --> 1
                                            240            1   0.250  0 ==> 1
                                            254            1   0.333  0 ==> 1
                                            340            1   0.333  0 --> 1
                                            347            1   0.143  0 --> 1
node_181 --> node_108                       82             1   0.083  0 ==> 1
                                            84             1   0.500  0 ==> 1
                                            115            1   0.071  0 ==> 1
                                            183            1   0.167  0 ==> 1
                                            186            1   0.167  0 ==> 1
                                            236            1   0.143  0 ==> 1
                                            280            1   0.500  0 ==> 1
                                            311            1   0.250  0 --> 1
 node_98 --> Thalssemys bruntrutana         207            1   0.400  1 --> 2
                                            220            1   0.500  0 --> 1
                                            222            1   0.182  1 --> 2
                                            237            1   0.167  0 --> 1
                                            249            1   0.429  0 --> 1
                                            253            1   0.200  0 --> 1
                                            308            1   0.500  1 --> 0
                                            313            1   0.333  0 --> 1
                                            332            1   0.500  0 --> 1
                                            342            1   0.500  0 --> 1
                                            343            1   0.667  0 --> 2
                                            345            1   0.111  0 ==> 1
                                            350            1   0.500  0 --> 1
                                            351            1   0.500  0 --> 1
                                            356            1   0.333  0 --> 1
 node_98 --> Ordosemys sp. IVPP V12092      19             1   0.182  0 --> 1
                                            39             1   0.091  0 --> 1
                                            81             1   0.200  0 --> 1
                                            101            1   0.250  0 --> 2
                                            118            1   0.150  0 --> 2
                                            136            1   0.250  0 --> 1
                                            261            1   0.250  0 ==> 1
node_108 --> node_107                       24             1   0.167  0 --> 1
                                            66             1   0.118  2 --> 0
                                            80             1   0.167  1 ==> 2
                                            85             1   0.200  0 --> 1
                                            96             1   0.182  1 ==> 0
                                            105            1   0.222  0 --> 1
                                            143            1   0.091  1 ==> 0
                                            149            1   0.222  1 ==> 2
                                            184            1   0.125  0 --> 1
                                            251            1   0.143  0 --> 1
                                            257            1   0.200  0 ==> 1
                                            281            1   0.167  0 ==> 1
                                            334            1   0.143  0 ==> 1
                                            354            1   0.250  0 ==> 1
node_107 --> node_102                       28             1   0.167  1 ==> 0
                                            40             1   0.500  0 ==> 1
                                            59             1   0.077  0 ==> 1
                                            134            1   0.143  0 ==> 2
                                            141            1   0.154  1 ==> 2
node_102 --> node_101                       95             1   0.250  0 ==> 1
                                            101            1   0.250  0 ==> 1
                                            157            1   0.250  0 ==> 1
node_101 --> Jurassichelon oleronensis      7              1   0.182  0 --> 1
                                            19             1   0.182  0 --> 1
                                            63             1   0.100  0 ==> 1
                                            76             1   0.083  0 ==> 1
                                            82             1   0.083  1 ==> 0
                                            96             1   0.182  0 ==> 1
                                            112            1   0.111  1 ==> 0
                                            133            1   0.167  0 --> 1
                                            149            1   0.222  2 ==> 1
                                            299            1   0.667  0 --> 1
node_101 --> node_100                       91             1   0.286  1 ==> 2
                                            98             1   0.071  1 ==> 0
                                            124            1   0.111  1 ==> 0
                                            130            1   0.111  0 ==> 1
                                            210            1   0.111  0 --> 1
                                            219            1   0.250  1 ==> 0
                                            225            1   1.000  1 --> 0
                                            235            1   0.083  1 --> 0
                                            265            1   0.333  0 --> 1
node_100 --> node_99                        109            1   0.182  2 ==> 1
 node_99 --> Plesiochelys planiceps         35             1   0.133  1 --> 2
                                            63             1   0.100  0 ==> 1
                                            117            1   0.063  0 --> 1
                                            118            1   0.150  0 --> 2
                                            142            1   0.111  0 --> 1
                                            180            1   0.167  0 --> 1
 node_99 --> Plesiochelys bigleri           111            1   0.071  1 --> 0
                                            144            1   0.133  1 ==> 0
                                            149            1   0.222  2 ==> 1
                                            325            1   0.250  0 --> 1
node_100 --> Plesiochelys etalloni          4              1   0.111  0 ==> 1
                                            45             1   0.250  0 --> 1
                                            106            1   0.077  1 ==> 0
                                            111            1   0.071  1 --> 0
                                            142            1   0.111  0 --> 1
                                            145            1   0.250  1 ==> 0
node_102 --> Portlandemys mcdowelli         7              1   0.182  0 --> 1
                                            117            1   0.063  0 --> 1
                                            133            1   0.167  0 --> 1
                                            183            1   0.167  1 ==> 0
node_107 --> node_106                       4              1   0.111  0 ==> 1
                                            57             1   0.250  0 ==> 1
                                            68             1   0.154  0 ==> 2
                                            100            1   0.250  0 ==> 1
                                            122            1   0.167  0 ==> 1
                                            130            1   0.111  0 ==> 1
                                            154            1   0.125  0 --> 1
                                            175            1   0.250  0 ==> 1
                                            177            1   0.083  0 ==> 1
                                            182            1   0.111  0 ==> 1
node_106 --> Solnhofia parsonsi             18             1   0.167  0 ==> 1
                                            50             1   0.125  1 --> 0
                                            61             1   0.200  0 ==> 1
                                            63             1   0.100  0 --> 1
                                            65             1   0.200  0 ==> 1
                                            91             1   0.286  1 ==> 2
                                            97             1   0.071  0 ==> 1
                                            98             1   0.071  1 ==> 0
                                            102            1   0.091  1 ==> 0
                                            109            1   0.182  2 ==> 1
                                            111            1   0.071  1 ==> 0
                                            118            1   0.150  0 ==> 2
                                            121            1   0.125  0 ==> 1
                                            128            1   0.091  1 ==> 0
                                            176            1   0.100  0 ==> 1
                                            180            1   0.167  0 --> 1
                                            212            1   0.143  0 ==> 1
                                            222            1   0.182  1 --> 2
node_106 --> node_105                       17             1   0.111  0 --> 1
                                            35             1   0.133  1 ==> 0
                                            58             1   0.250  0 ==> 1
                                            69             1   0.143  0 ==> 1
                                            110            1   1.000  0 ==> 1
                                            134            1   0.143  0 ==> 1
                                            141            1   0.154  1 ==> 0
                                            187            1   0.111  0 ==> 1
node_105 --> node_104                       2              1   0.167  0 ==> 1
                                            50             1   0.125  1 --> 0
                                            82             1   0.083  1 --> 0
                                            115            1   0.071  1 --> 0
                                            144            1   0.133  1 ==> 0
node_104 --> node_103                       22             1   0.222  1 --> 2
                                            56             1   0.200  0 ==> 1
                                            78             1   0.214  1 --> 2
                                            112            1   0.111  1 ==> 0
                                            118            1   0.150  0 ==> 1
node_103 --> Sandownia harrisi              7              1   0.182  0 ==> 1
                                            17             1   0.111  1 ==> 0
                                            55             1   0.200  0 --> 1
                                            97             1   0.071  0 --> 1
                                            129            1   0.500  1 --> 0
                                            149            1   0.222  2 ==> 1
node_103 --> Angolachelys mbaxi             29             1   0.125  0 ==> 1
                                            39             1   0.091  0 --> 1
                                            48             1   0.333  1 ==> 0
                                            49             1   0.167  0 --> 1
                                            95             1   0.250  0 ==> 2
                                            106            1   0.077  1 ==> 0
                                            111            1   0.071  1 ==> 0
                                            134            1   0.143  1 ==> 2
node_104 --> Brachyopsemys tingitana        49             1   0.167  0 --> 1
                                            65             1   0.200  0 ==> 1
                                            72             1   0.167  0 ==> 1
                                            107            1   0.143  0 --> 1
                                            117            1   0.063  0 ==> 1
                                            141            1   0.154  0 ==> 2
                                            163            1   0.100  0 ==> 1
                                            165            1   0.111  1 ==> 0
node_105 --> Leyvachelys cipadi             3              1   0.250  1 ==> 0
                                            7              1   0.182  0 ==> 1
                                            22             1   0.222  1 --> 2
                                            28             1   0.167  1 ==> 0
                                            41             1   0.077  0 --> 1
                                            63             1   0.100  0 --> 1
                                            78             1   0.214  1 --> 2
                                            107            1   0.143  0 --> 1
                                            143            1   0.091  0 ==> 1
                                            229            1   0.333  0 --> 1
                                            235            1   0.083  1 --> 0
                                            282            1   0.143  0 --> 1
                                            285            1   0.333  0 --> 1
                                            294            1   0.250  0 --> 1
                                            299            1   0.667  0 --> 2
                                            330            1   0.100  0 --> 1
node_181 --> node_180                       19             1   0.182  0 --> 2
                                            117            1   0.063  0 ==> 1
                                            208            1   0.111  0 ==> 1
                                            229            1   0.333  0 ==> 1
                                            294            1   0.250  0 ==> 1
node_180 --> node_175                       16             1   0.125  0 ==> 1
                                            36             1   0.200  0 ==> 1
                                            154            1   0.125  0 --> 1
                                            187            1   0.111  0 ==> 1
                                            278            1   0.250  0 ==> 1
                                            285            1   0.333  0 ==> 1
node_175 --> node_172                       1              1   0.167  0 ==> 1
                                            4              1   0.111  0 --> 1
                                            29             1   0.125  0 ==> 1
                                            41             1   0.077  0 --> 1
                                            91             1   0.286  1 ==> 2
                                            130            1   0.111  0 ==> 1
                                            143            1   0.091  1 --> 0
                                            144            1   0.133  1 --> 0
                                            149            1   0.222  1 ==> 2
                                            280            1   0.500  0 ==> 1
                                            299            1   0.667  0 ==> 2
                                            304            1   0.667  0 --> 1
                                            305            1   0.333  0 --> 1
                                            306            1   0.200  0 --> 1
                                            316            1   0.500  0 --> 1
                                            326            1   0.167  0 --> 1
node_172 --> node_164                       14             1   0.100  1 ==> 0
                                            70             1   0.111  0 ==> 1
                                            97             1   0.071  0 ==> 1
                                            124            1   0.111  1 ==> 0
                                            129            1   0.500  1 --> 0
                                            165            1   0.111  1 ==> 0
                                            180            1   0.167  0 --> 1
                                            208            1   0.111  1 ==> 0
                                            281            1   0.167  0 --> 1
                                            283            1   0.333  0 ==> 1
                                            291            1   0.500  0 ==> 1
                                            293            1   0.333  0 ==> 1
                                            295            1   0.500  0 ==> 1
                                            302            1   0.333  0 ==> 1
node_164 --> node_157                       76             1   0.083  0 --> 1
                                            111            1   0.071  1 --> 0
                                            125            1   0.250  0 ==> 1
                                            266            1   0.500  0 ==> 1
                                            278            1   0.250  1 ==> 0
                                            282            1   0.143  0 --> 1
                                            297            1   0.167  0 --> 1
node_157 --> node_150                       80             1   0.167  1 --> 2
                                            177            1   0.083  0 ==> 1
                                            248            1   0.200  0 ==> 1
node_150 --> node_142                       14             1   0.100  0 ==> 1
                                            19             1   0.182  2 ==> 1
                                            29             1   0.125  1 ==> 0
                                            36             1   0.200  1 --> 0
                                            41             1   0.077  1 --> 0
                                            97             1   0.071  1 ==> 0
                                            165            1   0.111  0 ==> 1
                                            246            1   0.600  1 --> 2
                                            249            1   0.429  0 ==> 1
                                            291            1   0.500  1 ==> 0
                                            293            1   0.333  1 ==> 0
                                            302            1   0.333  1 ==> 0
node_142 --> node_139                       40             1   0.500  0 ==> 1
                                            59             1   0.077  0 --> 1
                                            66             1   0.118  2 ==> 0
                                            68             1   0.154  0 ==> 1
                                            70             1   0.111  1 --> 0
                                            82             1   0.083  0 --> 1
                                            96             1   0.182  1 ==> 0
                                            107            1   0.143  0 ==> 1
                                            125            1   0.250  1 ==> 0
                                            134            1   0.143  0 ==> 2
                                            137            1   0.333  0 ==> 1
                                            141            1   0.154  1 ==> 2
                                            144            1   0.133  0 ==> 1
                                            146            1   0.167  0 ==> 1
                                            212            1   0.143  0 ==> 1
                                            213            1   0.250  0 --> 1
                                            223            1   0.250  0 ==> 1
                                            236            1   0.143  0 ==> 1
                                            240            1   0.250  1 ==> 0
                                            241            1   0.400  0 ==> 1
                                            252            1   0.200  0 ==> 1
                                            261            1   0.250  0 ==> 1
                                            319            1   0.091  1 --> 0
                                            330            1   0.100  0 --> 1
                                            332            1   0.500  0 ==> 2
                                            337            1   1.000  0 ==> 1
                                            338            1   0.333  0 --> 1
                                            342            1   0.500  0 ==> 1
                                            350            1   0.500  0 ==> 1
                                            356            1   0.333  0 ==> 1
node_139 --> node_138                       23             1   0.100  1 --> 0
                                            140            1   0.333  0 ==> 2
                                            142            1   0.111  0 ==> 1
node_138 --> node_137                       19             1   0.182  1 ==> 0
                                            35             1   0.133  1 ==> 0
                                            50             1   0.125  1 ==> 0
                                            128            1   0.091  1 ==> 0
                                            176            1   0.100  0 ==> 1
                                            191            1   0.071  0 --> 1
                                            214            1   0.500  0 --> 1
                                            237            1   0.167  0 --> 1
                                            260            1   0.250  0 --> 1
                                            295            1   0.500  1 --> 0
                                            297            1   0.167  1 --> 0
                                            313            1   0.333  0 --> 1
                                            314            1   1.000  0 --> 1
                                            325            1   0.250  0 --> 1
                                            331            1   0.250  0 --> 1
                                            334            1   0.143  0 --> 1
                                            341            1   0.500  0 --> 1
                                            345            1   0.111  0 --> 1
                                            352            1   1.000  0 --> 1
                                            354            1   0.250  0 --> 1
node_137 --> node_119                       14             1   0.100  1 ==> 0
                                            28             1   0.167  1 ==> 0
                                            63             1   0.100  0 ==> 1
                                            93             1   0.500  0 ==> 1
                                            105            1   0.222  0 --> 1
                                            117            1   0.063  1 ==> 0
                                            137            1   0.333  1 ==> 0
                                            144            1   0.133  1 ==> 2
                                            146            1   0.167  1 ==> 0
                                            222            1   0.182  1 ==> 0
                                            242            1   0.500  0 ==> 1
                                            249            1   0.429  1 ==> 2
                                            328            1   0.200  1 ==> 0
                                            339            1   1.000  0 ==> 1
                                            344            1   0.400  1 ==> 2
node_119 --> node_116                       1              1   0.167  1 ==> 0
                                            66             1   0.118  0 ==> 1
                                            76             1   0.083  1 ==> 0
                                            88             1   0.111  0 --> 1
                                            95             1   0.250  0 --> 1
                                            101            1   0.250  0 --> 1
                                            118            1   0.150  0 --> 2
node_116 --> node_115                       4              1   0.111  1 ==> 0
                                            41             1   0.077  0 --> 1
node_115 --> node_112                       17             1   0.111  0 ==> 1
                                            154            1   0.125  1 ==> 0
                                            226            1   0.083  1 --> 0
node_112 --> node_111                       15             1   1.000  1 ==> 2
                                            260            1   0.250  1 ==> 0
node_111 --> node_109                       10             1   1.000  0 ==> 1
node_109 --> Rhinochelys pulchriceps        96             1   0.182  0 --> 1
                                            142            1   0.111  1 --> 0
                                            187            1   0.111  1 --> 0
node_109 --> Rhinochelys nammourensis       17             1   0.111  1 ==> 0
                                            213            1   0.250  1 --> 0
                                            219            1   0.250  1 --> 0
node_111 --> node_110                       98             1   0.071  1 ==> 0
node_110 --> Santanachelys gaffneyi         76             1   0.083  0 --> 1
                                            107            1   0.143  1 ==> 0
                                            150            1   0.167  1 ==> 0
                                            191            1   0.071  1 --> 0
                                            229            1   0.333  1 --> 0
                                            230            1   0.200  1 --> 0
                                            237            1   0.167  1 --> 0
                                            338            1   0.333  1 --> 0
                                            341            1   0.500  1 --> 0
node_110 --> Notochelone costata            68             1   0.154  1 ==> 0
                                            70             1   0.111  0 --> 1
                                            82             1   0.083  1 --> 0
                                            115            1   0.071  0 --> 1
                                            127            1   0.100  0 ==> 1
                                            134            1   0.143  2 --> 0
node_112 --> Chelosphargis advena           144            1   0.133  2 ==> 1
node_115 --> node_114                       7              1   0.182  0 ==> 1
                                            117            1   0.063  0 ==> 1
                                            130            1   0.111  1 ==> 0
node_114 --> Ocepechelon bouyai             3              1   0.250  1 ==> 0
                                            14             1   0.100  0 ==> 1
                                            16             1   0.125  1 ==> 0
                                            39             1   0.091  0 ==> 1
                                            49             1   0.167  0 ==> 1
                                            59             1   0.077  1 ==> 0
                                            68             1   0.154  1 ==> 0
                                            88             1   0.111  1 ==> 0
                                            93             1   0.500  1 ==> 0
                                            95             1   0.250  1 ==> 2
                                            106            1   0.077  1 ==> 0
                                            112            1   0.111  1 ==> 0
                                            144            1   0.133  2 ==> 1
node_114 --> node_113                       20             1   1.000  0 ==> 1
                                            77             1   0.182  2 ==> 1
                                            163            1   0.100  0 --> 1
                                            191            1   0.071  1 --> 0
                                            281            1   0.167  1 --> 0
node_113 --> Desmatochelys lowii            23             1   0.100  0 --> 1
                                            41             1   0.077  1 ==> 0
                                            50             1   0.125  0 --> 1
                                            95             1   0.250  1 ==> 0
                                            97             1   0.071  0 --> 1
                                            127            1   0.100  0 --> 1
                                            133            1   0.167  0 --> 1
                                            176            1   0.100  1 --> 0
                                            200            1   0.333  0 ==> 1
                                            210            1   0.111  0 --> 1
                                            211            1   0.333  0 --> 1
                                            241            1   0.400  1 --> 2
node_113 --> Desmatochelys padillai         19             1   0.182  0 ==> 1
                                            101            1   0.250  1 ==> 2
                                            154            1   0.125  1 ==> 0
node_116 --> Bouliachelys suteri            9              1   0.333  1 ==> 0
                                            12             1   0.077  1 --> 0
                                            77             1   0.182  2 ==> 0
                                            84             1   0.500  0 ==> 1
                                            97             1   0.071  0 --> 1
                                            124            1   0.111  0 ==> 1
                                            135            1   0.500  0 ==> 1
                                            163            1   0.100  0 --> 1
                                            179            1   0.200  0 ==> 1
node_119 --> node_118                       154            1   0.125  1 ==> 0
                                            224            1   0.125  0 ==> 1
                                            247            1   1.000  0 ==> 1
node_118 --> Calcarichelys gemma            98             1   0.071  1 ==> 0
                                            106            1   0.077  1 --> 0
                                            118            1   0.150  0 --> 2
                                            196            1   0.250  0 --> 1
node_118 --> node_117                       4              1   0.111  1 ==> 0
                                            12             1   0.077  1 --> 0
                                            53             1   0.200  0 ==> 1
                                            68             1   0.154  1 --> 0
                                            95             1   0.250  0 --> 2
                                            100            1   0.250  0 --> 2
                                            104            1   0.143  0 ==> 1
                                            176            1   0.100  1 ==> 0
                                            188            1   0.333  0 ==> 1
                                            215            1   0.500  0 ==> 1
                                            219            1   0.250  1 ==> 0
                                            241            1   0.400  1 ==> 2
                                            263            1   0.333  0 ==> 1
                                            332            1   0.500  2 --> 3
                                            336            1   0.500  0 --> 1
node_117 --> Protostega gigas               81             1   0.200  0 --> 1
                                            150            1   0.167  1 --> 0
                                            187            1   0.111  1 ==> 0
node_117 --> Archelon ischyros              16             1   0.125  1 --> 0
                                            45             1   0.250  0 ==> 1
                                            281            1   0.167  1 ==> 0
                                            319            1   0.091  0 ==> 1
node_137 --> node_136                       25             1   0.077  0 ==> 1
                                            29             1   0.125  0 --> 1
                                            56             1   0.200  0 ==> 1
                                            57             1   0.250  0 ==> 1
                                            58             1   0.250  0 --> 1
                                            69             1   0.143  0 ==> 1
                                            111            1   0.071  0 ==> 1
                                            121            1   0.125  0 ==> 1
                                            178            1   0.125  0 ==> 1
                                            196            1   0.250  0 --> 1
                                            216            1   1.000  0 ==> 1
                                            292            1   1.000  0 ==> 1
                                            293            1   0.333  0 ==> 1
                                            298            1   0.500  0 --> 1
node_136 --> node_134                       17             1   0.111  0 ==> 1
                                            59             1   0.077  1 ==> 0
                                            68             1   0.154  1 ==> 2
                                            106            1   0.077  1 ==> 0
node_134 --> node_133                       14             1   0.100  1 ==> 0
                                            16             1   0.125  1 --> 0
                                            45             1   0.250  0 ==> 1
                                            95             1   0.250  0 ==> 2
                                            101            1   0.250  0 ==> 2
                                            103            1   0.250  0 ==> 1
                                            127            1   0.100  0 ==> 1
node_133 --> node_131                       25             1   0.077  1 ==> 0
                                            104            1   0.143  0 --> 1
                                            115            1   0.071  0 --> 1
node_131 --> node_130                       117            1   0.063  1 ==> 0
                                            179            1   0.200  0 ==> 1
                                            262            1   1.000  0 --> 1
                                            328            1   0.200  1 --> 0
                                            347            1   0.143  1 --> 0
                                            348            1   1.000  0 --> 1
node_130 --> node_124                       176            1   0.100  1 --> 0
                                            330            1   0.100  1 ==> 0
node_124 --> node_121                       45             1   0.250  1 ==> 0
                                            50             1   0.125  0 ==> 1
                                            80             1   0.167  2 ==> 1
                                            188            1   0.333  0 ==> 1
                                            215            1   0.500  0 ==> 1
                                            224            1   0.125  0 ==> 1
                                            263            1   0.333  0 --> 1
node_121 --> node_120                       12             1   0.077  1 ==> 0
                                            28             1   0.167  1 ==> 0
                                            54             1   0.500  0 ==> 1
                                            56             1   0.200  1 ==> 0
                                            57             1   0.250  1 ==> 0
                                            66             1   0.118  0 ==> 1
                                            69             1   0.143  1 ==> 0
                                            98             1   0.071  1 ==> 0
                                            100            1   0.250  0 ==> 2
                                            104            1   0.143  1 ==> 0
                                            111            1   0.071  1 ==> 0
                                            112            1   0.111  1 --> 0
                                            151            1   0.111  0 ==> 1
                                            242            1   0.500  0 ==> 1
                                            294            1   0.250  1 ==> 0
                                            332            1   0.500  2 ==> 3
                                            333            1   1.000  0 ==> 1
node_120 --> Dermochelys coriacea           6              1   0.167  0 --> 1
                                            15             1   1.000  1 --> 0
                                            22             1   0.222  1 --> 0
                                            26             1   0.250  1 --> 0
                                            43             1   0.111  0 --> 1
                                            68             1   0.154  2 --> 0
                                            72             1   0.167  0 --> 1
                                            82             1   0.083  1 --> 0
                                            88             1   0.111  0 --> 1
                                            96             1   0.182  0 ==> 1
                                            103            1   0.250  1 ==> 0
                                            121            1   0.125  1 ==> 0
                                            122            1   0.167  0 --> 3
                                            126            1   0.167  0 --> 1
                                            137            1   0.333  1 ==> 0
                                            140            1   0.333  2 --> 0
                                            163            1   0.100  0 --> 1
                                            178            1   0.125  1 --> 0
                                            185            1   0.400  0 --> 2
                                            191            1   0.071  1 --> 0
                                            203            1   1.000  0 ==> 1
                                            206            1   0.500  0 ==> 1
                                            241            1   0.400  1 ==> 0
                                            243            1   0.500  0 --> 1
                                            338            1   0.333  1 --> 0
                                            344            1   0.400  1 --> 2
                                            353            1   0.500  0 ==> 1
node_120 --> Eosphargis breineri            59             1   0.077  0 ==> 1
                                            68             1   0.154  2 --> 1
                                            92             1   0.125  1 ==> 0
                                            122            1   0.167  0 --> 1
                                            138            1   0.500  0 ==> 1
                                            202            1   0.167  1 --> 0
node_121 --> Allopleuron hoffmanni          17             1   0.111  1 ==> 0
                                            26             1   0.250  1 --> 0
                                            43             1   0.111  0 --> 1
                                            77             1   0.182  2 ==> 1
                                            81             1   0.200  0 ==> 1
                                            85             1   0.200  0 ==> 1
                                            95             1   0.250  2 ==> 0
                                            97             1   0.071  0 --> 1
                                            130            1   0.111  1 ==> 0
                                            133            1   0.167  0 ==> 1
                                            165            1   0.111  1 ==> 0
                                            177            1   0.083  1 ==> 0
                                            187            1   0.111  1 ==> 0
                                            196            1   0.250  1 ==> 0
                                            226            1   0.083  1 --> 0
                                            319            1   0.091  0 --> 1
                                            346            1   0.167  0 --> 1
node_124 --> node_123                       175            1   0.250  0 ==> 1
                                            191            1   0.071  1 --> 0
                                            326            1   0.167  1 ==> 0
node_122 --> Procolpochelys charlestonensis 30             1   0.167  1 --> 0
                                            100            1   0.250  0 --> 1
                                            102            1   0.091  1 --> 0
                                            199            1   0.167  0 ==> 1
                                            204            1   0.250  1 ==> 0
                                            213            1   0.250  1 ==> 0
                                            222            1   0.182  1 ==> 0
node_123 --> Erquelinnesia gosseleti        14             1   0.100  0 ==> 1
                                            49             1   0.167  0 ==> 1
                                            179            1   0.200  1 ==> 0
                                            214            1   0.500  1 ==> 0
                                            230            1   0.200  1 ==> 0
                                            319            1   0.091  0 --> 1
                                            334            1   0.143  1 ==> 0
node_130 --> node_129                       6              1   0.167  0 ==> 1
                                            88             1   0.111  0 --> 1
                                            152            1   1.000  0 ==> 1
                                            217            1   0.667  2 ==> 1
                                            302            1   0.333  0 ==> 1
                                            336            1   0.500  0 ==> 1
                                            346            1   0.167  0 --> 1
                                            353            1   0.500  0 ==> 1
node_129 --> node_127                       8              1   1.000  0 ==> 1
                                            30             1   0.167  1 --> 0
                                            72             1   0.167  0 --> 1
                                            115            1   0.071  1 ==> 0
node_127 --> node_126                       234            1   1.000  0 ==> 1
                                            313            1   0.333  1 ==> 0
node_126 --> node_125                       70             1   0.111  0 --> 1
                                            146            1   0.167  1 ==> 0
                                            204            1   0.250  1 ==> 0
node_125 --> Lepidochelys olivacea          12             1   0.077  1 --> 0
                                            102            1   0.091  1 ==> 0
                                            134            1   0.143  2 ==> 1
                                            144            1   0.133  1 --> 2
                                            175            1   0.250  0 ==> 1
                                            184            1   0.125  0 --> 1
node_125 --> Lepidochelys kempii            30             1   0.167  0 ==> 1
                                            53             1   0.200  0 ==> 1
                                            59             1   0.077  0 --> 2
                                            104            1   0.143  1 ==> 0
                                            128            1   0.091  0 --> 1
                                            191            1   0.071  1 --> 0
node_126 --> Caretta caretta                12             1   0.077  1 --> 0
                                            61             1   0.200  0 ==> 1
                                            65             1   0.200  0 ==> 1
                                            100            1   0.250  0 ==> 1
                                            128            1   0.091  0 --> 1
                                            144            1   0.133  1 --> 2
                                            163            1   0.100  0 ==> 1
                                            176            1   0.100  1 --> 0
                                            184            1   0.125  0 --> 1
                                            207            1   0.400  1 --> 0
                                            223            1   0.250  1 ==> 0
node_127 --> Eretmochelys imbricata         59             1   0.077  0 --> 2
                                            70             1   0.111  0 --> 1
                                            118            1   0.150  0 ==> 1
                                            122            1   0.167  0 ==> 1
                                            134            1   0.143  2 ==> 0
                                            176            1   0.100  1 --> 0
                                            177            1   0.083  1 ==> 0
                                            191            1   0.071  1 --> 0
                                            226            1   0.083  1 ==> 0
                                            270            1   0.250  0 --> 1
node_129 --> node_128                       59             1   0.077  0 --> 2
                                            80             1   0.167  2 ==> 1
                                            180            1   0.167  1 ==> 0
                                            270            1   0.250  0 --> 1
node_128 --> Chelonia mydas                 100            1   0.250  0 ==> 2
                                            102            1   0.091  1 ==> 0
                                            103            1   0.250  1 ==> 0
                                            104            1   0.143  1 ==> 0
                                            117            1   0.063  0 ==> 1
                                            122            1   0.167  0 ==> 1
                                            126            1   0.167  0 ==> 1
                                            128            1   0.091  0 ==> 1
                                            134            1   0.143  2 ==> 0
                                            141            1   0.154  2 ==> 0
                                            217            1   0.667  1 ==> 0
node_128 --> Natator depressus              70             1   0.111  0 --> 1
                                            72             1   0.167  0 --> 1
                                            76             1   0.083  1 ==> 0
                                            144            1   0.133  1 ==> 2
                                            177            1   0.083  1 ==> 0
                                            184            1   0.125  0 ==> 1
                                            191            1   0.071  1 --> 0
                                            226            1   0.083  1 ==> 0
                                            355            1   0.333  0 ==> 1
node_131 --> Argillochelys cuneiceps        59             1   0.077  0 ==> 1
                                            151            1   0.111  0 ==> 1
                                            156            1   0.111  1 ==> 0
node_133 --> node_132                       142            1   0.111  1 --> 0
                                            191            1   0.071  1 --> 0
                                            237            1   0.167  1 ==> 0
                                            241            1   0.400  1 ==> 0
                                            355            1   0.333  0 --> 1
node_132 --> Puppigerus camperi             88             1   0.111  0 --> 1
                                            92             1   0.125  1 ==> 0
                                            102            1   0.091  1 ==> 0
                                            104            1   0.143  0 --> 1
                                            122            1   0.167  0 --> 1
                                            146            1   0.167  1 ==> 0
                                            151            1   0.111  0 ==> 1
                                            175            1   0.250  0 ==> 1
                                            212            1   0.143  1 ==> 0
                                            223            1   0.250  1 ==> 0
                                            260            1   0.250  1 ==> 0
                                            294            1   0.250  1 --> 0
                                            326            1   0.167  1 --> 0
node_132 --> Eochelone brabantica           56             1   0.200  1 ==> 0
                                            57             1   0.250  1 ==> 0
                                            58             1   0.250  1 ==> 0
                                            66             1   0.118  0 ==> 1
                                            68             1   0.154  2 ==> 1
                                            122            1   0.167  0 --> 2
                                            134            1   0.143  2 ==> 0
                                            140            1   0.333  2 ==> 1
                                            176            1   0.100  1 ==> 0
                                            330            1   0.100  1 ==> 0
node_134 --> Cabindachelys landanensis      22             1   0.222  1 ==> 2
                                            88             1   0.111  0 --> 1
                                            142            1   0.111  1 --> 0
                                            190            1   0.143  0 --> 1
node_136 --> node_135                       190            1   0.143  0 --> 1
                                            195            1   0.250  1 ==> 0
                                            200            1   0.333  0 ==> 1
                                            226            1   0.083  1 ==> 0
node_135 --> Peritresius martini            230            1   0.200  1 ==> 0
                                            279            1   0.200  0 ==> 1
                                            297            1   0.167  0 ==> 1
                                            319            1   0.091  0 ==> 1
node_135 --> Ctenochelys                    6              1   0.167  0 --> 1
                                            66             1   0.118  0 --> 1
                                            67             1   0.167  0 --> 1
                                            97             1   0.071  0 --> 1
                                            115            1   0.071  0 --> 1
                                            140            1   0.333  2 --> 1
                                            163            1   0.100  0 --> 1
                                            164            1   0.500  0 --> 1
                                            179            1   0.200  0 --> 1
                                            217            1   0.667  2 ==> 0
                                            286            1   0.667  1 --> 0
                                            316            1   0.500  1 --> 0
                                            332            1   0.500  2 --> 0
                                            355            1   0.333  0 --> 1
node_138 --> Nichollsemys baieri 2022       88             1   0.111  0 --> 1
                                            105            1   0.222  0 --> 1
                                            127            1   0.100  0 ==> 1
                                            187            1   0.111  1 --> 0
node_139 --> Toxochelys latiremis           1              1   0.167  1 --> 0
                                            39             1   0.091  0 --> 1
                                            58             1   0.250  0 --> 1
                                            117            1   0.063  1 ==> 0
                                            174            1   0.200  0 ==> 1
                                            184            1   0.125  0 ==> 1
                                            187            1   0.111  1 --> 0
                                            196            1   0.250  0 --> 1
                                            200            1   0.333  0 ==> 1
                                            275            1   0.500  0 ==> 1
                                            277            1   0.333  0 ==> 1
                                            278            1   0.250  0 ==> 1
                                            298            1   0.500  0 --> 1
                                            306            1   0.200  1 ==> 0
node_142 --> node_141                       39             1   0.091  0 --> 1
                                            136            1   0.250  0 ==> 1
                                            143            1   0.091  0 ==> 1
                                            149            1   0.222  2 ==> 1
node_141 --> Judithemys sukhanovi           305            1   0.333  1 --> 2
node_141 --> node_140                       35             1   0.133  1 ==> 2
                                            76             1   0.083  1 ==> 0
                                            151            1   0.111  0 --> 1
node_140 --> Kirgizemys hoburensis          1              1   0.167  1 --> 0
                                            16             1   0.125  1 --> 0
                                            24             1   0.167  0 --> 1
                                            41             1   0.077  0 ==> 1
                                            80             1   0.167  2 ==> 1
                                            91             1   0.286  2 --> 1
                                            109            1   0.182  2 --> 1
                                            115            1   0.071  0 --> 1
                                            156            1   0.111  1 --> 0
                                            165            1   0.111  1 ==> 0
                                            205            1   0.250  0 --> 1
                                            278            1   0.250  0 --> 1
node_140 --> Kirgizemys dmitrievi           14             1   0.100  1 ==> 0
                                            59             1   0.077  0 --> 1
                                            62             1   0.667  1 ==> 0
                                            66             1   0.118  2 ==> 1
                                            98             1   0.071  1 --> 0
                                            142            1   0.111  0 ==> 1
                                            163            1   0.100  0 ==> 1
                                            181            1   0.143  1 --> 0
node_150 --> node_149                       66             1   0.118  2 ==> 1
                                            181            1   0.143  1 --> 0
                                            197            1   1.000  0 ==> 1
                                            222            1   0.182  1 --> 0
                                            330            1   0.100  0 --> 1
node_149 --> node_143                       12             1   0.077  1 ==> 0
                                            35             1   0.133  1 --> 0
                                            36             1   0.200  1 --> 0
                                            53             1   0.200  0 ==> 1
                                            78             1   0.214  1 ==> 2
                                            82             1   0.083  0 --> 1
                                            96             1   0.182  1 ==> 0
                                            115            1   0.071  0 ==> 1
                                            127            1   0.100  0 ==> 1
                                            176            1   0.100  0 ==> 1
                                            179            1   0.200  0 ==> 1
                                            202            1   0.167  1 ==> 0
                                            212            1   0.143  0 ==> 1
                                            226            1   0.083  1 ==> 0
                                            236            1   0.143  0 ==> 1
                                            246            1   0.600  1 --> 2
                                            249            1   0.429  0 ==> 2
                                            252            1   0.200  0 ==> 1
                                            260            1   0.250  0 ==> 1
                                            261            1   0.250  0 ==> 1
                                            276            1   0.333  0 --> 1
                                            277            1   0.333  0 ==> 1
                                            305            1   0.333  1 ==> 2
                                            306            1   0.200  1 ==> 0
                                            319            1   0.091  1 --> 0
node_143 --> Chelydra serpentina            9              1   0.333  1 ==> 0
                                            25             1   0.077  0 ==> 1
                                            29             1   0.125  1 ==> 0
                                            59             1   0.077  0 --> 1
                                            143            1   0.091  0 ==> 1
                                            151            1   0.111  0 --> 1
                                            156            1   0.111  1 --> 0
                                            198            1   1.000  1 ==> 2
                                            222            1   0.182  0 ==> 2
                                            272            1   0.143  0 --> 1
node_143 --> Macrochelys temminckii         41             1   0.077  1 --> 0
                                            66             1   0.118  1 ==> 0
                                            85             1   0.200  0 ==> 1
                                            118            1   0.150  0 ==> 1
                                            125            1   0.250  1 ==> 0
                                            141            1   0.154  1 ==> 0
                                            144            1   0.133  0 ==> 1
                                            227            1   0.500  1 ==> 0
                                            258            1   0.182  0 --> 1
                                            304            1   0.667  1 ==> 2
                                            326            1   0.167  1 --> 0
                                            349            1   0.333  0 --> 1
node_149 --> node_148                       22             1   0.222  1 ==> 2
                                            23             1   0.100  1 ==> 0
                                            55             1   0.200  0 ==> 1
                                            68             1   0.154  0 ==> 1
                                            101            1   0.250  0 --> 2
                                            118            1   0.150  0 ==> 2
                                            208            1   0.111  0 ==> 1
                                            273            1   1.000  0 ==> 1
                                            325            1   0.250  0 --> 1
                                            326            1   0.167  1 --> 0
node_148 --> node_146                       35             1   0.133  1 --> 0
                                            151            1   0.111  0 --> 1
                                            156            1   0.111  1 --> 0
                                            190            1   0.143  0 --> 1
                                            191            1   0.071  0 --> 1
                                            324            1   0.333  0 ==> 1
                                            345            1   0.111  0 ==> 1
node_146 --> node_145                       12             1   0.077  1 ==> 0
                                            18             1   0.167  0 ==> 1
                                            27             1   0.333  0 ==> 1
                                            33             1   0.250  0 ==> 1
                                            133            1   0.167  0 ==> 1
                                            159            1   1.000  0 ==> 1
                                            185            1   0.400  0 --> 1
                                            193            1   0.800  0 --> 1
                                            207            1   0.400  1 ==> 2
                                            235            1   0.083  1 --> 0
                                            238            1   0.500  0 ==> 1
                                            239            1   1.000  0 --> 1
                                            253            1   0.200  0 --> 2
                                            258            1   0.182  0 --> 1
                                            275            1   0.500  0 ==> 1
                                            279            1   0.200  0 --> 1
                                            288            1   1.000  2 --> 1
                                            300            1   1.000  0 --> 1
                                            323            1   0.500  0 ==> 1
                                            328            1   0.200  1 --> 0
node_145 --> node_144                       25             1   0.077  0 ==> 1
                                            186            1   0.167  0 ==> 1
                                            209            1   0.500  0 ==> 1
                                            210            1   0.111  0 --> 1
                                            243            1   0.500  0 ==> 1
                                            270            1   0.250  0 ==> 1
                                            271            1   1.000  0 ==> 1
node_144 --> Sternotherus odoratus          68             1   0.154  1 --> 2
                                            69             1   0.143  0 --> 1
                                            78             1   0.214  1 --> 2
                                            98             1   0.071  1 ==> 0
                                            100            1   0.250  0 ==> 1
                                            117            1   0.063  1 ==> 0
                                            118            1   0.150  2 ==> 0
                                            122            1   0.167  0 --> 2
                                            130            1   0.111  1 ==> 0
                                            139            1   0.333  0 ==> 1
                                            177            1   0.083  1 ==> 0
                                            182            1   0.111  0 --> 1
                                            211            1   0.333  0 ==> 1
node_144 --> Kinosternon subrubrum          43             1   0.111  0 --> 1
                                            53             1   0.200  0 ==> 1
                                            102            1   0.091  1 --> 0
                                            112            1   0.111  1 ==> 0
                                            116            1   0.333  0 ==> 1
                                            127            1   0.100  0 ==> 1
                                            143            1   0.091  0 ==> 1
                                            161            1   0.250  1 ==> 0
                                            183            1   0.167  0 ==> 1
                                            208            1   0.111  1 ==> 0
                                            326            1   0.167  0 ==> 1
node_145 --> Staurotypus salvinii           39             1   0.091  0 ==> 1
                                            43             1   0.111  0 --> 1
                                            50             1   0.125  1 ==> 0
                                            68             1   0.154  1 --> 2
                                            69             1   0.143  0 --> 1
                                            78             1   0.214  1 --> 2
                                            82             1   0.083  0 --> 1
                                            102            1   0.091  1 --> 0
                                            107            1   0.143  0 ==> 1
                                            122            1   0.167  0 --> 2
                                            124            1   0.111  0 --> 1
                                            141            1   0.154  1 ==> 0
                                            182            1   0.111  0 --> 1
                                            319            1   0.091  1 --> 0
node_146 --> Emarginachelys cretacea        30             1   0.167  1 ==> 0
                                            41             1   0.077  1 --> 0
                                            59             1   0.077  0 --> 2
                                            60             1   0.333  0 --> 1
                                            82             1   0.083  0 --> 1
                                            109            1   0.182  2 ==> 1
                                            111            1   0.071  0 ==> 1
                                            125            1   0.250  1 ==> 0
                                            249            1   0.429  0 ==> 2
                                            276            1   0.333  0 --> 1
node_148 --> node_147                       59             1   0.077  0 --> 2
                                            80             1   0.167  2 ==> 1
                                            98             1   0.071  1 ==> 0
                                            158            1   1.000  0 ==> 1
                                            177            1   0.083  1 ==> 0
                                            178            1   0.125  0 ==> 1
                                            235            1   0.083  1 --> 0
                                            248            1   0.200  1 ==> 0
                                            251            1   0.143  0 ==> 1
                                            253            1   0.200  0 --> 1
node_147 --> Dermatemys mawii               65             1   0.200  0 ==> 1
                                            106            1   0.077  1 ==> 0
                                            117            1   0.063  1 ==> 0
                                            124            1   0.111  0 --> 1
                                            128            1   0.091  1 --> 0
                                            141            1   0.154  1 ==> 0
                                            151            1   0.111  0 --> 1
                                            156            1   0.111  1 --> 0
                                            182            1   0.111  0 --> 1
                                            185            1   0.400  0 --> 1
                                            210            1   0.111  0 ==> 1
                                            259            1   0.250  0 ==> 1
                                            270            1   0.250  0 ==> 1
                                            287            1   0.333  1 ==> 0
node_147 --> Baptemys wyomingensis          41             1   0.077  1 --> 0
                                            60             1   0.333  0 --> 1
                                            121            1   0.125  0 ==> 1
                                            122            1   0.167  0 ==> 2
                                            144            1   0.133  0 ==> 1
                                            174            1   0.200  0 ==> 1
                                            186            1   0.167  0 ==> 1
                                            190            1   0.143  0 --> 1
                                            191            1   0.071  0 --> 1
                                            257            1   0.200  0 ==> 1
                                            272            1   0.143  0 --> 1
                                            323            1   0.500  0 ==> 1
node_157 --> node_156                       98             1   0.071  1 ==> 0
                                            101            1   0.250  0 --> 2
                                            151            1   0.111  0 --> 1
                                            259            1   0.250  0 ==> 1
                                            289            1   0.500  0 ==> 1
node_156 --> node_152                       118            1   0.150  0 --> 2
                                            226            1   0.083  1 ==> 0
                                            345            1   0.111  0 ==> 1
node_152 --> node_151                       106            1   0.077  1 ==> 0
                                            123            1   0.167  0 ==> 1
                                            156            1   0.111  1 ==> 0
                                            199            1   0.167  0 --> 1
                                            222            1   0.182  1 --> 0
                                            253            1   0.200  0 --> 1
                                            330            1   0.100  0 --> 1
node_151 --> Chrysemys picta                23             1   0.100  1 ==> 0
                                            39             1   0.091  0 ==> 1
                                            59             1   0.077  0 ==> 2
                                            69             1   0.143  0 ==> 1
                                            80             1   0.167  1 --> 2
                                            115            1   0.071  0 ==> 1
                                            117            1   0.063  1 --> 0
                                            122            1   0.167  0 ==> 1
                                            124            1   0.111  0 ==> 1
                                            128            1   0.091  1 ==> 0
                                            178            1   0.125  0 --> 1
                                            182            1   0.111  0 --> 1
                                            235            1   0.083  1 ==> 0
                                            251            1   0.143  0 ==> 1
                                            257            1   0.200  0 ==> 1
                                            274            1   0.250  0 ==> 1
                                            279            1   0.200  0 --> 1
                                            290            1   1.000  0 ==> 1
node_151 --> Emys orbicularis               12             1   0.077  1 --> 0
                                            24             1   0.167  0 --> 1
                                            29             1   0.125  1 ==> 0
                                            66             1   0.118  2 ==> 0
                                            73             1   0.200  1 ==> 0
                                            92             1   0.125  1 ==> 0
                                            143            1   0.091  0 ==> 1
                                            146            1   0.167  0 ==> 1
                                            238            1   0.500  0 ==> 1
                                            258            1   0.182  0 ==> 1
                                            259            1   0.250  1 ==> 0
                                            272            1   0.143  0 ==> 1
                                            347            1   0.143  1 --> 0
node_152 --> Platysternon megacephalum      12             1   0.077  1 --> 0
                                            17             1   0.111  0 ==> 1
                                            19             1   0.182  2 ==> 0
                                            33             1   0.250  0 ==> 1
                                            35             1   0.133  1 ==> 0
                                            36             1   0.200  1 ==> 0
                                            41             1   0.077  1 ==> 0
                                            44             1   0.333  0 ==> 1
                                            53             1   0.200  0 ==> 1
                                            59             1   0.077  0 ==> 1
                                            66             1   0.118  2 ==> 1
                                            76             1   0.083  1 ==> 0
                                            78             1   0.214  1 ==> 2
                                            96             1   0.182  1 ==> 0
                                            102            1   0.091  1 ==> 0
                                            103            1   0.250  0 ==> 1
                                            111            1   0.071  0 ==> 1
                                            117            1   0.063  1 --> 0
                                            126            1   0.167  0 ==> 1
                                            127            1   0.100  0 ==> 1
                                            140            1   0.333  0 ==> 2
                                            141            1   0.154  1 ==> 0
                                            144            1   0.133  0 ==> 1
                                            161            1   0.250  1 ==> 0
                                            165            1   0.111  0 ==> 1
                                            183            1   0.167  0 ==> 1
                                            186            1   0.167  0 ==> 1
                                            202            1   0.167  1 ==> 0
                                            208            1   0.111  0 ==> 1
                                            252            1   0.200  0 ==> 1
                                            258            1   0.182  0 ==> 2
                                            282            1   0.143  1 ==> 0
                                            297            1   0.167  1 ==> 0
                                            305            1   0.333  1 ==> 2
                                            306            1   0.200  1 ==> 0
                                            319            1   0.091  1 --> 0
node_156 --> node_155                       24             1   0.167  0 --> 1
                                            67             1   0.167  0 ==> 1
                                            73             1   0.200  1 ==> 0
                                            157            1   0.250  0 ==> 1
                                            181            1   0.143  1 --> 0
                                            199            1   0.167  0 --> 1
                                            235            1   0.083  1 ==> 0
                                            250            1   0.500  1 ==> 0
                                            251            1   0.143  0 ==> 1
                                            274            1   0.250  0 ==> 1
                                            279            1   0.200  0 --> 1
node_155 --> Geoclemys hamiltonii           12             1   0.077  1 --> 0
                                            18             1   0.167  0 --> 1
                                            27             1   0.333  0 ==> 1
                                            35             1   0.133  1 ==> 0
                                            43             1   0.111  0 ==> 1
                                            68             1   0.154  0 ==> 1
                                            69             1   0.143  0 ==> 1
                                            80             1   0.167  1 --> 2
                                            117            1   0.063  1 --> 0
                                            118            1   0.150  0 --> 2
                                            122            1   0.167  0 ==> 3
                                            123            1   0.167  0 ==> 1
                                            178            1   0.125  0 --> 1
                                            182            1   0.111  0 --> 1
                                            190            1   0.143  0 ==> 1
                                            191            1   0.071  0 ==> 1
                                            208            1   0.111  0 ==> 1
                                            253            1   0.200  0 --> 1
                                            257            1   0.200  0 --> 1
                                            258            1   0.182  0 ==> 1
                                            272            1   0.143  0 ==> 1
                                            330            1   0.100  0 --> 1
                                            334            1   0.143  0 ==> 1
                                            354            1   0.250  0 --> 1
node_155 --> node_154                       28             1   0.167  1 ==> 0
                                            59             1   0.077  0 ==> 2
                                            77             1   0.182  2 ==> 1
                                            78             1   0.214  1 ==> 2
                                            143            1   0.091  0 ==> 1
                                            156            1   0.111  1 ==> 0
                                            180            1   0.167  1 --> 0
                                            202            1   0.167  1 ==> 0
node_154 --> node_153                       18             1   0.167  0 --> 1
                                            76             1   0.083  1 ==> 0
node_153 --> Testudo hermanni               43             1   0.111  0 ==> 1
                                            67             1   0.167  1 ==> 0
                                            102            1   0.091  1 ==> 0
                                            106            1   0.077  1 --> 0
                                            115            1   0.071  0 ==> 1
                                            123            1   0.167  0 ==> 1
                                            185            1   0.400  0 ==> 1
                                            218            1   0.500  0 --> 1
                                            330            1   0.100  0 --> 1
                                            340            1   0.333  1 --> 0
                                            349            1   0.333  0 --> 1
node_153 --> Chelonoidis sp.                14             1   0.100  0 ==> 1
                                            41             1   0.077  1 ==> 0
                                            97             1   0.071  1 --> 0
                                            107            1   0.143  0 --> 1
                                            133            1   0.167  0 --> 2
                                            163            1   0.100  0 ==> 1
                                            199            1   0.167  1 ==> 0
                                            208            1   0.111  0 ==> 1
                                            226            1   0.083  1 ==> 0
                                            235            1   0.083  0 ==> 1
                                            250            1   0.500  0 ==> 1
                                            251            1   0.143  1 ==> 0
                                            252            1   0.200  0 ==> 1
                                            258            1   0.182  0 ==> 2
                                            274            1   0.250  1 ==> 0
                                            279            1   0.200  1 ==> 0
                                            282            1   0.143  1 ==> 0
                                            297            1   0.167  1 ==> 0
                                            305            1   0.333  1 ==> 2
                                            306            1   0.200  1 ==> 0
                                            319            1   0.091  1 ==> 0
node_154 --> Gopherus polyphemus            22             1   0.222  1 ==> 2
                                            23             1   0.100  1 ==> 0
                                            55             1   0.200  0 ==> 1
                                            72             1   0.167  0 ==> 1
                                            97             1   0.071  1 --> 0
                                            104            1   0.143  0 ==> 1
                                            106            1   0.077  1 --> 0
                                            126            1   0.167  0 ==> 1
                                            128            1   0.091  1 ==> 0
                                            133            1   0.167  0 --> 2
                                            141            1   0.154  1 ==> 0
                                            178            1   0.125  0 --> 1
                                            182            1   0.111  0 --> 1
                                            218            1   0.500  0 --> 1
                                            257            1   0.200  0 --> 1
                                            340            1   0.333  1 --> 0
                                            349            1   0.333  0 --> 1
node_164 --> node_163                       18             1   0.167  0 ==> 1
                                            22             1   0.222  1 ==> 2
                                            23             1   0.100  1 ==> 0
                                            39             1   0.091  0 ==> 1
                                            55             1   0.200  0 ==> 1
                                            80             1   0.167  1 --> 2
                                            118            1   0.150  0 ==> 1
                                            182            1   0.111  0 --> 1
                                            186            1   0.167  0 ==> 1
                                            287            1   0.333  1 ==> 0
                                            324            1   0.333  0 ==> 1
node_163 --> node_162                       6              1   0.167  0 ==> 1
                                            25             1   0.077  0 --> 1
                                            35             1   0.133  1 ==> 0
                                            49             1   0.167  0 ==> 1
                                            50             1   0.125  1 ==> 0
                                            63             1   0.100  0 ==> 1
                                            65             1   0.200  0 ==> 1
                                            72             1   0.167  0 ==> 1
                                            76             1   0.083  0 --> 1
                                            78             1   0.214  1 ==> 2
                                            96             1   0.182  1 ==> 2
                                            100            1   0.250  0 ==> 1
                                            105            1   0.222  0 ==> 1
                                            114            1   1.000  0 ==> 1
                                            115            1   0.071  0 ==> 1
                                            127            1   0.100  0 --> 1
                                            134            1   0.143  0 ==> 1
                                            192            1   0.200  0 ==> 1
                                            193            1   0.800  0 --> 2
                                            210            1   0.111  0 --> 1
                                            224            1   0.125  0 --> 1
                                            263            1   0.333  0 ==> 1
                                            319            1   0.091  1 --> 0
                                            325            1   0.250  0 ==> 1
                                            328            1   0.200  1 ==> 0
                                            334            1   0.143  0 ==> 1
                                            345            1   0.111  0 ==> 1
node_162 --> node_160                       14             1   0.100  0 ==> 1
                                            27             1   0.333  0 ==> 1
                                            31             1   0.500  0 ==> 1
                                            41             1   0.077  1 ==> 0
                                            43             1   0.111  0 ==> 1
                                            51             1   1.000  0 ==> 1
                                            52             1   1.000  0 ==> 1
                                            61             1   0.200  0 ==> 1
                                            81             1   0.200  0 ==> 1
                                            106            1   0.077  1 ==> 0
                                            111            1   0.071  1 --> 0
                                            150            1   0.167  1 ==> 0
                                            188            1   0.333  0 ==> 1
                                            206            1   0.500  0 ==> 1
                                            221            1   1.000  0 ==> 1
                                            236            1   0.143  0 ==> 1
                                            237            1   0.167  0 ==> 1
                                            246            1   0.600  1 ==> 3
                                            248            1   0.200  0 ==> 1
                                            249            1   0.429  0 ==> 3
                                            252            1   0.200  0 ==> 1
                                            286            1   0.667  1 ==> 2
                                            330            1   0.100  0 --> 1
                                            331            1   0.250  0 ==> 1
                                            343            1   0.667  0 --> 1
                                            351            1   0.500  0 ==> 1
node_160 --> node_159                       165            1   0.111  0 ==> 1
node_159 --> node_158                       177            1   0.083  0 --> 1
                                            180            1   0.167  1 --> 0
                                            183            1   0.167  0 --> 1
                                            212            1   0.143  0 --> 1
                                            213            1   0.250  0 --> 1
node_158 --> Apalone spinifera              59             1   0.077  0 ==> 1
                                            97             1   0.071  1 ==> 0
                                            324            1   0.333  1 --> 0
                                            347            1   0.143  1 ==> 0
node_158 --> Pelodiscus sinensis            124            1   0.111  0 ==> 1
node_160 --> Lissemys punctata              30             1   0.167  1 ==> 0
                                            70             1   0.111  1 ==> 0
                                            102            1   0.091  1 ==> 0
                                            105            1   0.222  1 ==> 2
                                            166            1   1.000  1 ==> 0
                                            186            1   0.167  1 ==> 0
node_162 --> node_161                       86             1   1.000  0 ==> 1
                                            118            1   0.150  1 ==> 2
                                            121            1   0.125  0 --> 1
                                            122            1   0.167  0 ==> 3
                                            126            1   0.167  0 ==> 1
                                            139            1   0.333  0 ==> 1
node_161 --> Carettochelys insculpta        33             1   0.250  0 --> 1
                                            59             1   0.077  0 --> 1
                                            66             1   0.118  2 --> 0
                                            67             1   0.167  0 --> 1
                                            77             1   0.182  2 --> 0
                                            111            1   0.071  1 --> 0
                                            178            1   0.125  0 --> 1
                                            183            1   0.167  0 --> 1
                                            189            1   1.000  0 --> 1
                                            195            1   0.250  1 --> 0
                                            207            1   0.400  1 --> 0
                                            222            1   0.182  1 --> 0
                                            253            1   0.200  0 --> 2
                                            258            1   0.182  0 --> 1
                                            343            1   0.667  0 --> 2
                                            344            1   0.400  1 --> 2
                                            346            1   0.167  0 --> 1
                                            347            1   0.143  1 --> 0
                                            356            1   0.333  0 --> 1
node_161 --> Allaeochelys libyca            77             1   0.182  2 --> 1
                                            128            1   0.091  1 ==> 0
node_163 --> Adocus beatus                  59             1   0.077  0 ==> 2
                                            60             1   0.333  0 --> 1
                                            82             1   0.083  0 ==> 1
                                            101            1   0.250  0 --> 2
                                            121            1   0.125  0 --> 1
                                            144            1   0.133  0 ==> 1
                                            149            1   0.222  2 ==> 1
                                            178            1   0.125  0 --> 1
                                            199            1   0.167  0 --> 1
                                            201            1   1.000  0 ==> 1
                                            233            1   0.250  0 --> 1
                                            235            1   0.083  1 ==> 0
                                            264            1   0.333  0 --> 1
                                            272            1   0.143  0 --> 1
                                            274            1   0.250  0 --> 1
                                            282            1   0.143  0 --> 1
                                            286            1   0.667  1 ==> 0
                                            297            1   0.167  0 --> 1
node_172 --> node_171                       5              1   0.500  0 ==> 1
                                            6              1   0.167  0 ==> 1
                                            42             1   1.000  0 ==> 1
                                            66             1   0.118  2 --> 0
                                            71             1   1.000  0 ==> 1
                                            80             1   0.167  1 --> 0
                                            88             1   0.111  0 ==> 1
                                            92             1   0.125  1 --> 0
                                            94             1   1.000  0 ==> 1
                                            98             1   0.071  1 ==> 0
                                            106            1   0.077  1 ==> 0
                                            108            1   1.000  1 ==> 2
                                            109            1   0.182  2 ==> 0
                                            134            1   0.143  0 ==> 1
                                            160            1   0.500  0 ==> 1
                                            193            1   0.800  0 --> 3
                                            199            1   0.167  0 --> 1
                                            210            1   0.111  0 --> 1
                                            222            1   0.182  1 --> 0
                                            251            1   0.143  0 ==> 1
                                            253            1   0.200  0 --> 1
                                            259            1   0.250  0 ==> 1
                                            265            1   0.333  0 ==> 1
                                            284            1   0.333  0 ==> 1
                                            288            1   1.000  2 ==> 0
                                            318            1   1.000  0 ==> 1
                                            319            1   0.091  1 --> 0
                                            328            1   0.200  1 ==> 0
                                            330            1   0.100  0 --> 1
node_171 --> node_168                       7              1   0.182  0 ==> 1
                                            73             1   0.200  1 ==> 0
                                            125            1   0.250  0 ==> 2
                                            129            1   0.500  1 --> 2
                                            153            1   0.500  0 ==> 1
                                            156            1   0.111  1 ==> 0
                                            174            1   0.200  0 ==> 1
                                            177            1   0.083  0 ==> 1
                                            192            1   0.200  0 ==> 1
                                            296            1   0.500  0 ==> 1
node_168 --> node_167                       2              1   0.167  0 --> 1
                                            4              1   0.111  1 ==> 0
                                            32             1   1.000  0 ==> 1
                                            35             1   0.133  1 ==> 2
                                            78             1   0.214  1 --> 3
                                            187            1   0.111  1 ==> 0
                                            235            1   0.083  1 --> 0
                                            288            1   1.000  0 ==> 3
                                            289            1   0.500  0 ==> 1
                                            311            1   0.250  0 --> 1
node_167 --> node_165                       16             1   0.125  1 --> 0
                                            112            1   0.111  1 --> 0
                                            116            1   0.333  0 --> 1
                                            118            1   0.150  0 --> 3
                                            119            1   0.667  0 --> 2
                                            122            1   0.167  0 --> 1
                                            165            1   0.111  1 ==> 0
node_165 --> Chelus fimbriatus              6              1   0.167  1 ==> 0
                                            23             1   0.100  1 ==> 0
                                            49             1   0.167  0 ==> 1
                                            130            1   0.111  1 ==> 0
                                            150            1   0.167  1 ==> 0
                                            161            1   0.250  1 ==> 0
                                            190            1   0.143  0 ==> 1
                                            191            1   0.071  0 ==> 1
                                            202            1   0.167  1 ==> 0
                                            210            1   0.111  1 ==> 0
                                            226            1   0.083  1 ==> 0
                                            257            1   0.200  0 --> 3
                                            258            1   0.182  0 --> 1
                                            267            1   1.000  0 ==> 2
                                            269            1   0.500  0 ==> 1
                                            272            1   0.143  0 ==> 1
                                            282            1   0.143  0 ==> 1
                                            283            1   0.333  0 ==> 1
                                            345            1   0.111  0 --> 1
node_165 --> Phrynops geoffroanus           1              1   0.167  1 --> 0
                                            25             1   0.077  0 --> 1
                                            105            1   0.222  0 ==> 1
                                            143            1   0.091  0 ==> 1
                                            155            1   0.250  1 --> 0
                                            184            1   0.125  0 --> 1
                                            192            1   0.200  1 ==> 0
                                            205            1   0.250  0 ==> 1
                                            257            1   0.200  0 --> 1
                                            296            1   0.500  1 ==> 0
node_167 --> node_166                       1              1   0.167  1 --> 0
                                            118            1   0.150  0 --> 2
                                            209            1   0.500  0 ==> 1
                                            211            1   0.333  0 ==> 1
                                            345            1   0.111  0 --> 1
                                            347            1   0.143  1 ==> 0
node_166 --> Elseya dentata                 16             1   0.125  1 --> 0
                                            17             1   0.111  0 ==> 1
                                            19             1   0.182  2 ==> 0
                                            24             1   0.167  0 ==> 1
                                            25             1   0.077  0 --> 1
                                            59             1   0.077  0 ==> 2
                                            61             1   0.200  0 ==> 1
                                            174            1   0.200  1 ==> 0
                                            176            1   0.100  0 ==> 1
                                            177            1   0.083  1 ==> 0
                                            184            1   0.125  0 --> 1
                                            185            1   0.400  0 ==> 1
                                            224            1   0.125  0 --> 1
                                            253            1   0.200  1 ==> 0
                                            257            1   0.200  0 --> 1
                                            334            1   0.143  0 ==> 1
                                            346            1   0.167  0 ==> 1
node_166 --> Chelodina longicollis          13             1   1.000  0 ==> 1
                                            83             1   0.500  0 ==> 1
                                            105            1   0.222  0 ==> 1
                                            112            1   0.111  1 --> 0
                                            116            1   0.333  0 --> 1
                                            119            1   0.667  0 --> 2
                                            130            1   0.111  1 ==> 0
                                            155            1   0.250  1 --> 0
                                            181            1   0.143  1 ==> 0
                                            258            1   0.182  0 --> 1
                                            267            1   1.000  0 ==> 1
                                            331            1   0.250  0 --> 1
node_168 --> Araripemys barretoi            39             1   0.091  0 ==> 1
                                            63             1   0.100  0 --> 1
                                            74             1   0.333  0 ==> 1
                                            96             1   0.182  1 ==> 2
                                            97             1   0.071  0 ==> 1
                                            117            1   0.063  1 ==> 0
                                            122            1   0.167  0 --> 1
                                            155            1   0.250  1 --> 0
                                            181            1   0.143  1 ==> 0
                                            190            1   0.143  0 ==> 1
                                            191            1   0.071  0 ==> 1
                                            193            1   0.800  3 ==> 4
                                            208            1   0.111  1 ==> 0
                                            212            1   0.143  0 ==> 1
                                            224            1   0.125  0 --> 1
                                            232            1   0.500  0 ==> 1
                                            236            1   0.143  0 ==> 1
                                            237            1   0.167  0 ==> 1
                                            240            1   0.250  1 --> 0
                                            248            1   0.200  0 ==> 1
                                            249            1   0.429  0 ==> 1
                                            258            1   0.182  0 --> 1
                                            266            1   0.500  0 ==> 1
                                            276            1   0.333  0 ==> 1
                                            346            1   0.167  0 ==> 1
node_171 --> node_170                       22             1   0.222  1 ==> 2
                                            55             1   0.200  0 ==> 1
                                            63             1   0.100  0 --> 1
                                            83             1   0.500  0 ==> 1
node_170 --> node_169                       59             1   0.077  0 ==> 2
                                            62             1   0.667  1 ==> 2
                                            74             1   0.333  0 ==> 1
                                            78             1   0.214  1 --> 3
                                            129            1   0.500  1 --> 2
                                            165            1   0.111  1 ==> 0
                                            182            1   0.111  0 --> 1
                                            224            1   0.125  0 --> 1
                                            235            1   0.083  1 --> 0
                                            240            1   0.250  1 --> 0
                                            254            1   0.333  1 --> 0
                                            256            1   0.500  0 --> 1
                                            257            1   0.200  0 --> 1
                                            334            1   0.143  0 --> 1
                                            347            1   0.143  1 --> 0
node_169 --> Podocnemis unifilis            19             1   0.182  2 ==> 0
                                            24             1   0.167  0 --> 1
                                            25             1   0.077  0 --> 1
                                            31             1   0.500  0 ==> 1
                                            43             1   0.111  0 ==> 1
                                            56             1   0.200  0 ==> 1
                                            97             1   0.071  0 ==> 1
                                            99             1   0.500  0 --> 1
                                            117            1   0.063  1 ==> 0
                                            118            1   0.150  0 ==> 2
                                            150            1   0.167  1 --> 0
                                            155            1   0.250  1 ==> 0
                                            160            1   0.500  1 ==> 0
                                            272            1   0.143  0 ==> 1
                                            311            1   0.250  0 --> 1
                                            331            1   0.250  0 ==> 1
                                            345            1   0.111  0 ==> 1
                                            346            1   0.167  0 ==> 1
node_169 --> Pelomedusa subrufa             23             1   0.100  1 ==> 0
                                            39             1   0.091  0 ==> 1
                                            105            1   0.222  0 --> 1
                                            125            1   0.250  0 ==> 2
                                            126            1   0.167  0 ==> 1
                                            143            1   0.091  0 ==> 1
                                            145            1   0.250  1 ==> 0
                                            153            1   0.500  0 ==> 1
                                            156            1   0.111  1 ==> 0
node_170 --> Galianemys whitei              25             1   0.077  0 --> 1
                                            33             1   0.250  0 ==> 1
                                            35             1   0.133  1 ==> 0
                                            44             1   0.333  0 ==> 1
                                            78             1   0.214  1 --> 2
                                            85             1   0.200  0 ==> 1
                                            99             1   0.500  0 --> 1
                                            105            1   0.222  0 --> 1
                                            112            1   0.111  1 --> 0
                                            115            1   0.071  0 ==> 1
                                            133            1   0.167  0 ==> 1
                                            140            1   0.333  0 ==> 2
                                            150            1   0.167  1 --> 0
                                            154            1   0.125  1 ==> 0
node_175 --> node_174                       212            1   0.143  0 ==> 1
                                            224            1   0.125  0 --> 1
                                            232            1   0.500  0 ==> 1
                                            248            1   0.200  0 ==> 1
                                            281            1   0.167  0 --> 1
node_174 --> node_173                       7              1   0.182  0 ==> 1
                                            35             1   0.133  1 ==> 2
                                            78             1   0.214  1 ==> 2
                                            92             1   0.125  1 --> 0
                                            98             1   0.071  1 ==> 0
                                            133            1   0.167  0 --> 2
                                            136            1   0.250  0 ==> 1
node_173 --> Sinemys gamera                 2              1   0.167  0 ==> 1
                                            25             1   0.077  0 --> 1
                                            74             1   0.333  0 --> 1
                                            115            1   0.071  0 --> 1
                                            192            1   0.200  0 --> 1
                                            332            1   0.500  0 --> 1
node_173 --> Sinemys lens                   109            1   0.182  2 ==> 1
                                            246            1   0.600  1 --> 2
                                            261            1   0.250  0 --> 1
node_174 --> Dracochelys bicuspis           4              1   0.111  0 --> 1
                                            54             1   0.500  0 ==> 1
                                            59             1   0.077  0 ==> 1
                                            66             1   0.118  2 --> 0
                                            82             1   0.083  0 ==> 1
                                            118            1   0.150  0 ==> 2
                                            148            1   0.333  1 ==> 0
                                            181            1   0.143  1 --> 0
                                            194            1   1.000  0 ==> 1
                                            220            1   0.500  0 ==> 1
                                            226            1   0.083  1 --> 0
                                            236            1   0.143  0 --> 1
                                            282            1   0.143  0 --> 1
                                            283            1   0.333  0 ==> 1
                                            287            1   0.333  1 --> 0
node_180 --> node_179                       39             1   0.091  0 ==> 1
                                            92             1   0.125  1 --> 0
                                            127            1   0.100  0 ==> 1
                                            205            1   0.250  0 ==> 1
                                            233            1   0.250  0 ==> 1
                                            264            1   0.333  0 ==> 1
                                            277            1   0.333  0 ==> 1
node_179 --> Annemys levensis               4              1   0.111  0 --> 1
                                            35             1   0.133  1 --> 2
                                            109            1   0.182  2 --> 1
                                            138            1   0.500  0 ==> 1
                                            210            1   0.111  0 ==> 1
                                            230            1   0.200  1 ==> 0
                                            231            1   0.500  0 --> 1
                                            301            1   0.500  1 --> 0
node_179 --> node_178                       7              1   0.182  0 ==> 1
                                            147            1   0.667  1 ==> 0
node_178 --> Annemys latiens                89             1   0.500  1 ==> 0
                                            123            1   0.167  0 ==> 1
                                            231            1   0.500  0 --> 1
node_178 --> node_177                       2              1   0.167  0 ==> 1
                                            118            1   0.150  0 --> 2
node_177 --> Annemys sp. IVPP V18106        35             1   0.133  1 --> 2
                                            41             1   0.077  0 --> 1
                                            82             1   0.083  0 ==> 1
                                            98             1   0.071  1 ==> 0
                                            109            1   0.182  2 --> 1
                                            125            1   0.250  0 ==> 1
                                            133            1   0.167  0 ==> 1
                                            145            1   0.250  1 ==> 0
                                            157            1   0.250  0 ==> 1
node_177 --> node_176                       76             1   0.083  0 ==> 1
                                            77             1   0.182  2 ==> 1
node_176 --> Xinjiangchelys wusu            154            1   0.125  0 --> 1
                                            264            1   0.333  1 ==> 0
                                            344            1   0.400  1 --> 0
                                            345            1   0.111  0 --> 1
node_176 --> Xinjiangchelys radiplicatoides 63             1   0.100  0 --> 1
                                            92             1   0.125  0 ==> 1
                                            96             1   0.182  1 ==> 2
                                            111            1   0.071  1 ==> 0
                                            141            1   0.154  1 --> 2
                                            177            1   0.083  0 --> 1
                                            187            1   0.111  0 ==> 1
node_185 --> node_184                       7              1   0.182  0 ==> 1
                                            25             1   0.077  0 --> 1
                                            44             1   0.333  0 ==> 1
                                            147            1   0.667  1 ==> 2
node_184 --> node_183                       29             1   0.125  0 --> 1
                                            118            1   0.150  0 ==> 2
                                            133            1   0.167  0 ==> 1
                                            139            1   0.333  0 ==> 1
node_183 --> Eubaena cephalica              7              1   0.182  1 ==> 2
                                            12             1   0.077  1 ==> 0
                                            16             1   0.125  0 ==> 1
                                            19             1   0.182  0 --> 2
                                            70             1   0.111  0 --> 1
                                            76             1   0.083  0 ==> 1
                                            88             1   0.111  0 ==> 1
                                            91             1   0.286  1 ==> 2
                                            131            1   0.333  0 ==> 1
                                            164            1   0.500  0 ==> 1
node_183 --> node_182                       2              1   0.167  0 --> 1
                                            3              1   0.250  0 ==> 1
                                            66             1   0.118  2 --> 0
                                            77             1   0.182  2 ==> 1
                                            96             1   0.182  1 ==> 2
                                            109            1   0.182  2 ==> 1
                                            134            1   0.143  0 ==> 1
                                            192            1   0.200  0 --> 1
                                            233            1   0.250  0 --> 1
                                            235            1   0.083  1 --> 0
                                            253            1   0.200  0 --> 1
                                            257            1   0.200  0 --> 1
node_182 --> Pleurosternon bullockii        18             1   0.167  0 --> 1
                                            23             1   0.100  0 --> 1
                                            36             1   0.200  0 ==> 1
                                            59             1   0.077  1 ==> 0
                                            81             1   0.200  0 --> 1
                                            130            1   0.111  0 --> 1
                                            133            1   0.167  1 ==> 2
                                            135            1   0.500  0 --> 1
                                            193            1   0.800  0 ==> 3
                                            222            1   0.182  1 ==> 0
                                            224            1   0.125  0 ==> 1
                                            265            1   0.333  0 ==> 1
node_182 --> Glyptops plicatulus            122            1   0.167  2 --> 0
                                            251            1   0.143  0 --> 1
                                            284            1   0.333  0 --> 1
                                            311            1   0.250  0 --> 1
node_184 --> Arundelemys dardeni            2              1   0.167  0 --> 1
                                            19             1   0.182  0 --> 2
                                            66             1   0.118  2 --> 0
                                            107            1   0.143  0 ==> 1
                                            124            1   0.111  1 ==> 0
                                            127            1   0.100  0 ==> 1
node_186 --> Kallokibotion bajazidi         61             1   0.200  0 ==> 1
                                            80             1   0.167  1 ==> 2
                                            119            1   0.667  0 ==> 1
                                            123            1   0.167  0 --> 1
                                            131            1   0.333  0 ==> 1
                                            146            1   0.167  0 ==> 1
                                            148            1   0.333  0 --> 1
                                            177            1   0.083  0 ==> 1
                                            223            1   0.250  0 ==> 1
                                            256            1   0.500  0 --> 1
                                            258            1   0.182  0 ==> 2
                                            312            1   1.000  0 --> 1
node_187 --> Meiolania planiceps            26             1   0.250  1 ==> 0
                                            34             1   1.000  0 ==> 1
                                            37             1   1.000  0 ==> 1
                                            38             1   1.000  0 ==> 1
                                            59             1   0.077  1 ==> 2
                                            67             1   0.167  0 ==> 1
                                            73             1   0.200  0 --> 1
                                            76             1   0.083  0 ==> 1
                                            78             1   0.214  1 ==> 3
                                            79             1   1.000  0 ==> 1
                                            91             1   0.286  1 ==> 2
                                            98             1   0.071  0 --> 1
                                            113            1   1.000  0 ==> 1
                                            123            1   0.167  0 --> 1
                                            128            1   0.091  0 --> 1
                                            141            1   0.154  1 ==> 0
                                            144            1   0.133  1 ==> 0
                                            149            1   0.222  0 ==> 1
                                            151            1   0.111  0 --> 1
                                            154            1   0.125  0 --> 1
                                            161            1   0.250  1 ==> 0
                                            168            1   1.000  0 --> 1
                                            172            1   1.000  0 --> 1
                                            184            1   0.125  0 --> 1
                                            195            1   0.250  0 --> 1
                                            233            1   0.250  0 ==> 1
                                            236            1   0.143  0 ==> 1
                                            253            1   0.200  0 ==> 1
                                            254            1   0.333  0 ==> 1
                                            285            1   0.333  0 ==> 1
                                            304            1   0.667  0 --> 2
                                            305            1   0.333  0 --> 2
                                            307            1   1.000  0 ==> 1
node_188 --> Chubutemys copelloi            4              1   0.111  0 ==> 1
                                            28             1   0.167  1 ==> 0
                                            30             1   0.167  1 ==> 0
                                            59             1   0.077  1 --> 0
                                            63             1   0.100  0 ==> 1
                                            77             1   0.182  0 --> 2
                                            97             1   0.071  0 ==> 1
                                            106            1   0.077  0 --> 1
                                            284            1   0.333  0 ==> 1
node_190 --> node_189                       7              1   0.182  0 ==> 1
                                            12             1   0.077  0 ==> 1
                                            29             1   0.125  0 ==> 1
                                            48             1   0.333  0 ==> 1
                                            111            1   0.071  0 ==> 1
                                            134            1   0.143  0 --> 1
                                            163            1   0.100  1 --> 0
                                            174            1   0.200  0 ==> 1
node_189 --> Eileanchelys waldmanni         21             1   0.500  0 --> 1
                                            167            1   0.500  0 --> 1
                                            204            1   0.250  0 --> 1
                                            205            1   0.250  0 ==> 1
                                            244            1   0.500  0 --> 1
node_189 --> Kayentachelys aprix            25             1   0.077  0 --> 1
                                            77             1   0.182  0 --> 1
                                            85             1   0.200  0 ==> 1
                                            132            1   1.000  2 ==> 1
                                            136            1   0.250  0 --> 1
                                            142            1   0.111  0 --> 1
                                            208            1   0.111  0 --> 1
                                            219            1   0.250  1 ==> 0
                                            222            1   0.182  1 ==> 0
                                            226            1   0.083  0 --> 1
                                            303            1   0.500  0 --> 1
node_191 --> Australochelys africanus       25             1   0.077  0 --> 1
                                            75             1   1.000  0 --> 1
                                            90             1   0.500  0 --> 1
                                            131            1   0.333  0 ==> 1
                                            134            1   0.143  0 --> 1
                                            142            1   0.111  0 --> 1
