# Supplementary material for: New insights into the early morphological evolution of sea turtles by re-investigation of Nichollsemys baieri, a three-dimensionally preserved fossil stem chelonioid from the Campanian of Alberta, Canada
Source: Swiss J Palaeontol. 2024 Jul 12;143(1):27. doi: 10.1186/s13358-024-00323-8 (PMC11245440; doi:10.1186/s13358-024-00323-8)
Supplement: Supplementary file 7 — Additional file 7. [file 13358_2024_323_MOESM7_ESM.txt]

Character optimisation for matrix with full revisions and updated analytical procedure with regard to Joyce et al. (2021)

Tree 1 (rooted using user-specified outgroup)

Tree length = 1828
Consistency index (CI) = 0.2254
Homoplasy index (HI) = 0.7746
CI excluding uninformative characters = 0.2138
HI excluding uninformative characters = 0.7862
Retention index (RI) = 0.6684
Rescaled consistency index (RC) = 0.1506

/-------------------------------------------------------------------------------------------------------------------- Proganochelys quenstedtii
|
|                                                                                          /------------------------- Thalssemys bruntrutana
|                                                                                          |
|                                                                                          |            /------------ Jurassichelon oleronensis
|                                                                                          |            |
|                                                                                          |       /--100       /---- Plesiochelys planiceps
|                                                                                          |       |    |   /--98
|                                /-------------------------------------------------------107       |    |   |   \---- Plesiochelys etalloni
|                                |                                                         |   /-101    \--99
|                                |                                                         |   |   |        \-------- Plesiochelys bigleri
|                                |                                                         |   |   |
|                                |                                                         |   |   \----------------- Portlandemys mcdowelli
|                                |                                                         \-106
|                                |                                                             |   /----------------- Solnhofia parsonsi
|                                |                                                             |   |
|                                |                                                             |   |            /---- Sandownia harrisi
|                                |                                                             \-105        /-102
|                                |                                                                 |        |   \---- Angolachelys mbaxi
|                                |                                                                 |    /-103
|                                |                                                                 \--104   \-------- Leyvachelys cipadi
|                                |                                                                      |
|                                |                                                                      \------------ Brachyopsemys tingitana
|                                |
|                                |                                                                              /---- Rhinochelys pulchriceps
|                                |                                                                          /-108
|                                |                                                                          |   \---- Rhinochelys nammourensis
|                                |                                                                      /-110
|                                |                                                                      |   |   /---- Santanachelys gaffneyi
|                                |                                                                      |   \-109
|                                |                                                                 /--111       \---- Notochelone costata
|                                |                                                                 |    |
|                                |                                                                 |    \------------ Chelosphargis advena
|                                |                                                             /-114
|                                |                                                             |   |        /-------- Bouliachelys suteri
|                                |                                                             |   |        |
|                                |                                                             |   \------113   /---- Desmatochelys lowii
|                                |                                                         /-117            \-112
|                                |                                                         |   |                \---- Desmatochelys padillai
|                                |                                                         |   |
|                                |                                                         |   |            /-------- Calcarichelys gemma
|                                |                                                         |   |            |
|                                |                                         /-------------118   \----------116   /---- Protostega gigas
|                                |                                         |               |                \-115
|                                |                                         |               |                    \---- Archelon ischyros
|                                |                                         |               |
|                                |                                         |               \------------------------- Ocepechelon bouyai
|                                |                                         |
|                                |                                         |                                    /---- Dermochelys coriacea
|                                |                                         |                                /-119
|                                |                                         |                                |   \---- Eosphargis breineri
|                                |                                         |                            /-120
|                                |                                         |                            |   \-------- Allopleuron hoffmanni
|                                |                                         |                   /------123
|                                |                                         |                   |        |   /-------- Procolpochelys charlestonensis
|                                |                                         |                   |        |   |
|                                |                                         |                   |        \-122   /---- Oligochelone rupelensis
|                                |                                         |                   |            \-121
|                                |                                         |                   |                \---- Erquelinnesia gosseleti
|                                |                                         |                   |
|                                |                                    /--136               /-129                /---- Lepidochelys olivacea
|                                |                                    |    |               |   |            /-124
|                                |                                    |    |               |   |            |   \---- Lepidochelys kempii
|                                |                                    |    |               |   |        /-125
|                                |                                    |    |               |   |   /--126   \-------- Caretta caretta
|                                |                                    |    |               |   |   |    |
|                                |                                    |    |           /-130   |   |    \------------ Eretmochelys imbricata
|                                |                                    |    |           |   |   \-128
|                                |                                    |    |           |   |       |            /---- Chelonia mydas
|                                |                                    |    |           |   |       \----------127
|                                |                                    |    |       /-132   |                    \---- Natator depressus
|                                |                                    |    |       |   |   |
|                                |                                /-137    |       |   |   \------------------------- Argillochelys cuneiceps
|                                |                                |   |    |       |   |
|                                |                                |   |    |   /-133   |                        /---- Puppigerus camperi
|                                |                                |   |    |   |   |   \----------------------131
|                                |                                |   |    |   |   |                            \---- Eochelone brabantica
|                                |                                |   |    |   |   |
|                                |                                |   |    \-135   \--------------------------------- Cabindachelys landanensis
|                                |                            /-138   |        |
|                                |                            |   |   |        |                                /---- Peritresius martini
|                                |                            |   |   |        \------------------------------134
|                            /-181                            |   |   |                                         \---- Ctenochelys
|                            |   |                            |   |   |
|                            |   |                        /-141   |   \---------------------------------------------- Nichollsemys baieri
|                            |   |                        |   |   |
|                            |   |                        |   |   \-------------------------------------------------- Toxochelys latiremis
|                            |   |                        |   |
|                            |   |                        |   |                                             /-------- Judithemys sukhanovi
|                            |   |                        |   |                                             |
|                            |   |                        |   \-------------------------------------------140   /---- Kirgizemys hoburensis
|                            |   |                        |                                                 \-139
|                            |   |                    /-149                                                     \---- Kirgizemys dmitrievi
|                            |   |                    |   |
|                            |   |                    |   |                                                     /---- Chelydra serpentina
|                            |   |                    |   |                                                 /-142
|                            |   |                    |   |                                                 |   \---- Macrochelys temminckii
|                            |   |                    |   |                                        /------143
|                            |   |                    |   |                                        |        \-------- Emarginachelys cretacea
|                            |   |                    |   |                                        |
|                            |   |                    |   |                                        |            /---- Sternotherus odoratus
|                            |   |                    |   \--------------------------------------148        /-144
|                            |   |                    |                                            |        |   \---- Kinosternon subrubrum
|                            |   |                    |                                            |    /-145
|                            |   |                /-156                                            |    |   \-------- Staurotypus salvinii
|                            |   |                |   |                                            \--147
|                            |   |                |   |                                                 |       /---- Dermatemys mawii
|                            |   |                |   |                                                 \-----146
|                            |   |                |   |                                                         \---- Baptemys wyomingensis
|                            |   |                |   |
|                            |   |                |   |                                                         /---- Chrysemys picta
|                            |   |                |   |                                                     /-150
|                            |   |                |   |                                                     |   \---- Emys orbicularis
|                            |   |                |   |                                            /------151
|                            |   |                |   |                                            |        \-------- Platysternon megacephalum
|                            |   |                |   \------------------------------------------155
|                            |   |                |                                                |    /------------ Geoclemys hamiltonii
|                            |   |                |                                                |    |
|                            |   |                |                                                \--154       /---- Testudo hermanni
|                            |   |            /-163                                                     |   /-152
|                            |   |            |   |                                                     |   |   \---- Chelonoidis sp.
|                            |   |            |   |                                                     \-153
|                            |   |            |   |                                                         \-------- Gopherus polyphemus
|                            |   |            |   |
|                            |   |            |   |                                                             /---- Apalone spinifera
|                            |   |            |   |                                                         /-157
|                            |   |            |   |                                                         |   \---- Petrochelys kyrgyzensis
|                            |   |            |   |                                                     /-158
|                            |   |            |   |                                                /--159   \-------- Pelodiscus sinensis
|                        /-185   |            |   |                                                |    |
|                        |   |   |            |   |                                                |    \------------ Lissemys punctata
|                        |   |   |            |   |                                            /-161
|                        |   |   |            |   |                                            |   |            /---- Carettochelys insculpta
|                        |   |   |       /--171   \------------------------------------------162   \----------160
|                        |   |   |       |    |                                                |                \---- Allaeochelys libyca
|                        |   |   |       |    |                                                |
|                        |   |   |       |    |                                                \--------------------- Adocus beatus
|                        |   |   |       |    |
|                        |   |   |       |    |                                                                 /---- Chelus fimbriatus
|                        |   |   |       |    |                                                             /-164
|                        |   |   |       |    |                                                             |   \---- Phrynops geoffroanus
|                        |   |   |       |    |                                                         /-166
|                        |   |   |       |    |                                                         |   |   /---- Elseya dentata
|                        |   |   |       |    |                                                         |   \-165
|                        |   |   |       |    |                                                    /--167       \---- Chelodina longicollis
|                        |   |   |       |    |                                                    |    |
|                        |   |   |   /-175    |                                                    |    \------------ Araripemys barretoi
|                        |   |   |   |   |    \--------------------------------------------------170
|                        |   |   |   |   |                                                         |            /---- Podocnemis unifilis
|                        |   |   |   |   |                                                         |        /-168
|                        |   |   |   |   |                                                         |        |   \---- Pelomedusa subrufa
|                        |   |   |   |   |                                                         \------169
|                        |   |   |   |   |                                                                  \-------- Galianemys whitei
|                        |   |   |   |   |
|                    /-186   |   |   |   |                                                                      /---- Sinemys gamera
|                    |   |   |   |   |   |                                                                  /-172
|                    |   |   |   |   |   |                                                                  |   \---- Sinemys lens
|                    |   |   |   \-180   |                                                              /-173
|                    |   |   |       |   \------------------------------------------------------------174   \-------- Ordosemys sp. IVPP V12092
|                    |   |   |       |                                                                  |
|                    |   |   |       |                                                                  \------------ Dracochelys bicuspis
|                    |   |   |       |
|                    |   |   |       |                                                                          /---- Annemys levensis
|                    |   |   |       |                                                                      /-176
|                    |   |   |       |                                                                      |   \---- Annemys latiens
|                    |   |   |       |                                                                  /-177
|                    |   |   |       |                                                             /--178   \-------- Annemys sp. IVPP V18106
|                    |   |   |       |                                                             |    |
|                /-187   |   |       \-----------------------------------------------------------179    \------------ Xinjiangchelys radiplicatoides
|                |   |   |   |                                                                     |
|                |   |   |   |                                                                     \----------------- Xinjiangchelys wusu
|                |   |   |   |
|                |   |   |   |                                                                              /-------- Eubaena cephalica
|                |   |   |   |                                                                              |
|                |   |   |   |                                                                          /-183   /---- Pleurosternon bullockii
|                |   |   |   |                                                                          |   \-182
|           /--188   |   |   \------------------------------------------------------------------------184       \---- Glyptops plicatulus
|           |    |   |   |                                                                              |
|           |    |   |   |                                                                              \------------ Arundelemys dardeni
|           |    |   |   |
|           |    |   |   \------------------------------------------------------------------------------------------- Kallokibotion bajazidi
|       /-189    |   |
|       |   |    |   \----------------------------------------------------------------------------------------------- Meiolania planiceps
|       |   |    |
|       |   |    \--------------------------------------------------------------------------------------------------- Chubutemys copelloi
|   /-190   |
|   |   |   \-------------------------------------------------------------------------------------------------------- Eileanchelys waldmanni
\-191   |
    |   \------------------------------------------------------------------------------------------------------------ Kayentachelys aprix
    |
    \---------------------------------------------------------------------------------------------------------------- Australochelys africanus

ACCTRAN optimisations

Apomorphy lists:

       Branch                               Character  Steps      CI   Change
-----------------------------------------------------------------------------
node_191 <-> Proganochelys quenstedtii      7              1   0.143  1 <-> 0
                                            12             1   0.071  1 <-> 0
                                            25             1   0.077  1 <-> 0
                                            26             1   0.250  1 <-> 0
                                            29             1   0.111  1 <-> 0
                                            43             1   0.111  0 <=> 1
                                            46             1   1.000  1 <-> 0
                                            50             1   0.125  1 <-> 0
                                            62             1   0.667  1 <-> 0
                                            64             1   1.000  1 <=> 0
                                            70             1   0.111  0 <=> 1
                                            73             1   0.200  1 <-> 0
                                            75             1   1.000  1 <=> 0
                                            87             1   1.000  1 <=> 0
                                            90             1   0.500  1 <-> 0
                                            91             1   0.286  1 <=> 0
                                            134            1   0.100  1 <=> 0
                                            142            1   0.125  1 <-> 0
                                            143            1   0.091  1 <=> 0
                                            145            1   0.250  1 <=> 0
                                            162            1   1.000  1 <-> 0
                                            163            1   0.111  0 <-> 1
                                            174            1   0.167  1 <-> 0
                                            207            1   0.400  1 <-> 0
                                            210            1   0.111  0 <-> 1
                                            226            1   0.083  1 <-> 0
                                            227            1   0.500  1 <-> 0
                                            235            1   0.091  1 <-> 0
                                            245            1   1.000  1 <-> 0
                                            268            1   1.000  1 <-> 0
                                            269            1   0.500  0 <-> 1
                                            303            1   0.500  1 <-> 0
                                            308            1   0.500  1 <-> 0
                                            310            1   1.000  1 <-> 0
                                            315            1   1.000  1 <-> 0
                                            317            1   1.000  1 <-> 0
                                            320            1   1.000  1 <-> 0
                                            327            1   1.000  1 <-> 0
                                            329            1   1.000  1 <-> 0
                                            344            1   0.400  1 <-> 0
node_191 --> node_190                       5              1   0.500  1 ==> 0
                                            9              1   0.333  0 ==> 1
                                            11             1   1.000  0 ==> 1
                                            48             1   0.250  0 --> 1
                                            67             1   0.167  1 ==> 0
                                            75             1   1.000  1 ==> 2
                                            77             1   0.154  0 --> 1
                                            78             1   0.200  0 ==> 1
                                            109            1   0.167  0 ==> 1
                                            111            1   0.067  0 --> 1
                                            115            1   0.071  1 --> 0
                                            120            1   1.000  0 ==> 1
                                            132            1   1.000  0 ==> 1
                                            141            1   0.143  2 ==> 1
node_190 --> node_189                       21             1   1.000  0 ==> 1
                                            22             1   0.250  0 --> 1
                                            25             1   0.077  1 --> 0
                                            77             1   0.154  1 --> 2
                                            89             1   0.500  0 --> 1
                                            106            1   0.077  0 --> 1
                                            132            1   1.000  1 ==> 2
                                            142            1   0.125  1 --> 0
                                            147            1   0.500  0 --> 1
                                            167            1   1.000  0 ==> 1
                                            184            1   0.125  0 --> 1
                                            195            1   0.250  0 --> 1
                                            204            1   0.333  0 ==> 1
                                            219            1   0.250  0 --> 1
                                            222            1   0.167  0 --> 1
                                            244            1   1.000  0 ==> 1
                                            256            1   0.500  0 --> 1
                                            301            1   0.500  0 --> 1
                                            304            1   0.667  0 --> 1
                                            305            1   0.333  0 --> 1
                                            309            1   1.000  0 --> 1
                                            354            1   0.250  1 --> 0
node_189 --> node_188                       7              1   0.143  1 --> 0
                                            12             1   0.071  1 --> 0
                                            29             1   0.111  1 --> 0
                                            48             1   0.250  1 --> 0
                                            66             2   0.077  0 ==> 2
                                            80             1   0.167  0 ==> 1
                                            111            1   0.067  1 --> 0
                                            112            1   0.111  0 ==> 1
                                            121            1   0.125  0 ==> 1
                                            123            1   0.167  0 --> 1
                                            124            1   0.111  0 --> 1
                                            128            1   0.091  0 --> 1
                                            134            1   0.100  1 --> 0
                                            174            1   0.167  1 --> 0
                                            202            1   0.167  0 --> 1
node_188 --> node_187                       92             1   0.125  0 ==> 1
                                            98             1   0.071  0 --> 1
                                            108            1   1.000  0 ==> 1
                                            109            1   0.167  1 ==> 2
                                            122            2   0.103  0 ==> 2
node_187 --> node_186                       12             1   0.071  0 --> 1
                                            23             1   0.100  0 --> 1
                                            102            1   0.091  0 --> 1
                                            118            1   0.088  0 --> 1
                                            148            1   0.333  0 --> 1
                                            157            1   0.250  1 ==> 0
                                            181            1   0.143  0 --> 1
                                            246            1   0.500  0 ==> 1
                                            251            1   0.143  0 --> 1
                                            281            1   0.167  1 ==> 0
                                            312            1   1.000  0 ==> 1
                                            340            1   0.333  0 --> 1
                                            347            1   0.143  0 --> 1
node_186 --> node_185                       7              1   0.143  0 --> 1
                                            17             1   0.111  1 ==> 0
                                            19             2   0.118  0 --> 2
                                            35             1   0.143  0 ==> 1
                                            48             1   0.250  0 --> 1
                                            66             2   0.077  2 ==> 0
                                            111            1   0.067  0 ==> 1
                                            121            1   0.125  1 ==> 0
                                            123            1   0.167  1 --> 0
                                            230            1   0.200  0 ==> 1
                                            306            1   0.200  0 --> 1
                                            311            1   0.250  0 --> 1
                                            312            1   1.000  1 ==> 2
                                            319            1   0.091  1 --> 0
                                            335            1   1.000  0 ==> 1
node_185 --> node_181                       3              1   0.250  0 ==> 1
                                            14             1   0.111  0 ==> 1
                                            59             1   0.061  1 --> 0
                                            117            1   0.059  0 --> 1
                                            122            2   0.103  2 ==> 0
                                            125            1   0.200  1 --> 0
                                            149            1   0.222  0 ==> 1
                                            180            1   0.167  0 --> 1
                                            240            1   0.250  0 ==> 1
                                            254            1   0.333  0 ==> 1
node_181 --> node_107                       19             2   0.118  2 --> 0
                                            24             1   0.167  0 --> 1
                                            80             1   0.167  1 --> 2
                                            82             1   0.083  0 --> 1
                                            84             1   0.333  0 --> 1
                                            85             1   0.200  0 --> 1
                                            96             1   0.182  1 --> 0
                                            105            1   0.222  0 --> 1
                                            115            1   0.071  0 --> 1
                                            134            1   0.100  0 --> 1
                                            143            1   0.091  1 --> 0
                                            149            1   0.222  1 --> 2
                                            183            1   0.167  0 ==> 1
                                            186            1   0.167  0 ==> 1
                                            222            1   0.167  1 --> 2
                                            236            1   0.143  0 ==> 1
                                            265            1   0.333  0 --> 1
                                            280            1   0.500  0 ==> 1
                                            330            1   0.100  0 --> 1
node_107 --> Thalssemys bruntrutana         207            1   0.400  1 ==> 2
                                            220            1   0.500  0 ==> 1
                                            237            1   0.167  0 ==> 1
                                            249            1   0.333  0 ==> 1
                                            253            1   0.200  0 ==> 1
                                            308            1   0.500  1 ==> 0
                                            313            1   0.333  0 ==> 1
                                            332            1   0.375  0 ==> 1
                                            342            1   0.500  0 ==> 1
                                            343            2   0.500  0 ==> 2
                                            345            1   0.100  0 ==> 1
                                            350            1   0.500  0 ==> 1
                                            351            1   0.500  0 ==> 1
                                            356            1   0.333  0 ==> 1
node_107 --> node_106                       235            1   0.091  1 --> 0
                                            257            1   0.273  0 ==> 1
                                            281            1   0.167  0 ==> 1
                                            299            1   0.500  0 ==> 1
                                            334            1   0.143  0 ==> 1
                                            354            1   0.250  0 ==> 1
node_106 --> node_101                       28             1   0.167  1 ==> 0
                                            40             1   0.500  0 ==> 1
                                            59             1   0.061  0 --> 1
                                            118            1   0.088  1 --> 0
                                            133            1   0.133  0 --> 1
                                            134            1   0.100  1 ==> 2
                                            141            1   0.143  1 ==> 2
                                            154            1   0.143  1 ==> 0
                                            210            1   0.111  0 --> 1
                                            222            1   0.167  2 --> 1
                                            225            1   1.000  1 --> 0
                                            325            1   0.250  0 --> 1
node_101 --> node_100                       19             1   0.118  0 --> 1
                                            95             1   0.182  0 ==> 1
                                            101            1   0.154  0 ==> 1
                                            149            1   0.222  2 --> 1
                                            157            1   0.250  0 ==> 1
node_100 --> Jurassichelon oleronensis      63             1   0.100  0 ==> 1
                                            76             1   0.071  0 ==> 1
                                            82             1   0.083  1 --> 0
                                            96             1   0.182  0 ==> 1
                                            112            1   0.111  1 ==> 0
node_100 --> node_99                        7              1   0.143  1 --> 0
                                            45             1   0.250  0 --> 1
                                            91             1   0.286  1 ==> 2
                                            98             1   0.071  1 --> 0
                                            109            1   0.167  2 --> 1
                                            111            1   0.067  1 --> 0
                                            118            2   0.088  0 --> 2
                                            124            1   0.111  1 ==> 0
                                            130            1   0.100  0 ==> 1
                                            133            1   0.133  1 --> 0
                                            219            1   0.250  1 ==> 0
 node_99 --> node_98                        142            1   0.125  0 ==> 1
                                            149            1   0.222  1 --> 2
 node_98 --> Plesiochelys planiceps         35             1   0.143  1 ==> 2
                                            63             1   0.100  0 ==> 1
                                            111            1   0.067  0 --> 1
 node_98 --> Plesiochelys etalloni          4              1   0.100  0 ==> 1
                                            106            1   0.077  1 ==> 0
                                            109            1   0.167  1 --> 2
                                            145            1   0.250  1 ==> 0
                                            180            1   0.167  1 --> 0
 node_99 --> Plesiochelys bigleri           117            1   0.059  1 --> 0
                                            144            1   0.133  1 ==> 0
node_101 --> Portlandemys mcdowelli         183            1   0.167  1 ==> 0
node_106 --> node_105                       4              1   0.100  0 ==> 1
                                            7              1   0.143  1 --> 0
                                            17             1   0.111  0 --> 1
                                            50             1   0.125  1 ==> 0
                                            57             1   0.250  0 ==> 1
                                            65             1   0.200  0 --> 1
                                            68             2   0.133  0 ==> 2
                                            100            1   0.182  0 ==> 1
                                            117            1   0.059  1 --> 0
                                            122            1   0.103  0 --> 1
                                            130            1   0.100  0 ==> 1
                                            175            1   0.250  0 ==> 1
                                            177            1   0.083  0 ==> 1
                                            182            1   0.111  0 ==> 1
                                            299            1   0.500  1 --> 2
node_105 --> Solnhofia parsonsi             18             1   0.167  0 ==> 1
                                            61             1   0.200  0 ==> 1
                                            63             1   0.100  0 ==> 1
                                            91             1   0.286  1 ==> 2
                                            97             1   0.071  0 ==> 1
                                            98             1   0.071  1 ==> 0
                                            102            1   0.091  1 ==> 0
                                            109            1   0.167  2 ==> 1
                                            111            1   0.067  1 ==> 0
                                            118            1   0.088  1 ==> 2
                                            121            1   0.125  0 ==> 1
                                            128            1   0.091  1 ==> 0
                                            134            1   0.100  1 --> 0
                                            176            1   0.100  0 ==> 1
                                            212            1   0.143  0 ==> 1
                                            235            1   0.091  0 --> 1
node_105 --> node_104                       2              1   0.125  0 --> 1
                                            35             1   0.143  1 ==> 0
                                            41             1   0.071  0 --> 1
                                            58             1   0.250  0 ==> 1
                                            69             1   0.143  0 ==> 1
                                            82             1   0.083  1 --> 0
                                            107            1   0.143  0 --> 1
                                            110            1   1.000  0 ==> 1
                                            115            1   0.071  1 --> 0
                                            129            1   0.500  1 --> 0
                                            144            1   0.133  1 --> 0
                                            187            1   0.111  0 ==> 1
                                            229            1   0.333  0 --> 1
                                            282            1   0.143  0 --> 1
                                            285            1   0.333  0 --> 1
                                            294            1   0.250  0 --> 1
node_104 --> node_103                       7              1   0.143  0 --> 1
                                            22             1   0.250  1 ==> 2
                                            65             1   0.200  1 --> 0
                                            78             1   0.200  1 ==> 2
                                            141            1   0.143  1 ==> 0
node_103 --> node_102                       39             1   0.091  0 --> 1
                                            55             1   0.200  0 --> 1
                                            56             1   0.200  0 ==> 1
                                            97             1   0.071  0 --> 1
                                            107            1   0.143  1 --> 0
                                            112            1   0.111  1 ==> 0
node_102 --> Sandownia harrisi              17             1   0.111  1 ==> 0
                                            149            1   0.222  2 ==> 1
node_102 --> Angolachelys mbaxi             7              1   0.143  1 --> 0
                                            29             1   0.111  0 ==> 1
                                            48             1   0.250  1 ==> 0
                                            49             1   0.167  0 ==> 1
                                            95             2   0.182  0 ==> 2
                                            106            1   0.077  1 ==> 0
                                            111            1   0.067  1 ==> 0
                                            134            1   0.100  1 ==> 2
node_103 --> Leyvachelys cipadi             2              1   0.125  1 --> 0
                                            3              1   0.250  1 ==> 0
                                            28             1   0.167  1 ==> 0
                                            50             1   0.125  0 ==> 1
                                            63             1   0.100  0 ==> 1
                                            143            1   0.091  0 ==> 1
                                            144            1   0.133  0 --> 1
node_104 --> Brachyopsemys tingitana        49             1   0.167  0 ==> 1
                                            72             1   0.167  0 ==> 1
                                            117            1   0.059  0 --> 1
                                            118            1   0.088  1 --> 0
                                            141            1   0.143  1 ==> 2
                                            163            1   0.111  0 ==> 1
                                            165            1   0.111  1 ==> 0
node_181 --> node_180                       41             1   0.071  0 --> 1
                                            66             1   0.077  0 --> 1
                                            92             1   0.125  1 --> 0
                                            118            1   0.088  1 --> 2
                                            184            1   0.125  1 --> 0
                                            193            2   0.500  0 --> 2
                                            208            1   0.111  0 ==> 1
                                            229            1   0.333  0 ==> 1
                                            251            1   0.143  1 --> 0
                                            282            1   0.143  0 --> 1
                                            294            1   0.250  0 ==> 1
                                            311            1   0.250  1 --> 0
                                            326            1   0.167  0 --> 1
node_180 --> node_175                       4              1   0.100  0 --> 1
                                            7              1   0.143  1 --> 0
                                            16             1   0.125  0 ==> 1
                                            36             1   0.200  0 ==> 1
                                            144            1   0.133  1 --> 0
                                            182            1   0.111  0 --> 1
                                            187            1   0.111  0 ==> 1
                                            224            1   0.125  0 --> 1
                                            278            1   0.250  0 ==> 1
                                            281            1   0.167  0 --> 1
                                            285            1   0.333  0 ==> 1
                                            316            1   0.500  0 --> 1
node_175 --> node_171                       1              1   0.143  0 ==> 1
                                            29             1   0.111  0 ==> 1
                                            91             1   0.286  1 ==> 2
                                            101            2   0.154  0 --> 2
                                            111            1   0.067  1 --> 0
                                            118            1   0.088  2 --> 1
                                            130            1   0.100  0 ==> 1
                                            143            1   0.091  1 ==> 0
                                            149            1   0.222  1 ==> 2
                                            199            1   0.167  0 --> 1
                                            210            1   0.111  0 --> 1
                                            222            1   0.167  1 --> 0
                                            253            1   0.200  0 ==> 1
                                            258            1   0.143  0 --> 1
                                            280            1   0.500  0 ==> 1
                                            299            2   0.500  0 ==> 2
                                            330            1   0.100  0 --> 1
node_171 --> node_163                       14             1   0.111  1 ==> 0
                                            24             1   0.167  0 --> 1
                                            59             1   0.061  0 --> 1
                                            70             1   0.111  0 ==> 1
                                            76             1   0.071  0 --> 1
                                            80             1   0.167  1 --> 2
                                            92             1   0.125  0 --> 1
                                            97             1   0.071  0 ==> 1
                                            124            1   0.111  1 ==> 0
                                            129            1   0.500  1 ==> 0
                                            165            1   0.111  1 ==> 0
                                            178            1   0.125  0 --> 1
                                            208            1   0.111  1 ==> 0
                                            213            1   0.250  0 --> 1
                                            224            1   0.125  1 --> 0
                                            283            1   0.333  0 ==> 1
                                            291            1   0.500  0 ==> 1
                                            293            1   0.333  0 ==> 1
                                            295            1   0.500  0 ==> 1
                                            297            1   0.167  0 --> 1
                                            302            1   0.333  0 ==> 1
node_163 --> node_156                       125            1   0.200  0 --> 1
                                            151            1   0.111  0 --> 1
                                            181            1   0.143  1 --> 0
                                            193            1   0.500  2 --> 1
                                            210            1   0.111  1 --> 0
                                            222            1   0.167  0 --> 1
                                            266            1   0.500  0 ==> 1
                                            278            1   0.250  1 ==> 0
node_156 --> node_149                       41             1   0.071  1 --> 0
                                            68             1   0.133  0 --> 1
                                            177            1   0.083  0 ==> 1
                                            178            1   0.125  1 --> 0
                                            182            1   0.111  1 --> 0
                                            199            1   0.167  1 --> 0
                                            248            1   0.200  0 ==> 1
                                            249            1   0.333  0 --> 1
                                            325            1   0.250  0 --> 1
node_149 --> node_141                       1              1   0.143  1 --> 0
                                            14             1   0.111  0 ==> 1
                                            16             1   0.125  1 --> 0
                                            19             1   0.118  2 ==> 1
                                            29             1   0.111  1 ==> 0
                                            36             1   0.200  1 ==> 0
                                            39             1   0.091  0 --> 1
                                            70             1   0.111  1 --> 0
                                            97             1   0.071  1 ==> 0
                                            101            2   0.154  2 ==> 0
                                            118            1   0.088  1 ==> 0
                                            151            1   0.111  1 --> 0
                                            165            1   0.111  0 ==> 1
                                            187            1   0.111  1 --> 0
                                            211            1   0.333  0 --> 1
                                            246            1   0.500  1 ==> 2
                                            253            1   0.200  1 --> 0
                                            258            1   0.143  1 --> 0
                                            291            1   0.500  1 ==> 0
                                            293            1   0.333  1 ==> 0
                                            302            1   0.333  1 ==> 0
                                            338            1   0.333  0 --> 1
node_141 --> node_138                       23             1   0.100  1 --> 0
                                            40             1   0.500  0 ==> 1
                                            58             1   0.250  0 --> 1
                                            66             1   0.077  1 --> 0
                                            82             1   0.083  0 ==> 1
                                            96             1   0.182  1 ==> 0
                                            107            1   0.143  0 ==> 1
                                            125            1   0.200  1 --> 0
                                            134            2   0.100  0 ==> 2
                                            137            1   0.333  0 ==> 1
                                            141            1   0.143  1 ==> 2
                                            144            1   0.133  0 ==> 1
                                            146            1   0.167  0 ==> 1
                                            181            1   0.143  0 --> 1
                                            196            1   0.250  0 --> 1
                                            212            1   0.143  0 ==> 1
                                            223            1   0.250  0 ==> 1
                                            236            1   0.143  0 ==> 1
                                            237            1   0.167  0 --> 1
                                            240            1   0.250  1 ==> 0
                                            241            1   0.400  0 ==> 1
                                            252            1   0.200  0 ==> 1
                                            261            1   0.333  0 ==> 1
                                            270            1   0.250  0 --> 1
                                            295            1   0.500  1 --> 0
                                            297            1   0.167  1 --> 0
                                            298            1   0.500  0 --> 1
                                            332            2   0.375  0 ==> 2
                                            337            1   1.000  0 ==> 1
                                            342            1   0.500  0 ==> 1
                                            350            1   0.500  0 ==> 1
                                            356            1   0.333  0 ==> 1
node_138 --> node_137                       1              1   0.143  0 --> 1
                                            39             1   0.091  1 --> 0
                                            105            1   0.222  0 --> 1
                                            140            2   0.200  0 ==> 2
                                            142            1   0.125  0 ==> 1
                                            191            1   0.067  0 --> 1
                                            214            1   0.500  0 --> 1
                                            260            1   0.250  0 --> 1
                                            313            1   0.333  0 --> 1
                                            314            1   1.000  0 --> 1
                                            331            1   0.250  0 --> 1
                                            334            1   0.143  0 --> 1
                                            341            1   0.500  0 --> 1
                                            345            1   0.100  0 --> 1
                                            352            1   1.000  0 --> 1
                                            354            1   0.250  0 --> 1
                                            355            1   0.333  0 --> 1
node_137 --> node_136                       19             1   0.118  1 ==> 0
                                            29             1   0.111  0 --> 1
                                            35             1   0.143  1 ==> 0
                                            50             1   0.125  1 ==> 0
                                            66             1   0.077  0 --> 1
                                            97             1   0.071  0 --> 1
                                            106            1   0.077  1 --> 0
                                            128            1   0.091  1 ==> 0
                                            176            1   0.100  0 ==> 1
                                            187            1   0.111  0 --> 1
node_136 --> node_118                       1              1   0.143  1 --> 0
                                            4              1   0.100  1 ==> 0
                                            28             1   0.167  1 ==> 0
                                            41             1   0.071  0 --> 1
                                            58             1   0.250  1 --> 0
                                            63             1   0.100  0 ==> 1
                                            68             1   0.133  1 --> 0
                                            76             1   0.071  1 --> 0
                                            95             2   0.182  0 ==> 2
                                            101            1   0.154  0 ==> 1
                                            118            2   0.088  0 ==> 2
                                            137            1   0.333  1 ==> 0
                                            146            1   0.167  1 --> 0
                                            196            1   0.250  1 --> 0
                                            222            1   0.167  1 --> 0
                                            242            1   0.500  0 --> 1
                                            249            1   0.333  1 --> 2
                                            298            1   0.500  1 --> 0
                                            328            1   0.200  1 --> 0
                                            339            1   1.000  0 --> 1
                                            344            1   0.400  1 --> 2
node_118 --> node_117                       14             1   0.111  1 ==> 0
                                            93             1   1.000  0 ==> 1
                                            117            1   0.059  1 ==> 0
                                            144            1   0.133  1 ==> 2
                                            154            1   0.143  1 --> 0
node_117 --> node_114                       16             1   0.125  0 --> 1
                                            68             1   0.133  0 --> 1
                                            77             1   0.154  2 --> 1
                                            88             1   0.125  0 ==> 1
                                            95             1   0.182  2 --> 1
                                            106            1   0.077  0 --> 1
                                            226            1   0.083  1 --> 0
node_114 --> node_111                       17             1   0.111  0 ==> 1
                                            97             1   0.071  1 --> 0
node_111 --> node_110                       15             1   1.000  1 ==> 2
                                            187            1   0.111  1 --> 0
                                            260            1   0.250  1 ==> 0
node_110 --> node_108                       10             1   1.000  0 ==> 1
                                            96             1   0.182  0 --> 1
                                            142            1   0.125  1 --> 0
                                            213            1   0.250  1 --> 0
                                            219            1   0.250  1 --> 0
node_108 --> Rhinochelys nammourensis       17             1   0.111  1 ==> 0
node_110 --> node_109                       70             1   0.111  0 --> 1
                                            76             1   0.071  0 --> 1
                                            82             1   0.083  1 --> 0
                                            98             1   0.071  1 ==> 0
                                            115            1   0.071  0 --> 1
                                            134            2   0.100  2 --> 0
                                            191            1   0.067  1 --> 0
                                            229            1   0.333  1 --> 0
                                            230            1   0.200  1 --> 0
                                            237            1   0.167  1 --> 0
                                            338            1   0.333  1 --> 0
                                            341            1   0.500  1 --> 0
node_109 --> Santanachelys gaffneyi         107            1   0.143  1 ==> 0
                                            150            1   0.167  1 ==> 0
node_109 --> Notochelone costata            68             1   0.133  1 ==> 0
                                            127            1   0.100  0 ==> 1
node_111 --> Chelosphargis advena           144            1   0.133  2 ==> 1
node_114 --> node_113                       124            1   0.111  0 --> 1
                                            154            1   0.143  0 --> 1
                                            163            1   0.111  0 ==> 1
                                            179            1   0.200  0 --> 1
                                            191            1   0.067  1 --> 0
                                            210            1   0.111  0 --> 1
                                            241            1   0.400  1 --> 2
                                            281            1   0.167  1 --> 0
node_113 --> Bouliachelys suteri            4              1   0.100  0 ==> 1
                                            9              1   0.333  1 ==> 0
                                            12             1   0.071  1 ==> 0
                                            77             1   0.154  1 ==> 0
                                            84             1   0.333  0 ==> 1
                                            135            1   0.500  0 ==> 1
node_113 --> node_112                       7              1   0.143  0 ==> 1
                                            20             1   1.000  0 ==> 1
                                            23             1   0.100  0 --> 1
                                            50             1   0.125  0 --> 1
                                            117            1   0.059  0 --> 1
                                            127            1   0.100  0 --> 1
                                            130            1   0.100  1 --> 0
                                            133            1   0.133  0 --> 1
                                            176            1   0.100  1 --> 0
node_112 --> Desmatochelys lowii            41             1   0.071  1 --> 0
                                            95             1   0.182  1 ==> 0
                                            200            1   0.333  0 ==> 1
node_112 --> Desmatochelys padillai         19             1   0.118  0 ==> 1
                                            97             1   0.071  1 --> 0
                                            101            1   0.154  1 ==> 2
                                            154            1   0.143  1 --> 0
node_117 --> node_116                       1              1   0.143  0 --> 1
                                            12             1   0.071  1 --> 0
                                            41             1   0.071  1 --> 0
                                            66             1   0.077  1 --> 0
                                            76             1   0.071  0 --> 1
                                            100            2   0.182  0 --> 2
                                            224            1   0.125  0 ==> 1
                                            247            1   1.000  0 ==> 1
                                            332            1   0.375  2 --> 3
                                            336            1   0.500  0 --> 1
node_116 --> Calcarichelys gemma            4              1   0.100  0 ==> 1
                                            98             1   0.071  1 ==> 0
                                            196            1   0.250  0 --> 1
node_116 --> node_115                       53             1   0.200  0 ==> 1
                                            81             1   0.200  0 --> 1
                                            104            1   0.143  0 ==> 1
                                            118            2   0.088  2 ==> 0
                                            150            1   0.167  1 --> 0
                                            176            1   0.100  1 ==> 0
                                            188            1   0.333  0 ==> 1
                                            215            1   0.500  0 ==> 1
                                            219            1   0.250  1 ==> 0
                                            241            1   0.400  1 ==> 2
                                            263            1   0.333  0 ==> 1
node_115 --> Protostega gigas               187            1   0.111  1 ==> 0
node_115 --> Archelon ischyros              45             1   0.250  0 ==> 1
                                            281            1   0.167  1 ==> 0
                                            319            1   0.091  0 ==> 1
node_118 --> Ocepechelon bouyai             3              1   0.250  1 ==> 0
                                            7              1   0.143  0 ==> 1
                                            39             1   0.091  0 ==> 1
                                            49             1   0.167  0 ==> 1
                                            59             1   0.061  1 ==> 0
                                            112            1   0.111  1 ==> 0
                                            130            1   0.100  1 ==> 0
node_136 --> node_135                       25             1   0.077  0 ==> 1
                                            56             1   0.200  0 ==> 1
                                            57             1   0.250  0 ==> 1
                                            69             1   0.143  0 ==> 1
                                            105            1   0.222  1 --> 0
                                            111            1   0.067  0 ==> 1
                                            115            1   0.071  0 --> 1
                                            121            1   0.125  0 ==> 1
                                            178            1   0.125  0 ==> 1
                                            190            1   0.125  0 --> 1
                                            216            1   1.000  0 ==> 1
                                            292            1   1.000  0 ==> 1
                                            293            1   0.333  0 ==> 1
                                            346            1   0.167  0 --> 1
                                            347            1   0.143  1 --> 0
                                            348            1   1.000  0 --> 1
node_135 --> node_133                       17             1   0.111  0 ==> 1
                                            59             1   0.061  1 --> 0
                                            66             1   0.077  1 --> 0
                                            68             1   0.133  1 ==> 2
                                            88             1   0.125  0 --> 1
                                            142            1   0.125  1 --> 0
node_133 --> node_132                       14             1   0.111  1 ==> 0
                                            45             1   0.250  0 ==> 1
                                            95             2   0.182  0 ==> 2
                                            101            2   0.154  0 ==> 2
                                            103            1   0.250  0 ==> 1
                                            104            1   0.143  0 --> 1
                                            127            1   0.100  0 ==> 1
                                            190            1   0.125  1 --> 0
                                            191            1   0.067  1 --> 0
node_132 --> node_130                       25             1   0.077  1 ==> 0
                                            59             1   0.061  0 --> 1
                                            142            1   0.125  0 --> 1
                                            262            1   1.000  0 --> 1
                                            328            1   0.200  1 --> 0
                                            355            1   0.333  1 --> 0
node_130 --> node_129                       30             1   0.167  1 --> 0
                                            72             1   0.167  0 --> 1
                                            117            1   0.059  1 ==> 0
                                            176            1   0.100  1 --> 0
                                            179            1   0.200  0 ==> 1
node_129 --> node_123                       59             1   0.061  1 --> 0
                                            100            1   0.182  0 --> 1
                                            102            1   0.091  1 --> 0
                                            263            1   0.333  0 --> 1
                                            319            1   0.091  0 --> 1
                                            330            1   0.100  1 ==> 0
node_123 --> node_120                       26             1   0.250  1 --> 0
                                            43             1   0.111  0 --> 1
                                            45             1   0.250  1 ==> 0
                                            50             1   0.125  0 ==> 1
                                            80             1   0.167  2 ==> 1
                                            112            1   0.111  1 --> 0
                                            178            1   0.125  1 --> 0
                                            188            1   0.333  0 ==> 1
                                            191            1   0.067  0 --> 1
                                            215            1   0.500  0 ==> 1
                                            224            1   0.125  0 ==> 1
                                            226            1   0.083  1 --> 0
node_120 --> node_119                       6              1   0.167  0 --> 1
                                            12             1   0.071  1 ==> 0
                                            15             1   1.000  1 --> 0
                                            22             1   0.250  1 --> 0
                                            28             1   0.167  1 ==> 0
                                            54             1   0.500  0 ==> 1
                                            56             1   0.200  1 ==> 0
                                            57             1   0.250  1 ==> 0
                                            66             1   0.077  0 ==> 1
                                            68             1   0.133  2 ==> 1
                                            69             1   0.143  1 ==> 0
                                            82             1   0.083  1 --> 0
                                            98             1   0.071  1 ==> 0
                                            100            1   0.182  1 ==> 2
                                            104            1   0.143  1 ==> 0
                                            111            1   0.067  1 ==> 0
                                            122            1   0.103  0 ==> 1
                                            126            1   0.167  0 --> 1
                                            140            2   0.200  2 --> 0
                                            151            1   0.111  0 ==> 1
                                            163            1   0.111  0 --> 1
                                            185            2   0.333  0 --> 2
                                            202            1   0.167  1 --> 0
                                            242            1   0.500  0 ==> 1
                                            243            1   0.500  0 --> 1
                                            294            1   0.250  1 ==> 0
                                            319            1   0.091  1 --> 0
                                            332            1   0.375  2 ==> 3
                                            333            1   1.000  0 ==> 1
                                            338            1   0.333  1 --> 0
                                            344            1   0.400  1 --> 2
                                            346            1   0.167  1 --> 0
node_119 --> Dermochelys coriacea           68             1   0.133  1 ==> 0
                                            96             1   0.182  0 ==> 1
                                            103            1   0.250  1 ==> 0
                                            121            1   0.125  1 ==> 0
                                            122            2   0.103  1 ==> 3
                                            137            1   0.333  1 ==> 0
                                            191            1   0.067  1 --> 0
                                            203            1   1.000  0 ==> 1
                                            206            1   0.500  0 ==> 1
                                            241            1   0.400  1 ==> 0
                                            353            1   0.500  0 ==> 1
node_119 --> Eosphargis breineri            26             1   0.250  0 --> 1
                                            43             1   0.111  1 --> 0
                                            59             1   0.061  0 ==> 1
                                            92             1   0.125  1 ==> 0
                                            138            1   0.500  0 ==> 1
node_120 --> Allopleuron hoffmanni          17             1   0.111  1 ==> 0
                                            72             1   0.167  1 --> 0
                                            77             1   0.154  2 ==> 1
                                            81             1   0.200  0 ==> 1
                                            85             1   0.200  0 ==> 1
                                            88             1   0.125  1 --> 0
                                            95             2   0.182  2 ==> 0
                                            100            1   0.182  1 --> 0
                                            130            1   0.100  1 ==> 0
                                            133            1   0.133  0 ==> 1
                                            165            1   0.111  1 ==> 0
                                            177            1   0.083  1 ==> 0
                                            187            1   0.111  1 ==> 0
                                            196            1   0.250  1 ==> 0
node_123 --> node_122                       175            1   0.250  0 ==> 1
                                            326            1   0.167  1 --> 0
node_122 --> Procolpochelys charlestonensis 199            1   0.167  0 ==> 1
                                            204            1   0.333  1 ==> 0
                                            213            1   0.250  1 ==> 0
                                            222            1   0.167  1 ==> 0
node_122 --> node_121                       14             1   0.111  0 --> 1
                                            49             1   0.167  0 --> 1
                                            179            1   0.200  1 --> 0
node_121 --> Erquelinnesia gosseleti        214            1   0.500  1 ==> 0
                                            230            1   0.200  1 ==> 0
                                            334            1   0.143  1 ==> 0
node_129 --> node_128                       6              1   0.167  0 ==> 1
                                            59             1   0.061  1 --> 2
                                            70             1   0.111  0 --> 1
                                            152            1   1.000  0 ==> 1
                                            217            1   0.500  2 ==> 1
                                            302            1   0.333  0 ==> 1
                                            336            1   0.500  0 ==> 1
                                            353            1   0.500  0 ==> 1
node_128 --> node_126                       8              1   1.000  0 ==> 1
                                            115            1   0.071  1 ==> 0
node_126 --> node_125                       12             1   0.071  1 --> 0
                                            59             2   0.061  2 --> 0
                                            128            1   0.091  0 --> 1
                                            144            1   0.133  1 --> 2
                                            184            1   0.125  0 --> 1
                                            191            1   0.067  0 --> 1
                                            207            1   0.400  1 --> 0
                                            234            1   1.000  0 ==> 1
                                            270            1   0.250  1 --> 0
                                            313            1   0.333  1 ==> 0
node_125 --> node_124                       146            1   0.167  1 ==> 0
                                            176            1   0.100  0 --> 1
                                            204            1   0.333  1 ==> 0
node_124 --> Lepidochelys olivacea          102            1   0.091  1 ==> 0
                                            128            1   0.091  1 --> 0
                                            134            1   0.100  2 ==> 1
                                            175            1   0.250  0 ==> 1
node_124 --> Lepidochelys kempii            12             1   0.071  0 --> 1
                                            30             1   0.167  0 ==> 1
                                            53             1   0.200  0 ==> 1
                                            59             2   0.061  0 --> 2
                                            104            1   0.143  1 ==> 0
                                            144            1   0.133  2 --> 1
                                            184            1   0.125  1 --> 0
                                            191            1   0.067  1 --> 0
node_125 --> Caretta caretta                61             1   0.200  0 ==> 1
                                            65             1   0.200  0 ==> 1
                                            70             1   0.111  1 --> 0
                                            100            1   0.182  0 ==> 1
                                            163            1   0.111  0 ==> 1
                                            223            1   0.250  1 ==> 0
node_126 --> Eretmochelys imbricata         118            1   0.088  0 ==> 1
                                            122            1   0.103  0 ==> 1
                                            134            2   0.100  2 ==> 0
                                            177            1   0.083  1 ==> 0
                                            226            1   0.083  1 ==> 0
node_128 --> node_127                       30             1   0.167  0 --> 1
                                            80             1   0.167  2 ==> 1
                                            176            1   0.100  0 --> 1
                                            180            1   0.167  1 ==> 0
node_127 --> Chelonia mydas                 70             1   0.111  1 --> 0
                                            72             1   0.167  1 --> 0
                                            100            2   0.182  0 ==> 2
                                            102            1   0.091  1 ==> 0
                                            103            1   0.250  1 ==> 0
                                            104            1   0.143  1 ==> 0
                                            117            1   0.059  0 ==> 1
                                            122            1   0.103  0 ==> 1
                                            126            1   0.167  0 ==> 1
                                            128            1   0.091  0 ==> 1
                                            134            2   0.100  2 ==> 0
                                            141            2   0.143  2 ==> 0
                                            191            1   0.067  0 --> 1
                                            217            1   0.500  1 ==> 0
node_127 --> Natator depressus              76             1   0.071  1 ==> 0
                                            144            1   0.133  1 ==> 2
                                            177            1   0.083  1 ==> 0
                                            184            1   0.125  0 ==> 1
                                            226            1   0.083  1 ==> 0
                                            355            1   0.333  0 ==> 1
node_130 --> Argillochelys cuneiceps        88             1   0.125  1 --> 0
                                            151            1   0.111  0 ==> 1
                                            156            1   0.111  1 ==> 0
node_132 --> node_131                       115            1   0.071  1 --> 0
                                            122            1   0.103  0 ==> 1
                                            237            1   0.167  1 ==> 0
                                            241            1   0.400  1 ==> 0
                                            294            1   0.250  1 --> 0
                                            326            1   0.167  1 --> 0
node_131 --> Puppigerus camperi             92             1   0.125  1 ==> 0
                                            102            1   0.091  1 ==> 0
                                            146            1   0.167  1 ==> 0
                                            151            1   0.111  0 ==> 1
                                            175            1   0.250  0 ==> 1
                                            212            1   0.143  1 ==> 0
                                            223            1   0.250  1 ==> 0
                                            260            1   0.250  1 ==> 0
node_131 --> Eochelone brabantica           56             1   0.200  1 ==> 0
                                            57             1   0.250  1 ==> 0
                                            58             1   0.250  1 ==> 0
                                            66             1   0.077  0 ==> 1
                                            68             1   0.133  2 ==> 1
                                            88             1   0.125  1 --> 0
                                            104            1   0.143  1 --> 0
                                            122            1   0.103  1 ==> 2
                                            134            2   0.100  2 ==> 0
                                            140            1   0.200  2 ==> 1
                                            176            1   0.100  1 ==> 0
                                            330            1   0.100  1 ==> 0
node_133 --> Cabindachelys landanensis      22             1   0.250  1 ==> 2
                                            97             1   0.071  1 --> 0
node_135 --> node_134                       6              1   0.167  0 --> 1
                                            16             1   0.125  0 --> 1
                                            67             1   0.167  0 --> 1
                                            106            1   0.077  0 --> 1
                                            140            1   0.200  2 --> 1
                                            163            1   0.111  0 --> 1
                                            164            1   0.500  0 --> 1
                                            179            1   0.200  0 --> 1
                                            195            1   0.250  1 ==> 0
                                            200            1   0.333  0 ==> 1
                                            226            1   0.083  1 ==> 0
                                            286            1   0.667  1 --> 0
                                            316            1   0.500  1 --> 0
                                            332            2   0.375  2 --> 0
node_134 --> Peritresius martini            230            1   0.200  1 ==> 0
                                            279            1   0.200  0 ==> 1
                                            297            1   0.167  0 ==> 1
                                            319            1   0.091  0 ==> 1
node_134 --> Ctenochelys                    217            2   0.500  2 ==> 0
node_137 --> Nichollsemys baieri            88             1   0.125  0 ==> 1
                                            127            1   0.100  0 ==> 1
node_138 --> Toxochelys latiremis           16             1   0.125  0 --> 1
                                            117            1   0.059  1 ==> 0
                                            174            1   0.167  0 ==> 1
                                            184            1   0.125  0 ==> 1
                                            200            1   0.333  0 ==> 1
                                            275            1   0.500  0 ==> 1
                                            277            1   0.333  0 ==> 1
                                            278            1   0.250  0 ==> 1
                                            306            1   0.200  1 ==> 0
node_141 --> node_140                       66             1   0.077  1 --> 2
                                            68             1   0.133  1 --> 0
                                            115            1   0.071  0 --> 1
                                            136            1   0.333  0 ==> 1
                                            143            1   0.091  0 ==> 1
                                            149            1   0.222  2 ==> 1
                                            305            1   0.333  1 --> 2
                                            330            1   0.100  1 --> 0
node_140 --> node_139                       35             1   0.143  1 ==> 2
                                            76             1   0.071  1 ==> 0
                                            91             1   0.286  2 --> 1
                                            98             1   0.071  1 --> 0
                                            109            1   0.167  2 --> 1
                                            151            1   0.111  0 --> 1
                                            156            1   0.111  1 --> 0
                                            205            1   0.250  0 --> 1
                                            278            1   0.250  0 --> 1
node_139 --> Kirgizemys hoburensis          41             1   0.071  0 ==> 1
                                            59             1   0.061  1 ==> 0
                                            80             1   0.167  2 ==> 1
                                            165            1   0.111  1 ==> 0
node_139 --> Kirgizemys dmitrievi           14             1   0.111  1 ==> 0
                                            62             1   0.667  1 ==> 0
                                            66             1   0.077  2 --> 1
                                            142            1   0.125  0 ==> 1
                                            163            1   0.111  0 ==> 1
node_149 --> node_148                       24             1   0.167  1 --> 0
                                            35             1   0.143  1 --> 0
                                            60             1   0.333  0 --> 1
                                            156            1   0.111  1 ==> 0
                                            190            1   0.125  0 --> 1
                                            191            1   0.067  0 --> 1
                                            197            1   1.000  0 ==> 1
                                            213            1   0.250  1 --> 0
                                            222            1   0.167  1 --> 0
                                            239            1   1.000  0 --> 1
                                            272            1   0.143  0 --> 1
                                            326            1   0.167  1 --> 0
node_148 --> node_143                       82             1   0.083  0 ==> 1
                                            125            1   0.200  1 --> 0
                                            127            1   0.100  0 --> 1
                                            176            1   0.100  0 --> 1
                                            179            1   0.200  0 --> 1
                                            202            1   0.167  1 --> 0
                                            226            1   0.083  1 --> 0
                                            249            1   0.333  1 ==> 2
                                            252            1   0.200  0 --> 1
                                            276            1   0.500  0 ==> 1
                                            305            1   0.333  1 --> 2
                                            306            1   0.200  1 --> 0
                                            325            1   0.250  1 --> 0
                                            349            1   0.333  0 --> 1
node_143 --> node_142                       12             1   0.071  1 ==> 0
                                            36             1   0.200  1 ==> 0
                                            53             1   0.200  0 ==> 1
                                            68             1   0.133  1 --> 0
                                            78             1   0.200  1 ==> 2
                                            96             1   0.182  1 ==> 0
                                            101            2   0.154  2 ==> 0
                                            115            1   0.071  0 ==> 1
                                            190            1   0.125  1 --> 0
                                            191            1   0.067  1 --> 0
                                            212            1   0.143  0 ==> 1
                                            236            1   0.143  0 ==> 1
                                            246            1   0.500  1 ==> 2
                                            260            1   0.250  0 ==> 1
                                            261            1   0.333  0 ==> 1
                                            277            1   0.333  0 ==> 1
node_142 --> Chelydra serpentina            9              1   0.333  1 ==> 0
                                            25             1   0.077  0 ==> 1
                                            29             1   0.111  1 ==> 0
                                            41             1   0.071  0 --> 1
                                            118            1   0.088  1 ==> 0
                                            125            1   0.200  0 --> 1
                                            143            1   0.091  0 ==> 1
                                            198            1   1.000  1 ==> 2
                                            222            2   0.167  0 ==> 2
                                            326            1   0.167  0 --> 1
node_142 --> Macrochelys temminckii         59             1   0.061  1 ==> 0
                                            66             1   0.077  1 ==> 0
                                            85             1   0.200  0 ==> 1
                                            141            1   0.143  1 ==> 0
                                            144            1   0.133  0 ==> 1
                                            151            1   0.111  1 ==> 0
                                            156            1   0.111  0 ==> 1
                                            227            1   0.500  1 ==> 0
                                            304            1   0.667  1 ==> 2
node_143 --> Emarginachelys cretacea        30             1   0.167  1 ==> 0
                                            59             1   0.061  1 ==> 2
                                            109            1   0.167  2 ==> 1
                                            111            1   0.067  0 ==> 1
                                            324            1   0.250  0 ==> 1
                                            345            1   0.100  0 ==> 1
node_148 --> node_147                       22             1   0.250  1 ==> 2
                                            23             1   0.100  1 ==> 0
                                            41             1   0.071  0 --> 1
                                            55             1   0.200  0 ==> 1
                                            118            1   0.088  1 ==> 2
                                            122            2   0.103  0 --> 2
                                            124            1   0.111  0 --> 1
                                            159            1   1.000  0 --> 1
                                            182            1   0.111  0 --> 1
                                            185            1   0.333  0 --> 1
                                            208            1   0.111  0 ==> 1
                                            210            1   0.111  0 --> 1
                                            235            1   0.091  1 ==> 0
                                            249            1   0.333  1 --> 0
                                            273            1   1.000  0 ==> 1
                                            288            1   0.500  2 --> 1
                                            319            1   0.091  0 --> 1
                                            323            1   0.500  0 --> 1
                                            328            1   0.200  1 --> 0
node_147 --> node_145                       12             1   0.071  1 ==> 0
                                            18             1   0.167  0 ==> 1
                                            27             1   0.333  0 ==> 1
                                            33             1   0.250  0 ==> 1
                                            43             1   0.111  0 --> 1
                                            59             1   0.061  1 ==> 0
                                            68             1   0.133  1 --> 2
                                            69             1   0.143  0 --> 1
                                            78             1   0.200  1 --> 2
                                            102            1   0.091  1 --> 0
                                            133            1   0.133  0 ==> 1
                                            207            1   0.400  1 ==> 2
                                            238            1   0.500  0 ==> 1
                                            253            1   0.200  1 ==> 2
                                            275            1   0.500  0 ==> 1
                                            279            1   0.200  0 ==> 1
                                            300            1   1.000  0 ==> 1
                                            324            1   0.250  0 ==> 1
                                            345            1   0.100  0 --> 1
node_145 --> node_144                       25             1   0.077  0 ==> 1
                                            124            1   0.111  1 --> 0
                                            186            1   0.167  0 ==> 1
                                            209            1   0.500  0 ==> 1
                                            243            1   0.500  0 ==> 1
                                            270            1   0.250  0 ==> 1
                                            271            1   1.000  0 ==> 1
node_144 --> Sternotherus odoratus          43             1   0.111  1 --> 0
                                            98             1   0.071  1 ==> 0
                                            100            1   0.182  0 ==> 1
                                            102            1   0.091  0 --> 1
                                            117            1   0.059  1 ==> 0
                                            118            2   0.088  2 ==> 0
                                            130            1   0.100  1 ==> 0
                                            139            1   0.333  0 ==> 1
                                            177            1   0.083  1 ==> 0
                                            211            1   0.333  0 ==> 1
node_144 --> Kinosternon subrubrum          53             1   0.200  0 ==> 1
                                            68             1   0.133  2 --> 1
                                            69             1   0.143  1 --> 0
                                            78             1   0.200  2 --> 1
                                            112            1   0.111  1 ==> 0
                                            116            1   0.333  0 ==> 1
                                            122            2   0.103  2 --> 0
                                            127            1   0.100  0 ==> 1
                                            143            1   0.091  0 ==> 1
                                            161            1   0.250  1 ==> 0
                                            182            1   0.111  1 --> 0
                                            183            1   0.167  0 ==> 1
                                            208            1   0.111  1 ==> 0
                                            326            1   0.167  0 ==> 1
node_145 --> Staurotypus salvinii           39             1   0.091  0 ==> 1
                                            50             1   0.125  1 ==> 0
                                            82             1   0.083  0 ==> 1
                                            107            1   0.143  0 ==> 1
                                            141            1   0.143  1 ==> 0
                                            319            1   0.091  1 --> 0
node_147 --> node_146                       35             1   0.143  0 --> 1
                                            59             1   0.061  1 ==> 2
                                            80             1   0.167  2 ==> 1
                                            98             1   0.071  1 ==> 0
                                            128            1   0.091  1 --> 0
                                            158            1   1.000  0 ==> 1
                                            177            1   0.083  1 ==> 0
                                            178            1   0.125  0 ==> 1
                                            248            1   0.200  1 ==> 0
                                            251            1   0.143  0 ==> 1
                                            258            1   0.143  1 --> 0
node_146 --> Dermatemys mawii               60             1   0.333  1 --> 0
                                            65             1   0.200  0 ==> 1
                                            106            1   0.077  1 ==> 0
                                            117            1   0.059  1 ==> 0
                                            122            2   0.103  2 --> 0
                                            141            1   0.143  1 ==> 0
                                            190            1   0.125  1 --> 0
                                            191            1   0.067  1 --> 0
                                            259            1   0.250  0 ==> 1
                                            270            1   0.250  0 ==> 1
                                            272            1   0.143  1 --> 0
                                            287            1   0.333  1 ==> 0
                                            323            1   0.500  1 --> 0
node_146 --> Baptemys wyomingensis          41             1   0.071  1 --> 0
                                            121            1   0.125  0 ==> 1
                                            144            1   0.133  0 ==> 1
                                            151            1   0.111  1 ==> 0
                                            156            1   0.111  0 ==> 1
                                            174            1   0.167  0 ==> 1
                                            182            1   0.111  1 --> 0
                                            185            1   0.333  1 --> 0
                                            186            1   0.167  0 ==> 1
                                            210            1   0.111  1 --> 0
                                            257            1   0.273  0 ==> 1
node_156 --> node_155                       12             1   0.071  1 --> 0
                                            80             1   0.167  2 --> 1
                                            98             1   0.071  1 ==> 0
                                            117            1   0.059  1 --> 0
                                            118            1   0.088  1 --> 2
                                            259            1   0.250  0 ==> 1
                                            279            1   0.200  0 --> 1
                                            289            1   0.500  0 ==> 1
                                            319            1   0.091  0 --> 1
node_155 --> node_151                       181            1   0.143  0 --> 1
                                            226            1   0.083  1 ==> 0
                                            345            1   0.100  0 ==> 1
node_151 --> node_150                       106            1   0.077  1 ==> 0
                                            123            1   0.167  0 ==> 1
                                            156            1   0.111  1 ==> 0
                                            222            1   0.167  1 --> 0
                                            347            1   0.143  1 --> 0
node_150 --> Chrysemys picta                12             1   0.071  0 --> 1
                                            23             1   0.100  1 ==> 0
                                            39             1   0.091  0 ==> 1
                                            59             1   0.061  1 ==> 2
                                            66             1   0.077  1 ==> 2
                                            69             1   0.143  0 ==> 1
                                            80             1   0.167  1 --> 2
                                            115            1   0.071  0 ==> 1
                                            122            1   0.103  0 ==> 1
                                            124            1   0.111  0 ==> 1
                                            128            1   0.091  1 ==> 0
                                            235            1   0.091  1 ==> 0
                                            251            1   0.143  0 ==> 1
                                            257            1   0.273  0 ==> 1
                                            258            1   0.143  1 --> 0
                                            274            1   0.250  0 ==> 1
                                            290            1   1.000  0 ==> 1
node_150 --> Emys orbicularis               29             1   0.111  1 ==> 0
                                            59             1   0.061  1 ==> 0
                                            66             1   0.077  1 ==> 0
                                            73             1   0.200  1 ==> 0
                                            92             1   0.125  1 ==> 0
                                            117            1   0.059  0 --> 1
                                            143            1   0.091  0 ==> 1
                                            146            1   0.167  0 ==> 1
                                            238            1   0.500  0 ==> 1
                                            259            1   0.250  1 ==> 0
                                            272            1   0.143  0 ==> 1
node_151 --> Platysternon megacephalum      17             1   0.111  0 ==> 1
                                            19             2   0.118  2 ==> 0
                                            24             1   0.167  1 --> 0
                                            33             1   0.250  0 ==> 1
                                            35             1   0.143  1 ==> 0
                                            36             1   0.200  1 ==> 0
                                            41             1   0.071  1 ==> 0
                                            44             1   0.333  0 ==> 1
                                            53             1   0.200  0 ==> 1
                                            76             1   0.071  1 ==> 0
                                            78             1   0.200  1 ==> 2
                                            96             1   0.182  1 ==> 0
                                            102            1   0.091  1 ==> 0
                                            103            1   0.250  0 ==> 1
                                            111            1   0.067  0 ==> 1
                                            126            1   0.167  0 ==> 1
                                            127            1   0.100  0 ==> 1
                                            140            2   0.200  0 ==> 2
                                            141            1   0.143  1 ==> 0
                                            144            1   0.133  0 ==> 1
                                            161            1   0.250  1 ==> 0
                                            165            1   0.111  0 ==> 1
                                            178            1   0.125  1 --> 0
                                            182            1   0.111  1 --> 0
                                            183            1   0.167  0 ==> 1
                                            186            1   0.167  0 ==> 1
                                            199            1   0.167  1 --> 0
                                            202            1   0.167  1 ==> 0
                                            208            1   0.111  0 ==> 1
                                            252            1   0.200  0 ==> 1
                                            258            1   0.143  1 ==> 2
                                            279            1   0.200  1 --> 0
                                            282            1   0.143  1 ==> 0
                                            297            1   0.167  1 ==> 0
                                            305            1   0.333  1 ==> 2
                                            306            1   0.200  1 ==> 0
                                            319            1   0.091  1 --> 0
                                            330            1   0.100  1 --> 0
node_155 --> node_154                       18             1   0.167  0 --> 1
                                            66             1   0.077  1 ==> 2
                                            67             1   0.167  0 ==> 1
                                            73             1   0.200  1 ==> 0
                                            157            1   0.250  0 ==> 1
                                            180            1   0.167  1 --> 0
                                            235            1   0.091  1 ==> 0
                                            250            1   0.500  1 ==> 0
                                            251            1   0.143  0 ==> 1
                                            257            1   0.273  0 --> 1
                                            274            1   0.250  0 ==> 1
                                            354            1   0.250  0 --> 1
node_154 --> Geoclemys hamiltonii           27             1   0.333  0 ==> 1
                                            35             1   0.143  1 ==> 0
                                            43             1   0.111  0 ==> 1
                                            59             1   0.061  1 ==> 0
                                            68             1   0.133  0 ==> 1
                                            69             1   0.143  0 ==> 1
                                            80             1   0.167  1 --> 2
                                            122            3   0.103  0 ==> 3
                                            123            1   0.167  0 ==> 1
                                            190            1   0.125  0 ==> 1
                                            191            1   0.067  0 ==> 1
                                            208            1   0.111  0 ==> 1
                                            272            1   0.143  0 ==> 1
                                            334            1   0.143  0 ==> 1
node_154 --> node_153                       12             1   0.071  0 --> 1
                                            28             1   0.167  1 ==> 0
                                            59             1   0.061  1 ==> 2
                                            77             1   0.154  2 ==> 1
                                            78             1   0.200  1 ==> 2
                                            97             1   0.071  1 --> 0
                                            106            1   0.077  1 --> 0
                                            107            1   0.143  0 --> 1
                                            117            1   0.059  0 --> 1
                                            118            2   0.088  2 ==> 0
                                            133            2   0.133  0 --> 2
                                            143            1   0.091  0 ==> 1
                                            156            1   0.111  1 ==> 0
                                            202            1   0.167  1 ==> 0
                                            218            1   0.500  0 --> 1
                                            253            1   0.200  1 ==> 0
                                            258            1   0.143  1 --> 0
                                            330            1   0.100  1 --> 0
                                            340            1   0.333  1 --> 0
                                            349            1   0.333  0 --> 1
node_153 --> node_152                       76             1   0.071  1 ==> 0
                                            178            1   0.125  1 --> 0
                                            182            1   0.111  1 --> 0
                                            257            1   0.273  1 --> 0
node_152 --> Testudo hermanni               43             1   0.111  0 ==> 1
                                            67             1   0.167  1 ==> 0
                                            97             1   0.071  0 --> 1
                                            102            1   0.091  1 ==> 0
                                            115            1   0.071  0 ==> 1
                                            123            1   0.167  0 ==> 1
                                            133            2   0.133  2 --> 0
                                            185            1   0.333  0 ==> 1
                                            330            1   0.100  0 --> 1
node_152 --> Chelonoidis sp.                14             1   0.111  0 ==> 1
                                            41             1   0.071  1 ==> 0
                                            106            1   0.077  0 --> 1
                                            163            1   0.111  0 ==> 1
                                            199            1   0.167  1 ==> 0
                                            208            1   0.111  0 ==> 1
                                            218            1   0.500  1 --> 0
                                            226            1   0.083  1 ==> 0
                                            235            1   0.091  0 ==> 1
                                            250            1   0.500  0 ==> 1
                                            251            1   0.143  1 ==> 0
                                            252            1   0.200  0 ==> 1
                                            258            2   0.143  0 ==> 2
                                            274            1   0.250  1 ==> 0
                                            279            1   0.200  1 ==> 0
                                            282            1   0.143  1 ==> 0
                                            297            1   0.167  1 ==> 0
                                            305            1   0.333  1 ==> 2
                                            306            1   0.200  1 ==> 0
                                            319            1   0.091  1 ==> 0
                                            340            1   0.333  0 --> 1
                                            349            1   0.333  1 --> 0
node_153 --> Gopherus polyphemus            18             1   0.167  1 --> 0
                                            22             1   0.250  1 ==> 2
                                            23             1   0.100  1 ==> 0
                                            55             1   0.200  0 ==> 1
                                            72             1   0.167  0 ==> 1
                                            104            1   0.143  0 ==> 1
                                            126            1   0.167  0 ==> 1
                                            128            1   0.091  1 ==> 0
                                            141            1   0.143  1 ==> 0
node_163 --> node_162                       18             1   0.167  0 ==> 1
                                            22             1   0.250  1 ==> 2
                                            23             1   0.100  1 ==> 0
                                            25             1   0.077  0 --> 1
                                            39             1   0.091  0 ==> 1
                                            55             1   0.200  0 ==> 1
                                            60             1   0.333  0 --> 1
                                            66             1   0.077  1 --> 2
                                            121            1   0.125  0 --> 1
                                            127            1   0.100  0 --> 1
                                            186            1   0.167  0 ==> 1
                                            233            1   0.250  0 --> 1
                                            264            1   0.500  0 --> 1
                                            272            1   0.143  0 --> 1
                                            274            1   0.250  0 --> 1
                                            287            1   0.333  1 ==> 0
                                            324            1   0.250  0 ==> 1
                                            330            1   0.100  1 --> 0
node_162 --> node_161                       6              1   0.167  0 ==> 1
                                            35             1   0.143  1 ==> 0
                                            49             1   0.167  0 ==> 1
                                            50             1   0.125  1 ==> 0
                                            63             1   0.100  0 ==> 1
                                            65             1   0.200  0 ==> 1
                                            72             1   0.167  0 ==> 1
                                            78             1   0.200  1 ==> 2
                                            96             1   0.182  1 ==> 2
                                            100            1   0.182  0 ==> 1
                                            105            1   0.222  0 ==> 1
                                            114            1   1.000  0 ==> 1
                                            115            1   0.071  0 ==> 1
                                            134            1   0.100  0 ==> 1
                                            183            1   0.167  0 --> 1
                                            189            1   1.000  0 --> 1
                                            192            1   0.200  0 ==> 1
                                            199            1   0.167  1 --> 0
                                            207            1   0.400  1 --> 0
                                            224            1   0.125  0 --> 1
                                            253            1   0.200  1 --> 2
                                            263            1   0.333  0 ==> 1
                                            282            1   0.143  1 --> 0
                                            297            1   0.167  1 --> 0
                                            325            1   0.250  0 ==> 1
                                            328            1   0.200  1 ==> 0
                                            334            1   0.143  0 ==> 1
                                            343            1   0.500  0 ==> 1
                                            345            1   0.100  0 ==> 1
node_161 --> node_159                       14             1   0.111  0 ==> 1
                                            27             1   0.333  0 ==> 1
                                            31             1   0.500  0 ==> 1
                                            41             1   0.071  1 ==> 0
                                            43             1   0.111  0 ==> 1
                                            51             1   1.000  0 ==> 1
                                            52             1   1.000  0 ==> 1
                                            59             1   0.061  1 --> 0
                                            61             1   0.200  0 ==> 1
                                            81             1   0.200  0 ==> 1
                                            106            1   0.077  1 ==> 0
                                            121            1   0.125  1 --> 0
                                            150            1   0.167  1 ==> 0
                                            177            1   0.083  0 --> 1
                                            178            1   0.125  1 --> 0
                                            180            1   0.167  1 --> 0
                                            188            1   0.333  0 ==> 1
                                            206            1   0.500  0 ==> 1
                                            221            1   1.000  0 ==> 1
                                            236            1   0.143  0 ==> 1
                                            237            1   0.167  0 ==> 1
                                            246            2   0.500  1 ==> 3
                                            248            1   0.200  0 ==> 1
                                            249            3   0.333  0 ==> 3
                                            252            1   0.200  0 ==> 1
                                            286            1   0.667  1 ==> 2
                                            330            1   0.100  0 --> 1
                                            331            1   0.250  0 ==> 1
                                            351            1   0.500  0 ==> 1
node_159 --> node_158                       165            1   0.111  0 --> 1
                                            212            1   0.143  0 ==> 1
                                            324            1   0.250  1 --> 0
node_158 --> node_157                       59             1   0.061  0 --> 1
                                            97             1   0.071  1 --> 0
                                            347            1   0.143  1 --> 0
node_158 --> Pelodiscus sinensis            124            1   0.111  0 ==> 1
node_159 --> Lissemys punctata              30             1   0.167  1 ==> 0
                                            70             1   0.111  1 ==> 0
                                            102            1   0.091  1 ==> 0
                                            105            1   0.222  1 ==> 2
                                            166            1   1.000  1 ==> 0
                                            183            1   0.167  1 --> 0
                                            186            1   0.167  1 ==> 0
node_161 --> node_160                       33             1   0.250  0 --> 1
                                            66             2   0.077  2 --> 0
                                            67             1   0.167  0 --> 1
                                            77             1   0.154  2 ==> 1
                                            86             1   1.000  0 ==> 1
                                            118            1   0.088  1 ==> 2
                                            122            3   0.103  0 ==> 3
                                            126            1   0.167  0 ==> 1
                                            139            1   0.333  0 ==> 1
                                            195            1   0.250  1 --> 0
                                            343            1   0.500  1 --> 2
                                            344            1   0.400  1 --> 2
                                            346            1   0.167  0 --> 1
                                            347            1   0.143  1 --> 0
                                            356            1   0.333  0 --> 1
node_160 --> Carettochelys insculpta        77             1   0.154  1 ==> 0
node_160 --> Allaeochelys libyca            111            1   0.067  0 --> 1
                                            128            1   0.091  1 ==> 0
node_162 --> Adocus beatus                  59             1   0.061  1 ==> 2
                                            76             1   0.071  1 --> 0
                                            82             1   0.083  0 ==> 1
                                            111            1   0.067  0 --> 1
                                            144            1   0.133  0 ==> 1
                                            149            1   0.222  2 ==> 1
                                            201            1   1.000  0 ==> 1
                                            235            1   0.091  1 ==> 0
                                            253            1   0.200  1 ==> 0
                                            258            1   0.143  1 --> 0
                                            286            1   0.667  1 ==> 0
                                            319            1   0.091  0 --> 1
node_171 --> node_170                       2              1   0.125  0 --> 1
                                            5              1   0.500  0 ==> 1
                                            6              1   0.167  0 ==> 1
                                            42             1   1.000  0 ==> 1
                                            63             1   0.100  0 --> 1
                                            66             1   0.077  1 --> 0
                                            71             1   1.000  0 ==> 1
                                            78             1   0.200  1 --> 2
                                            80             1   0.167  1 ==> 0
                                            88             1   0.125  0 ==> 1
                                            94             1   1.000  0 ==> 1
                                            98             1   0.071  1 ==> 0
                                            106            1   0.077  1 ==> 0
                                            108            1   1.000  1 ==> 2
                                            109            2   0.167  2 ==> 0
                                            112            1   0.111  1 --> 0
                                            118            1   0.088  1 --> 0
                                            129            1   0.500  1 --> 2
                                            134            1   0.100  0 ==> 1
                                            160            1   0.500  0 ==> 1
                                            180            1   0.167  1 --> 0
                                            193            1   0.500  2 ==> 3
                                            235            1   0.091  1 --> 0
                                            240            1   0.250  1 --> 0
                                            251            1   0.143  0 ==> 1
                                            257            1   0.273  0 --> 1
                                            259            1   0.250  0 ==> 1
                                            265            1   0.333  0 ==> 1
                                            281            1   0.167  1 --> 0
                                            282            1   0.143  1 --> 0
                                            284            1   0.333  0 ==> 1
                                            288            2   0.500  2 --> 0
                                            311            1   0.250  0 --> 1
                                            318            1   1.000  0 ==> 1
                                            328            1   0.200  1 ==> 0
node_170 --> node_167                       7              1   0.143  0 ==> 1
                                            73             1   0.200  1 ==> 0
                                            122            1   0.103  0 --> 1
                                            125            2   0.200  0 ==> 2
                                            153            1   0.500  0 ==> 1
                                            155            1   0.250  1 --> 0
                                            156            1   0.111  1 ==> 0
                                            174            1   0.167  0 ==> 1
                                            177            1   0.083  0 ==> 1
                                            182            1   0.111  1 --> 0
                                            192            1   0.200  0 ==> 1
                                            296            1   0.500  0 ==> 1
node_167 --> node_166                       1              1   0.143  1 --> 0
                                            4              1   0.100  1 ==> 0
                                            16             1   0.125  1 --> 0
                                            32             1   1.000  0 ==> 1
                                            35             1   0.143  1 ==> 2
                                            63             1   0.100  1 --> 0
                                            78             1   0.200  2 ==> 3
                                            116            1   0.333  0 --> 1
                                            118            2   0.088  0 ==> 2
                                            119            2   0.400  0 --> 2
                                            184            1   0.125  0 --> 1
                                            187            1   0.111  1 ==> 0
                                            224            1   0.125  1 --> 0
                                            240            1   0.250  0 --> 1
                                            288            3   0.500  0 ==> 3
                                            289            1   0.500  0 ==> 1
                                            345            1   0.100  0 --> 1
node_166 --> node_164                       118            1   0.088  2 ==> 3
                                            165            1   0.111  1 ==> 0
node_164 --> Chelus fimbriatus              1              1   0.143  0 --> 1
                                            6              1   0.167  1 ==> 0
                                            23             1   0.100  1 ==> 0
                                            49             1   0.167  0 ==> 1
                                            130            1   0.100  1 ==> 0
                                            150            1   0.167  1 ==> 0
                                            155            1   0.250  0 --> 1
                                            161            1   0.250  1 ==> 0
                                            190            1   0.125  0 ==> 1
                                            191            1   0.067  0 ==> 1
                                            202            1   0.167  1 ==> 0
                                            210            1   0.111  1 ==> 0
                                            226            1   0.083  1 ==> 0
                                            257            2   0.273  1 ==> 3
                                            267            2   0.667  0 ==> 2
                                            269            1   0.500  0 ==> 1
                                            272            1   0.143  0 ==> 1
                                            282            1   0.143  0 ==> 1
                                            283            1   0.333  0 ==> 1
node_164 --> Phrynops geoffroanus           25             1   0.077  0 ==> 1
                                            105            1   0.222  0 ==> 1
                                            143            1   0.091  0 ==> 1
                                            192            1   0.200  1 ==> 0
                                            205            1   0.250  0 ==> 1
                                            258            1   0.143  1 --> 0
                                            296            1   0.500  1 ==> 0
                                            345            1   0.100  1 --> 0
node_166 --> node_165                       122            1   0.103  1 --> 0
                                            209            1   0.500  0 ==> 1
                                            211            1   0.333  0 ==> 1
                                            331            1   0.250  0 --> 1
                                            347            1   0.143  1 ==> 0
node_165 --> Elseya dentata                 17             1   0.111  0 ==> 1
                                            19             2   0.118  2 ==> 0
                                            24             1   0.167  0 ==> 1
                                            25             1   0.077  0 ==> 1
                                            59             2   0.061  0 ==> 2
                                            61             1   0.200  0 ==> 1
                                            112            1   0.111  0 --> 1
                                            116            1   0.333  1 --> 0
                                            119            2   0.400  2 --> 0
                                            155            1   0.250  0 --> 1
                                            174            1   0.167  1 ==> 0
                                            176            1   0.100  0 ==> 1
                                            177            1   0.083  1 ==> 0
                                            185            1   0.333  0 ==> 1
                                            224            1   0.125  0 --> 1
                                            253            1   0.200  1 ==> 0
                                            258            1   0.143  1 --> 0
                                            334            1   0.143  0 ==> 1
                                            346            1   0.167  0 ==> 1
node_165 --> Chelodina longicollis          13             1   1.000  0 ==> 1
                                            16             1   0.125  0 --> 1
                                            83             1   0.500  0 ==> 1
                                            105            1   0.222  0 ==> 1
                                            130            1   0.100  1 ==> 0
                                            181            1   0.143  1 ==> 0
                                            184            1   0.125  1 --> 0
                                            257            1   0.273  1 --> 0
                                            267            1   0.667  0 ==> 1
node_167 --> Araripemys barretoi            39             1   0.091  0 ==> 1
                                            74             1   0.333  0 ==> 1
                                            78             1   0.200  2 --> 1
                                            96             1   0.182  1 ==> 2
                                            97             1   0.071  0 ==> 1
                                            117            1   0.059  1 ==> 0
                                            181            1   0.143  1 ==> 0
                                            190            1   0.125  0 ==> 1
                                            191            1   0.067  0 ==> 1
                                            193            1   0.500  3 ==> 4
                                            208            1   0.111  1 ==> 0
                                            212            1   0.143  0 ==> 1
                                            232            1   0.500  0 ==> 1
                                            235            1   0.091  0 --> 1
                                            236            1   0.143  0 ==> 1
                                            237            1   0.167  0 ==> 1
                                            248            1   0.200  0 ==> 1
                                            249            1   0.333  0 ==> 1
                                            257            1   0.273  1 --> 0
                                            266            1   0.500  0 ==> 1
                                            276            1   0.500  0 ==> 1
                                            346            1   0.167  0 ==> 1
node_170 --> node_169                       22             1   0.250  1 ==> 2
                                            25             1   0.077  0 --> 1
                                            55             1   0.200  0 ==> 1
                                            83             1   0.500  0 ==> 1
                                            99             1   0.500  0 --> 1
                                            105            1   0.222  0 --> 1
                                            150            1   0.167  1 --> 0
                                            254            1   0.333  1 --> 0
                                            258            1   0.143  1 --> 0
                                            334            1   0.143  0 --> 1
                                            347            1   0.143  1 --> 0
node_169 --> node_168                       24             1   0.167  0 --> 1
                                            59             2   0.061  0 ==> 2
                                            62             1   0.667  1 ==> 2
                                            74             1   0.333  0 ==> 1
                                            78             1   0.200  2 ==> 3
                                            112            1   0.111  0 --> 1
                                            165            1   0.111  1 ==> 0
node_168 --> Podocnemis unifilis            19             2   0.118  2 ==> 0
                                            31             1   0.500  0 ==> 1
                                            43             1   0.111  0 ==> 1
                                            56             1   0.200  0 ==> 1
                                            97             1   0.071  0 ==> 1
                                            105            1   0.222  1 --> 0
                                            117            1   0.059  1 ==> 0
                                            118            2   0.088  0 ==> 2
                                            155            1   0.250  1 ==> 0
                                            160            1   0.500  1 ==> 0
                                            272            1   0.143  0 ==> 1
                                            331            1   0.250  0 ==> 1
                                            345            1   0.100  0 ==> 1
                                            346            1   0.167  0 ==> 1
node_168 --> Pelomedusa subrufa             23             1   0.100  1 ==> 0
                                            25             1   0.077  1 --> 0
                                            39             1   0.091  0 ==> 1
                                            99             1   0.500  1 --> 0
                                            125            2   0.200  0 ==> 2
                                            126            1   0.167  0 ==> 1
                                            143            1   0.091  0 ==> 1
                                            145            1   0.250  1 ==> 0
                                            150            1   0.167  0 --> 1
                                            153            1   0.500  0 ==> 1
                                            156            1   0.111  1 ==> 0
                                            311            1   0.250  1 --> 0
node_169 --> Galianemys whitei              33             1   0.250  0 ==> 1
                                            35             1   0.143  1 ==> 0
                                            44             1   0.333  0 ==> 1
                                            85             1   0.200  0 ==> 1
                                            115            1   0.071  0 ==> 1
                                            129            1   0.500  2 --> 1
                                            133            1   0.133  0 ==> 1
                                            140            2   0.200  0 ==> 2
                                            154            1   0.143  1 ==> 0
node_175 --> node_174                       41             1   0.071  1 --> 0
                                            82             1   0.083  0 --> 1
                                            115            1   0.071  0 --> 1
                                            117            1   0.059  1 --> 0
                                            133            2   0.133  0 --> 2
                                            181            1   0.143  1 --> 0
                                            192            1   0.200  0 --> 1
                                            212            1   0.143  0 ==> 1
                                            226            1   0.083  1 --> 0
                                            232            1   0.500  0 ==> 1
                                            236            1   0.143  0 --> 1
                                            246            1   0.500  1 --> 2
                                            248            1   0.200  0 ==> 1
                                            287            1   0.333  1 --> 0
node_174 --> node_173                       4              1   0.100  1 --> 0
                                            66             1   0.077  1 --> 2
                                            136            1   0.333  0 ==> 1
                                            261            1   0.333  0 ==> 1
                                            332            1   0.375  0 --> 1
node_173 --> node_172                       7              1   0.143  0 ==> 1
                                            25             1   0.077  0 --> 1
                                            35             1   0.143  1 ==> 2
                                            74             1   0.333  0 --> 1
                                            78             1   0.200  1 ==> 2
                                            82             1   0.083  1 --> 0
                                            98             1   0.071  1 ==> 0
                                            118            2   0.088  2 --> 0
node_172 --> Sinemys gamera                 2              1   0.125  0 ==> 1
node_172 --> Sinemys lens                   109            1   0.167  2 ==> 1
node_173 --> Ordosemys sp. IVPP V12092      19             1   0.118  2 ==> 1
                                            39             1   0.091  0 ==> 1
                                            81             1   0.200  0 ==> 1
                                            84             1   0.333  0 ==> 1
                                            101            2   0.154  0 ==> 2
                                            154            1   0.143  1 ==> 0
node_174 --> Dracochelys bicuspis           54             1   0.500  0 ==> 1
                                            59             1   0.061  0 --> 1
                                            66             1   0.077  1 --> 0
                                            92             1   0.125  0 --> 1
                                            148            1   0.333  1 ==> 0
                                            194            1   1.000  0 ==> 1
                                            220            1   0.500  0 ==> 1
                                            283            1   0.333  0 ==> 1
node_180 --> node_179                       2              1   0.125  0 ==> 1
                                            39             1   0.091  0 ==> 1
                                            66             1   0.077  1 ==> 2
                                            76             1   0.071  0 --> 1
                                            77             1   0.154  2 --> 1
                                            127            1   0.100  0 --> 1
                                            147            1   0.500  1 --> 0
                                            205            1   0.250  0 ==> 1
                                            233            1   0.250  0 ==> 1
                                            277            1   0.333  0 ==> 1
                                            301            1   0.500  1 --> 0
                                            344            1   0.400  1 --> 0
                                            345            1   0.100  0 --> 1
node_179 --> node_178                       35             1   0.143  1 --> 2
                                            98             1   0.071  1 --> 0
                                            154            1   0.143  1 ==> 0
                                            264            1   0.500  0 ==> 1
node_178 --> node_177                       76             1   0.071  1 --> 0
                                            77             1   0.154  1 --> 2
                                            109            1   0.167  2 ==> 1
                                            125            1   0.200  0 --> 1
                                            145            1   0.250  1 --> 0
                                            157            1   0.250  0 --> 1
                                            210            1   0.111  0 --> 1
                                            230            1   0.200  1 --> 0
                                            231            1   1.000  0 --> 1
node_177 --> node_176                       2              1   0.125  1 ==> 0
                                            118            2   0.088  2 --> 0
                                            138            1   0.500  0 --> 1
node_176 --> Annemys levensis               4              1   0.100  0 ==> 1
                                            7              1   0.143  1 ==> 0
                                            147            1   0.500  0 --> 1
node_176 --> Annemys latiens                89             1   0.500  1 ==> 0
                                            123            1   0.167  0 ==> 1
node_177 --> Annemys sp. IVPP V18106        82             1   0.083  0 ==> 1
                                            133            1   0.133  0 ==> 1
node_178 --> Xinjiangchelys radiplicatoides 63             1   0.100  0 ==> 1
                                            92             1   0.125  0 --> 1
                                            96             1   0.182  1 ==> 2
                                            111            1   0.067  1 ==> 0
                                            141            1   0.143  1 ==> 2
                                            177            1   0.083  0 ==> 1
                                            187            1   0.111  0 ==> 1
node_185 --> node_184                       2              1   0.125  0 --> 1
                                            25             1   0.077  0 --> 1
                                            29             1   0.111  0 --> 1
                                            44             1   0.333  0 ==> 1
                                            73             1   0.200  1 --> 0
                                            147            1   0.500  1 ==> 2
                                            148            1   0.333  1 --> 0
                                            192            1   0.200  0 --> 1
                                            233            1   0.250  0 --> 1
                                            235            1   0.091  1 --> 0
                                            253            1   0.200  0 --> 1
                                            256            1   0.500  1 --> 0
                                            257            1   0.273  0 --> 1
                                            284            1   0.333  0 --> 1
node_184 --> node_183                       70             1   0.111  0 --> 1
                                            118            1   0.088  1 ==> 2
                                            130            1   0.100  0 --> 1
                                            133            1   0.133  0 ==> 1
                                            135            1   0.500  0 --> 1
                                            139            1   0.333  0 ==> 1
node_183 --> Eubaena cephalica              2              1   0.125  1 --> 0
                                            7              1   0.143  1 ==> 2
                                            12             1   0.071  1 ==> 0
                                            16             1   0.125  0 ==> 1
                                            66             2   0.077  0 ==> 2
                                            76             1   0.071  0 ==> 1
                                            88             1   0.125  0 ==> 1
                                            91             1   0.286  1 ==> 2
                                            131            1   0.333  0 ==> 1
                                            164            1   0.500  0 ==> 1
node_183 --> node_182                       3              1   0.250  0 ==> 1
                                            18             1   0.167  0 --> 1
                                            19             2   0.118  2 --> 0
                                            77             1   0.154  2 ==> 1
                                            81             1   0.200  0 --> 1
                                            96             1   0.182  1 ==> 2
                                            109            1   0.167  2 ==> 1
                                            122            2   0.103  2 --> 0
                                            134            1   0.100  0 --> 1
node_182 --> Pleurosternon bullockii        36             1   0.200  0 ==> 1
                                            59             1   0.061  1 ==> 0
                                            133            1   0.133  1 ==> 2
                                            193            3   0.500  0 ==> 3
                                            222            1   0.167  1 ==> 0
                                            224            1   0.125  0 ==> 1
                                            265            1   0.333  0 ==> 1
node_184 --> Arundelemys dardeni            23             1   0.100  1 --> 0
                                            107            1   0.143  0 ==> 1
                                            118            1   0.088  1 --> 0
                                            124            1   0.111  1 ==> 0
                                            127            1   0.100  0 ==> 1
node_186 --> Kallokibotion bajazidi         61             1   0.200  0 ==> 1
                                            80             1   0.167  1 ==> 2
                                            98             1   0.071  1 --> 0
                                            119            1   0.400  0 ==> 1
                                            128            1   0.091  1 --> 0
                                            131            1   0.333  0 ==> 1
                                            146            1   0.167  0 ==> 1
                                            177            1   0.083  0 ==> 1
                                            195            1   0.250  1 --> 0
                                            223            1   0.250  0 ==> 1
                                            258            2   0.143  0 ==> 2
node_187 --> Meiolania planiceps            26             1   0.250  1 ==> 0
                                            34             1   1.000  0 ==> 1
                                            37             1   1.000  0 ==> 1
                                            38             1   1.000  0 ==> 1
                                            59             1   0.061  1 ==> 2
                                            67             1   0.167  0 ==> 1
                                            76             1   0.071  0 ==> 1
                                            77             2   0.154  2 ==> 0
                                            78             2   0.200  1 ==> 3
                                            79             1   1.000  0 ==> 1
                                            91             1   0.286  1 ==> 2
                                            106            1   0.077  1 --> 0
                                            113            1   1.000  0 ==> 1
                                            141            1   0.143  1 ==> 0
                                            144            1   0.133  1 ==> 0
                                            149            1   0.222  0 ==> 1
                                            151            1   0.111  0 --> 1
                                            161            1   0.250  1 ==> 0
                                            163            1   0.111  0 ==> 1
                                            168            1   1.000  0 --> 1
                                            172            1   1.000  0 --> 1
                                            226            1   0.083  1 --> 0
                                            233            1   0.250  0 ==> 1
                                            236            1   0.143  0 ==> 1
                                            253            1   0.200  0 ==> 1
                                            254            1   0.333  0 ==> 1
                                            285            1   0.333  0 ==> 1
                                            303            1   0.500  1 --> 0
                                            304            1   0.667  1 ==> 2
                                            305            1   0.333  1 ==> 2
                                            307            1   1.000  0 ==> 1
node_188 --> Chubutemys copelloi            4              1   0.100  0 ==> 1
                                            28             1   0.167  1 ==> 0
                                            30             1   0.167  1 ==> 0
                                            59             1   0.061  1 ==> 0
                                            63             1   0.100  0 ==> 1
                                            97             1   0.071  0 ==> 1
                                            284            1   0.333  0 ==> 1
node_189 --> Eileanchelys waldmanni         205            1   0.250  0 ==> 1
node_190 --> Kayentachelys aprix            85             1   0.200  0 ==> 1
                                            90             1   0.500  1 --> 0
                                            136            1   0.333  0 ==> 1
                                            208            1   0.111  0 ==> 1
node_191 --> Australochelys africanus       131            1   0.333  0 ==> 1


DELTRAN optimizations

Apomorphy lists:

       Branch                               Character  Steps      CI   Change
-----------------------------------------------------------------------------
node_191 <-> Proganochelys quenstedtii      43             1   0.111  0 <=> 1
                                            64             1   1.000  1 <=> 0
                                            70             1   0.111  0 <=> 1
                                            75             1   1.000  1 <=> 0
                                            87             1   1.000  1 <=> 0
                                            91             1   0.286  1 <=> 0
                                            134            1   0.100  1 <=> 0
                                            143            1   0.091  1 <=> 0
                                            145            1   0.250  1 <=> 0
node_191 --> node_190                       5              1   0.500  1 ==> 0
                                            9              1   0.333  0 ==> 1
                                            11             1   1.000  0 ==> 1
                                            26             1   0.250  0 --> 1
                                            62             1   0.667  0 --> 1
                                            67             1   0.167  1 ==> 0
                                            75             1   1.000  1 ==> 2
                                            77             1   0.154  0 --> 1
                                            78             1   0.200  0 ==> 1
                                            109            1   0.167  0 ==> 1
                                            120            1   1.000  0 ==> 1
                                            132            1   1.000  0 ==> 1
                                            141            1   0.143  2 ==> 1
                                            162            1   1.000  0 --> 1
                                            163            1   0.111  1 --> 0
                                            210            1   0.111  1 --> 0
                                            227            1   0.500  0 --> 1
                                            235            1   0.091  0 --> 1
                                            245            1   1.000  0 --> 1
                                            268            1   1.000  0 --> 1
                                            269            1   0.500  1 --> 0
                                            308            1   0.500  0 --> 1
                                            310            1   1.000  0 --> 1
                                            315            1   1.000  0 --> 1
                                            317            1   1.000  0 --> 1
                                            320            1   1.000  0 --> 1
                                            327            1   1.000  0 --> 1
                                            329            1   1.000  0 --> 1
node_190 --> node_189                       21             1   1.000  0 ==> 1
                                            50             1   0.125  0 --> 1
                                            115            1   0.071  1 --> 0
                                            132            1   1.000  1 ==> 2
                                            167            1   1.000  0 ==> 1
                                            204            1   0.333  0 ==> 1
                                            207            1   0.400  0 --> 1
                                            219            1   0.250  0 --> 1
                                            222            1   0.167  0 --> 1
                                            244            1   1.000  0 ==> 1
node_189 --> node_188                       22             1   0.250  0 --> 1
                                            46             1   1.000  0 --> 1
                                            66             2   0.077  0 ==> 2
                                            80             1   0.167  0 ==> 1
                                            90             1   0.500  0 --> 1
                                            112            1   0.111  0 ==> 1
                                            121            1   0.125  0 ==> 1
                                            147            1   0.500  0 --> 1
                                            309            1   1.000  0 --> 1
node_188 --> node_187                       89             1   0.500  0 --> 1
                                            92             1   0.125  0 ==> 1
                                            108            1   1.000  0 ==> 1
                                            109            1   0.167  1 ==> 2
                                            122            2   0.103  0 ==> 2
                                            124            1   0.111  0 --> 1
                                            304            1   0.667  0 --> 1
                                            305            1   0.333  0 --> 1
                                            344            1   0.400  0 --> 1
                                            354            1   0.250  1 --> 0
node_187 --> node_186                       12             1   0.071  0 --> 1
                                            77             1   0.154  1 --> 2
                                            106            1   0.077  0 --> 1
                                            157            1   0.250  1 ==> 0
                                            202            1   0.167  0 --> 1
                                            226            1   0.083  0 --> 1
                                            246            1   0.500  0 ==> 1
                                            281            1   0.167  1 ==> 0
                                            312            1   1.000  0 ==> 1
node_186 --> node_185                       17             1   0.111  1 ==> 0
                                            35             1   0.143  0 ==> 1
                                            48             1   0.250  0 --> 1
                                            66             1   0.077  2 ==> 1
                                            98             1   0.071  0 --> 1
                                            102            1   0.091  0 --> 1
                                            111            1   0.067  0 ==> 1
                                            121            1   0.125  1 ==> 0
                                            128            1   0.091  0 --> 1
                                            195            1   0.250  0 --> 1
                                            230            1   0.200  0 ==> 1
                                            301            1   0.500  0 --> 1
                                            303            1   0.500  0 --> 1
                                            312            1   1.000  1 ==> 2
                                            335            1   1.000  0 ==> 1
node_185 --> node_181                       3              1   0.250  0 ==> 1
                                            14             1   0.111  0 ==> 1
                                            23             1   0.100  0 --> 1
                                            73             1   0.200  0 --> 1
                                            122            1   0.103  2 ==> 1
                                            148            1   0.333  0 --> 1
                                            149            1   0.222  0 ==> 1
                                            181            1   0.143  0 --> 1
                                            240            1   0.250  0 ==> 1
                                            254            1   0.333  0 ==> 1
                                            340            1   0.333  0 --> 1
                                            347            1   0.143  0 --> 1
node_181 --> node_107                       183            1   0.167  0 ==> 1
                                            186            1   0.167  0 ==> 1
                                            236            1   0.143  0 ==> 1
                                            280            1   0.500  0 ==> 1
                                            311            1   0.250  0 --> 1
node_107 --> Thalssemys bruntrutana         207            1   0.400  1 ==> 2
                                            220            1   0.500  0 ==> 1
                                            222            1   0.167  1 --> 2
                                            237            1   0.167  0 ==> 1
                                            249            1   0.333  0 ==> 1
                                            253            1   0.200  0 ==> 1
                                            308            1   0.500  1 ==> 0
                                            313            1   0.333  0 ==> 1
                                            332            1   0.375  0 ==> 1
                                            342            1   0.500  0 ==> 1
                                            343            2   0.500  0 ==> 2
                                            345            1   0.100  0 ==> 1
                                            350            1   0.500  0 ==> 1
                                            351            1   0.500  0 ==> 1
                                            356            1   0.333  0 ==> 1
node_107 --> node_106                       24             1   0.167  0 --> 1
                                            66             1   0.077  1 --> 0
                                            80             1   0.167  1 --> 2
                                            84             1   0.333  0 --> 1
                                            85             1   0.200  0 --> 1
                                            96             1   0.182  1 --> 0
                                            105            1   0.222  0 --> 1
                                            125            1   0.200  1 --> 0
                                            143            1   0.091  1 --> 0
                                            184            1   0.125  0 --> 1
                                            251            1   0.143  0 --> 1
                                            257            1   0.273  0 ==> 1
                                            281            1   0.167  0 ==> 1
                                            299            1   0.500  0 ==> 1
                                            334            1   0.143  0 ==> 1
                                            354            1   0.250  0 ==> 1
node_106 --> node_101                       28             1   0.167  1 ==> 0
                                            40             1   0.500  0 ==> 1
                                            115            1   0.071  0 --> 1
                                            122            1   0.103  1 --> 0
                                            134            1   0.100  1 ==> 2
                                            141            1   0.143  1 ==> 2
                                            154            1   0.143  1 ==> 0
node_101 --> node_100                       95             1   0.182  0 ==> 1
                                            101            1   0.154  0 ==> 1
                                            157            1   0.250  0 ==> 1
node_100 --> Jurassichelon oleronensis      7              1   0.143  0 --> 1
                                            19             1   0.118  0 --> 1
                                            63             1   0.100  0 ==> 1
                                            76             1   0.071  0 ==> 1
                                            96             1   0.182  0 ==> 1
                                            112            1   0.111  1 ==> 0
                                            133            1   0.133  0 --> 1
node_100 --> node_99                        82             1   0.083  0 --> 1
                                            91             1   0.286  1 ==> 2
                                            124            1   0.111  1 ==> 0
                                            130            1   0.100  0 ==> 1
                                            210            1   0.111  0 --> 1
                                            219            1   0.250  1 ==> 0
                                            225            1   1.000  1 --> 0
                                            235            1   0.091  1 --> 0
                                            265            1   0.333  0 --> 1
 node_99 --> node_98                        98             1   0.071  1 --> 0
                                            142            1   0.125  0 ==> 1
                                            149            1   0.222  1 --> 2
 node_98 --> Plesiochelys planiceps         35             1   0.143  1 ==> 2
                                            63             1   0.100  0 ==> 1
                                            109            1   0.167  2 --> 1
                                            117            1   0.059  0 --> 1
                                            118            2   0.088  0 --> 2
                                            180            1   0.167  0 --> 1
 node_98 --> Plesiochelys etalloni          4              1   0.100  0 ==> 1
                                            45             1   0.250  0 --> 1
                                            106            1   0.077  1 ==> 0
                                            111            1   0.067  1 --> 0
                                            145            1   0.250  1 ==> 0
 node_99 --> Plesiochelys bigleri           109            1   0.167  2 --> 1
                                            111            1   0.067  1 --> 0
                                            144            1   0.133  1 ==> 0
                                            325            1   0.250  0 --> 1
node_101 --> Portlandemys mcdowelli         7              1   0.143  0 --> 1
                                            82             1   0.083  0 --> 1
                                            117            1   0.059  0 --> 1
                                            133            1   0.133  0 --> 1
                                            149            1   0.222  1 --> 2
                                            183            1   0.167  1 ==> 0
node_106 --> node_105                       4              1   0.100  0 ==> 1
                                            50             1   0.125  1 ==> 0
                                            57             1   0.250  0 ==> 1
                                            59             1   0.061  1 --> 0
                                            68             2   0.133  0 ==> 2
                                            100            1   0.182  0 ==> 1
                                            130            1   0.100  0 ==> 1
                                            149            1   0.222  1 --> 2
                                            175            1   0.250  0 ==> 1
                                            177            1   0.083  0 ==> 1
                                            182            1   0.111  0 ==> 1
node_105 --> Solnhofia parsonsi             18             1   0.167  0 ==> 1
                                            61             1   0.200  0 ==> 1
                                            63             1   0.100  0 ==> 1
                                            65             1   0.200  0 --> 1
                                            82             1   0.083  0 --> 1
                                            91             1   0.286  1 ==> 2
                                            97             1   0.071  0 ==> 1
                                            98             1   0.071  1 ==> 0
                                            102            1   0.091  1 ==> 0
                                            109            1   0.167  2 ==> 1
                                            111            1   0.067  1 ==> 0
                                            115            1   0.071  0 --> 1
                                            118            2   0.088  0 ==> 2
                                            121            1   0.125  0 ==> 1
                                            128            1   0.091  1 ==> 0
                                            134            1   0.100  1 --> 0
                                            176            1   0.100  0 ==> 1
                                            180            1   0.167  0 --> 1
                                            212            1   0.143  0 ==> 1
                                            222            1   0.167  1 --> 2
node_105 --> node_104                       17             1   0.111  0 --> 1
                                            35             1   0.143  1 ==> 0
                                            58             1   0.250  0 ==> 1
                                            69             1   0.143  0 ==> 1
                                            110            1   1.000  0 ==> 1
                                            187            1   0.111  0 ==> 1
node_104 --> node_103                       22             1   0.250  1 ==> 2
                                            78             1   0.200  1 ==> 2
                                            141            1   0.143  1 ==> 0
node_103 --> node_102                       56             1   0.200  0 ==> 1
                                            112            1   0.111  1 ==> 0
                                            118            1   0.088  0 --> 1
node_102 --> Sandownia harrisi              2              1   0.125  0 --> 1
                                            7              1   0.143  0 --> 1
                                            17             1   0.111  1 ==> 0
                                            55             1   0.200  0 --> 1
                                            97             1   0.071  0 --> 1
                                            129            1   0.500  1 --> 0
                                            144            1   0.133  1 --> 0
                                            149            1   0.222  2 ==> 1
node_102 --> Angolachelys mbaxi             29             1   0.111  0 ==> 1
                                            39             1   0.091  0 --> 1
                                            48             1   0.250  1 ==> 0
                                            49             1   0.167  0 ==> 1
                                            95             2   0.182  0 ==> 2
                                            106            1   0.077  1 ==> 0
                                            111            1   0.067  1 ==> 0
                                            134            1   0.100  1 ==> 2
node_103 --> Leyvachelys cipadi             3              1   0.250  1 ==> 0
                                            7              1   0.143  0 --> 1
                                            28             1   0.167  1 ==> 0
                                            41             1   0.071  0 --> 1
                                            50             1   0.125  0 ==> 1
                                            63             1   0.100  0 ==> 1
                                            107            1   0.143  0 --> 1
                                            143            1   0.091  0 ==> 1
                                            229            1   0.333  0 --> 1
                                            235            1   0.091  1 --> 0
                                            282            1   0.143  0 --> 1
                                            285            1   0.333  0 --> 1
                                            294            1   0.250  0 --> 1
                                            299            1   0.500  1 --> 2
                                            330            1   0.100  0 --> 1
node_104 --> Brachyopsemys tingitana        2              1   0.125  0 --> 1
                                            49             1   0.167  0 ==> 1
                                            65             1   0.200  0 --> 1
                                            72             1   0.167  0 ==> 1
                                            107            1   0.143  0 --> 1
                                            117            1   0.059  0 --> 1
                                            141            1   0.143  1 ==> 2
                                            144            1   0.133  1 --> 0
                                            163            1   0.111  0 ==> 1
                                            165            1   0.111  1 ==> 0
node_181 --> node_180                       19             2   0.118  0 --> 2
                                            118            1   0.088  0 --> 1
                                            122            1   0.103  1 --> 0
                                            134            1   0.100  1 --> 0
                                            208            1   0.111  0 ==> 1
                                            229            1   0.333  0 ==> 1
                                            294            1   0.250  0 ==> 1
node_180 --> node_175                       16             1   0.125  0 ==> 1
                                            36             1   0.200  0 ==> 1
                                            187            1   0.111  0 ==> 1
                                            278            1   0.250  0 ==> 1
                                            285            1   0.333  0 ==> 1
node_175 --> node_171                       1              1   0.143  0 ==> 1
                                            4              1   0.100  0 --> 1
                                            29             1   0.111  0 ==> 1
                                            41             1   0.071  0 --> 1
                                            91             1   0.286  1 ==> 2
                                            117            1   0.059  0 --> 1
                                            130            1   0.100  0 ==> 1
                                            143            1   0.091  1 ==> 0
                                            144            1   0.133  1 --> 0
                                            149            1   0.222  1 ==> 2
                                            193            1   0.500  0 --> 1
                                            253            1   0.200  0 ==> 1
                                            280            1   0.500  0 ==> 1
                                            299            2   0.500  0 ==> 2
                                            306            1   0.200  0 --> 1
                                            316            1   0.500  0 --> 1
                                            326            1   0.167  0 --> 1
node_171 --> node_163                       14             1   0.111  1 ==> 0
                                            70             1   0.111  0 ==> 1
                                            97             1   0.071  0 ==> 1
                                            101            2   0.154  0 --> 2
                                            124            1   0.111  1 ==> 0
                                            129            1   0.500  1 ==> 0
                                            165            1   0.111  1 ==> 0
                                            180            1   0.167  0 --> 1
                                            208            1   0.111  1 ==> 0
                                            281            1   0.167  0 --> 1
                                            283            1   0.333  0 ==> 1
                                            291            1   0.500  0 ==> 1
                                            293            1   0.333  0 ==> 1
                                            295            1   0.500  0 ==> 1
                                            302            1   0.333  0 ==> 1
node_163 --> node_156                       76             1   0.071  0 --> 1
                                            111            1   0.067  1 --> 0
                                            266            1   0.500  0 ==> 1
                                            278            1   0.250  1 ==> 0
                                            282            1   0.143  0 --> 1
                                            297            1   0.167  0 --> 1
node_156 --> node_149                       80             1   0.167  1 --> 2
                                            177            1   0.083  0 ==> 1
                                            248            1   0.200  0 ==> 1
node_149 --> node_141                       14             1   0.111  0 ==> 1
                                            19             1   0.118  2 ==> 1
                                            29             1   0.111  1 ==> 0
                                            36             1   0.200  1 ==> 0
                                            41             1   0.071  1 --> 0
                                            97             1   0.071  1 ==> 0
                                            101            2   0.154  2 ==> 0
                                            118            1   0.088  1 ==> 0
                                            165            1   0.111  0 ==> 1
                                            246            1   0.500  1 ==> 2
                                            249            1   0.333  0 --> 1
                                            291            1   0.500  1 ==> 0
                                            293            1   0.333  1 ==> 0
                                            302            1   0.333  1 ==> 0
node_141 --> node_138                       40             1   0.500  0 ==> 1
                                            68             1   0.133  0 --> 1
                                            70             1   0.111  1 --> 0
                                            82             1   0.083  0 ==> 1
                                            96             1   0.182  1 ==> 0
                                            107            1   0.143  0 ==> 1
                                            125            1   0.200  1 --> 0
                                            134            2   0.100  0 ==> 2
                                            137            1   0.333  0 ==> 1
                                            141            1   0.143  1 ==> 2
                                            144            1   0.133  0 ==> 1
                                            146            1   0.167  0 ==> 1
                                            212            1   0.143  0 ==> 1
                                            213            1   0.250  0 --> 1
                                            223            1   0.250  0 ==> 1
                                            236            1   0.143  0 ==> 1
                                            240            1   0.250  1 ==> 0
                                            241            1   0.400  0 ==> 1
                                            252            1   0.200  0 ==> 1
                                            261            1   0.333  0 ==> 1
                                            319            1   0.091  1 --> 0
                                            330            1   0.100  0 --> 1
                                            332            2   0.375  0 ==> 2
                                            337            1   1.000  0 ==> 1
                                            338            1   0.333  0 --> 1
                                            342            1   0.500  0 ==> 1
                                            350            1   0.500  0 ==> 1
                                            356            1   0.333  0 ==> 1
node_138 --> node_137                       23             1   0.100  1 --> 0
                                            140            2   0.200  0 ==> 2
                                            142            1   0.125  0 ==> 1
node_137 --> node_136                       19             1   0.118  1 ==> 0
                                            35             1   0.143  1 ==> 0
                                            50             1   0.125  1 ==> 0
                                            128            1   0.091  1 ==> 0
                                            176            1   0.100  0 ==> 1
                                            191            1   0.067  0 --> 1
                                            214            1   0.500  0 --> 1
                                            237            1   0.167  0 --> 1
                                            260            1   0.250  0 --> 1
                                            295            1   0.500  1 --> 0
                                            297            1   0.167  1 --> 0
                                            313            1   0.333  0 --> 1
                                            314            1   1.000  0 --> 1
                                            325            1   0.250  0 --> 1
                                            331            1   0.250  0 --> 1
                                            334            1   0.143  0 --> 1
                                            341            1   0.500  0 --> 1
                                            345            1   0.100  0 --> 1
                                            352            1   1.000  0 --> 1
                                            354            1   0.250  0 --> 1
node_136 --> node_118                       4              1   0.100  1 ==> 0
                                            28             1   0.167  1 ==> 0
                                            63             1   0.100  0 ==> 1
                                            95             1   0.182  0 ==> 1
                                            101            1   0.154  0 ==> 1
                                            105            1   0.222  0 --> 1
                                            118            2   0.088  0 ==> 2
                                            137            1   0.333  1 ==> 0
node_118 --> node_117                       14             1   0.111  1 ==> 0
                                            93             1   1.000  0 ==> 1
                                            117            1   0.059  1 ==> 0
                                            144            1   0.133  1 ==> 2
                                            146            1   0.167  1 --> 0
                                            222            1   0.167  1 --> 0
                                            242            1   0.500  0 --> 1
                                            249            1   0.333  1 --> 2
                                            328            1   0.200  1 --> 0
                                            339            1   1.000  0 --> 1
                                            344            1   0.400  1 --> 2
node_117 --> node_114                       1              1   0.143  1 --> 0
                                            76             1   0.071  1 --> 0
                                            88             1   0.125  0 ==> 1
node_114 --> node_111                       17             1   0.111  0 ==> 1
                                            154            1   0.143  1 --> 0
                                            226            1   0.083  1 --> 0
node_111 --> node_110                       15             1   1.000  1 ==> 2
                                            260            1   0.250  1 ==> 0
node_110 --> node_108                       10             1   1.000  0 ==> 1
node_108 --> Rhinochelys pulchriceps        41             1   0.071  0 --> 1
                                            96             1   0.182  0 --> 1
                                            142            1   0.125  1 --> 0
                                            187            1   0.111  1 --> 0
node_108 --> Rhinochelys nammourensis       17             1   0.111  1 ==> 0
                                            213            1   0.250  1 --> 0
                                            219            1   0.250  1 --> 0
node_110 --> node_109                       98             1   0.071  1 ==> 0
node_109 --> Santanachelys gaffneyi         76             1   0.071  0 --> 1
                                            107            1   0.143  1 ==> 0
                                            150            1   0.167  1 ==> 0
                                            191            1   0.067  1 --> 0
                                            229            1   0.333  1 --> 0
                                            230            1   0.200  1 --> 0
                                            237            1   0.167  1 --> 0
                                            338            1   0.333  1 --> 0
                                            341            1   0.500  1 --> 0
node_109 --> Notochelone costata            68             1   0.133  1 ==> 0
                                            70             1   0.111  0 --> 1
                                            82             1   0.083  1 --> 0
                                            115            1   0.071  0 --> 1
                                            127            1   0.100  0 ==> 1
                                            134            2   0.100  2 --> 0
node_111 --> Chelosphargis advena           144            1   0.133  2 ==> 1
node_114 --> node_113                       77             1   0.154  2 --> 1
                                            163            1   0.111  0 ==> 1
node_113 --> Bouliachelys suteri            4              1   0.100  0 ==> 1
                                            9              1   0.333  1 ==> 0
                                            12             1   0.071  1 ==> 0
                                            77             1   0.154  1 ==> 0
                                            84             1   0.333  0 ==> 1
                                            97             1   0.071  0 --> 1
                                            124            1   0.111  0 --> 1
                                            135            1   0.500  0 ==> 1
                                            179            1   0.200  0 --> 1
node_113 --> node_112                       7              1   0.143  0 ==> 1
                                            20             1   1.000  0 ==> 1
                                            191            1   0.067  1 --> 0
                                            281            1   0.167  1 --> 0
node_112 --> Desmatochelys lowii            23             1   0.100  0 --> 1
                                            50             1   0.125  0 --> 1
                                            95             1   0.182  1 ==> 0
                                            97             1   0.071  0 --> 1
                                            127            1   0.100  0 --> 1
                                            130            1   0.100  1 --> 0
                                            133            1   0.133  0 --> 1
                                            176            1   0.100  1 --> 0
                                            200            1   0.333  0 ==> 1
                                            210            1   0.111  0 --> 1
                                            211            1   0.333  0 --> 1
                                            241            1   0.400  1 --> 2
node_112 --> Desmatochelys padillai         19             1   0.118  0 ==> 1
                                            41             1   0.071  0 --> 1
                                            101            1   0.154  1 ==> 2
                                            117            1   0.059  0 --> 1
                                            154            1   0.143  1 --> 0
node_117 --> node_116                       154            1   0.143  1 --> 0
                                            224            1   0.125  0 ==> 1
                                            247            1   1.000  0 ==> 1
node_116 --> Calcarichelys gemma            4              1   0.100  0 ==> 1
                                            98             1   0.071  1 ==> 0
                                            106            1   0.077  1 --> 0
                                            196            1   0.250  0 --> 1
node_116 --> node_115                       12             1   0.071  1 --> 0
                                            53             1   0.200  0 ==> 1
                                            66             1   0.077  1 --> 0
                                            68             1   0.133  1 --> 0
                                            95             1   0.182  1 --> 2
                                            100            2   0.182  0 --> 2
                                            104            1   0.143  0 ==> 1
                                            118            2   0.088  2 ==> 0
                                            176            1   0.100  1 ==> 0
                                            188            1   0.333  0 ==> 1
                                            215            1   0.500  0 ==> 1
                                            219            1   0.250  1 ==> 0
                                            241            1   0.400  1 ==> 2
                                            263            1   0.333  0 ==> 1
                                            332            1   0.375  2 --> 3
                                            336            1   0.500  0 --> 1
node_115 --> Protostega gigas               81             1   0.200  0 --> 1
                                            150            1   0.167  1 --> 0
                                            187            1   0.111  1 ==> 0
node_115 --> Archelon ischyros              16             1   0.125  1 --> 0
                                            45             1   0.250  0 ==> 1
                                            281            1   0.167  1 ==> 0
                                            319            1   0.091  0 ==> 1
node_118 --> Ocepechelon bouyai             1              1   0.143  1 --> 0
                                            3              1   0.250  1 ==> 0
                                            7              1   0.143  0 ==> 1
                                            16             1   0.125  1 --> 0
                                            39             1   0.091  0 ==> 1
                                            41             1   0.071  0 --> 1
                                            49             1   0.167  0 ==> 1
                                            59             1   0.061  1 ==> 0
                                            68             1   0.133  1 --> 0
                                            76             1   0.071  1 --> 0
                                            95             1   0.182  1 --> 2
                                            106            1   0.077  1 --> 0
                                            112            1   0.111  1 ==> 0
                                            130            1   0.100  1 ==> 0
node_136 --> node_135                       25             1   0.077  0 ==> 1
                                            29             1   0.111  0 --> 1
                                            56             1   0.200  0 ==> 1
                                            57             1   0.250  0 ==> 1
                                            58             1   0.250  0 --> 1
                                            69             1   0.143  0 ==> 1
                                            111            1   0.067  0 ==> 1
                                            121            1   0.125  0 ==> 1
                                            178            1   0.125  0 ==> 1
                                            196            1   0.250  0 --> 1
                                            216            1   1.000  0 ==> 1
                                            292            1   1.000  0 ==> 1
                                            293            1   0.333  0 ==> 1
                                            298            1   0.500  0 --> 1
node_135 --> node_133                       17             1   0.111  0 ==> 1
                                            66             1   0.077  1 --> 0
                                            68             1   0.133  1 ==> 2
                                            106            1   0.077  1 --> 0
node_133 --> node_132                       14             1   0.111  1 ==> 0
                                            16             1   0.125  1 --> 0
                                            45             1   0.250  0 ==> 1
                                            95             2   0.182  0 ==> 2
                                            101            2   0.154  0 ==> 2
                                            103            1   0.250  0 ==> 1
                                            127            1   0.100  0 ==> 1
node_132 --> node_130                       25             1   0.077  1 ==> 0
                                            104            1   0.143  0 --> 1
                                            115            1   0.071  0 --> 1
node_130 --> node_129                       117            1   0.059  1 ==> 0
                                            179            1   0.200  0 ==> 1
                                            262            1   1.000  0 --> 1
                                            328            1   0.200  1 --> 0
                                            347            1   0.143  1 --> 0
                                            348            1   1.000  0 --> 1
node_129 --> node_123                       59             1   0.061  1 --> 0
                                            176            1   0.100  1 --> 0
                                            330            1   0.100  1 ==> 0
node_123 --> node_120                       45             1   0.250  1 ==> 0
                                            50             1   0.125  0 ==> 1
                                            80             1   0.167  2 ==> 1
                                            188            1   0.333  0 ==> 1
                                            215            1   0.500  0 ==> 1
                                            224            1   0.125  0 ==> 1
                                            263            1   0.333  0 --> 1
node_120 --> node_119                       12             1   0.071  1 ==> 0
                                            28             1   0.167  1 ==> 0
                                            54             1   0.500  0 ==> 1
                                            56             1   0.200  1 ==> 0
                                            57             1   0.250  1 ==> 0
                                            66             1   0.077  0 ==> 1
                                            68             1   0.133  2 ==> 1
                                            69             1   0.143  1 ==> 0
                                            98             1   0.071  1 ==> 0
                                            100            2   0.182  0 ==> 2
                                            104            1   0.143  1 ==> 0
                                            111            1   0.067  1 ==> 0
                                            112            1   0.111  1 --> 0
                                            122            1   0.103  0 ==> 1
                                            151            1   0.111  0 ==> 1
                                            242            1   0.500  0 ==> 1
                                            294            1   0.250  1 ==> 0
                                            332            1   0.375  2 ==> 3
                                            333            1   1.000  0 ==> 1
node_119 --> Dermochelys coriacea           6              1   0.167  0 --> 1
                                            15             1   1.000  1 --> 0
                                            22             1   0.250  1 --> 0
                                            26             1   0.250  1 --> 0
                                            43             1   0.111  0 --> 1
                                            68             1   0.133  1 ==> 0
                                            72             1   0.167  0 --> 1
                                            82             1   0.083  1 --> 0
                                            88             1   0.125  0 --> 1
                                            96             1   0.182  0 ==> 1
                                            103            1   0.250  1 ==> 0
                                            121            1   0.125  1 ==> 0
                                            122            2   0.103  1 ==> 3
                                            126            1   0.167  0 --> 1
                                            137            1   0.333  1 ==> 0
                                            140            2   0.200  2 --> 0
                                            163            1   0.111  0 --> 1
                                            178            1   0.125  1 --> 0
                                            185            2   0.333  0 --> 2
                                            191            1   0.067  1 --> 0
                                            203            1   1.000  0 ==> 1
                                            206            1   0.500  0 ==> 1
                                            241            1   0.400  1 ==> 0
                                            243            1   0.500  0 --> 1
                                            338            1   0.333  1 --> 0
                                            344            1   0.400  1 --> 2
                                            353            1   0.500  0 ==> 1
node_119 --> Eosphargis breineri            59             1   0.061  0 ==> 1
                                            92             1   0.125  1 ==> 0
                                            138            1   0.500  0 ==> 1
                                            202            1   0.167  1 --> 0
node_120 --> Allopleuron hoffmanni          17             1   0.111  1 ==> 0
                                            26             1   0.250  1 --> 0
                                            43             1   0.111  0 --> 1
                                            77             1   0.154  2 ==> 1
                                            81             1   0.200  0 ==> 1
                                            85             1   0.200  0 ==> 1
                                            95             2   0.182  2 ==> 0
                                            97             1   0.071  0 --> 1
                                            130            1   0.100  1 ==> 0
                                            133            1   0.133  0 ==> 1
                                            165            1   0.111  1 ==> 0
                                            177            1   0.083  1 ==> 0
                                            187            1   0.111  1 ==> 0
                                            196            1   0.250  1 ==> 0
                                            226            1   0.083  1 --> 0
                                            319            1   0.091  0 --> 1
                                            346            1   0.167  0 --> 1
node_123 --> node_122                       175            1   0.250  0 ==> 1
                                            191            1   0.067  1 --> 0
node_122 --> Procolpochelys charlestonensis 30             1   0.167  1 --> 0
                                            100            1   0.182  0 --> 1
                                            102            1   0.091  1 --> 0
                                            199            1   0.167  0 ==> 1
                                            204            1   0.333  1 ==> 0
                                            213            1   0.250  1 ==> 0
                                            222            1   0.167  1 ==> 0
node_122 --> node_121                       326            1   0.167  1 --> 0
node_121 --> Erquelinnesia gosseleti        14             1   0.111  0 --> 1
                                            49             1   0.167  0 --> 1
                                            179            1   0.200  1 --> 0
                                            214            1   0.500  1 ==> 0
                                            230            1   0.200  1 ==> 0
                                            319            1   0.091  0 --> 1
                                            334            1   0.143  1 ==> 0
node_129 --> node_128                       6              1   0.167  0 ==> 1
                                            88             1   0.125  0 --> 1
                                            152            1   1.000  0 ==> 1
                                            217            1   0.500  2 ==> 1
                                            302            1   0.333  0 ==> 1
                                            336            1   0.500  0 ==> 1
                                            346            1   0.167  0 --> 1
                                            353            1   0.500  0 ==> 1
node_128 --> node_126                       8              1   1.000  0 ==> 1
                                            30             1   0.167  1 --> 0
                                            72             1   0.167  0 --> 1
                                            115            1   0.071  1 ==> 0
node_126 --> node_125                       234            1   1.000  0 ==> 1
                                            313            1   0.333  1 ==> 0
node_125 --> node_124                       70             1   0.111  0 --> 1
                                            146            1   0.167  1 ==> 0
                                            204            1   0.333  1 ==> 0
node_124 --> Lepidochelys olivacea          12             1   0.071  1 --> 0
                                            59             1   0.061  1 --> 0
                                            102            1   0.091  1 ==> 0
                                            134            1   0.100  2 ==> 1
                                            144            1   0.133  1 --> 2
                                            175            1   0.250  0 ==> 1
                                            184            1   0.125  0 --> 1
node_124 --> Lepidochelys kempii            30             1   0.167  0 ==> 1
                                            53             1   0.200  0 ==> 1
                                            59             1   0.061  1 --> 2
                                            104            1   0.143  1 ==> 0
                                            128            1   0.091  0 --> 1
                                            191            1   0.067  1 --> 0
node_125 --> Caretta caretta                12             1   0.071  1 --> 0
                                            59             1   0.061  1 --> 0
                                            61             1   0.200  0 ==> 1
                                            65             1   0.200  0 ==> 1
                                            100            1   0.182  0 ==> 1
                                            128            1   0.091  0 --> 1
                                            144            1   0.133  1 --> 2
                                            163            1   0.111  0 ==> 1
                                            176            1   0.100  1 --> 0
                                            184            1   0.125  0 --> 1
                                            207            1   0.400  1 --> 0
                                            223            1   0.250  1 ==> 0
node_126 --> Eretmochelys imbricata         59             1   0.061  1 --> 2
                                            70             1   0.111  0 --> 1
                                            118            1   0.088  0 ==> 1
                                            122            1   0.103  0 ==> 1
                                            134            2   0.100  2 ==> 0
                                            176            1   0.100  1 --> 0
                                            177            1   0.083  1 ==> 0
                                            191            1   0.067  1 --> 0
                                            226            1   0.083  1 ==> 0
                                            270            1   0.250  0 --> 1
node_128 --> node_127                       59             1   0.061  1 --> 2
                                            80             1   0.167  2 ==> 1
                                            180            1   0.167  1 ==> 0
                                            270            1   0.250  0 --> 1
node_127 --> Chelonia mydas                 100            2   0.182  0 ==> 2
                                            102            1   0.091  1 ==> 0
                                            103            1   0.250  1 ==> 0
                                            104            1   0.143  1 ==> 0
                                            117            1   0.059  0 ==> 1
                                            122            1   0.103  0 ==> 1
                                            126            1   0.167  0 ==> 1
                                            128            1   0.091  0 ==> 1
                                            134            2   0.100  2 ==> 0
                                            141            2   0.143  2 ==> 0
                                            217            1   0.500  1 ==> 0
node_127 --> Natator depressus              70             1   0.111  0 --> 1
                                            72             1   0.167  0 --> 1
                                            76             1   0.071  1 ==> 0
                                            144            1   0.133  1 ==> 2
                                            177            1   0.083  1 ==> 0
                                            184            1   0.125  0 ==> 1
                                            191            1   0.067  1 --> 0
                                            226            1   0.083  1 ==> 0
                                            355            1   0.333  0 ==> 1
node_130 --> Argillochelys cuneiceps        151            1   0.111  0 ==> 1
                                            156            1   0.111  1 ==> 0
node_132 --> node_131                       59             1   0.061  1 --> 0
                                            122            1   0.103  0 ==> 1
                                            142            1   0.125  1 --> 0
                                            191            1   0.067  1 --> 0
                                            237            1   0.167  1 ==> 0
                                            241            1   0.400  1 ==> 0
                                            355            1   0.333  0 --> 1
node_131 --> Puppigerus camperi             88             1   0.125  0 --> 1
                                            92             1   0.125  1 ==> 0
                                            102            1   0.091  1 ==> 0
                                            104            1   0.143  0 --> 1
                                            146            1   0.167  1 ==> 0
                                            151            1   0.111  0 ==> 1
                                            175            1   0.250  0 ==> 1
                                            212            1   0.143  1 ==> 0
                                            223            1   0.250  1 ==> 0
                                            260            1   0.250  1 ==> 0
                                            294            1   0.250  1 --> 0
                                            326            1   0.167  1 --> 0
node_131 --> Eochelone brabantica           56             1   0.200  1 ==> 0
                                            57             1   0.250  1 ==> 0
                                            58             1   0.250  1 ==> 0
                                            66             1   0.077  0 ==> 1
                                            68             1   0.133  2 ==> 1
                                            122            1   0.103  1 ==> 2
                                            134            2   0.100  2 ==> 0
                                            140            1   0.200  2 ==> 1
                                            176            1   0.100  1 ==> 0
                                            330            1   0.100  1 ==> 0
node_133 --> Cabindachelys landanensis      22             1   0.250  1 ==> 2
                                            59             1   0.061  1 --> 0
                                            88             1   0.125  0 --> 1
                                            142            1   0.125  1 --> 0
                                            190            1   0.125  0 --> 1
node_135 --> node_134                       190            1   0.125  0 --> 1
                                            195            1   0.250  1 ==> 0
                                            200            1   0.333  0 ==> 1
                                            226            1   0.083  1 ==> 0
node_134 --> Peritresius martini            230            1   0.200  1 ==> 0
                                            279            1   0.200  0 ==> 1
                                            297            1   0.167  0 ==> 1
                                            319            1   0.091  0 ==> 1
node_134 --> Ctenochelys                    6              1   0.167  0 --> 1
                                            67             1   0.167  0 --> 1
                                            97             1   0.071  0 --> 1
                                            115            1   0.071  0 --> 1
                                            140            1   0.200  2 --> 1
                                            163            1   0.111  0 --> 1
                                            164            1   0.500  0 --> 1
                                            179            1   0.200  0 --> 1
                                            217            2   0.500  2 ==> 0
                                            286            1   0.667  1 --> 0
                                            316            1   0.500  1 --> 0
                                            332            2   0.375  2 --> 0
                                            355            1   0.333  0 --> 1
node_137 --> Nichollsemys baieri            66             1   0.077  1 --> 0
                                            88             1   0.125  0 ==> 1
                                            105            1   0.222  0 --> 1
                                            127            1   0.100  0 ==> 1
                                            187            1   0.111  1 --> 0
node_138 --> Toxochelys latiremis           1              1   0.143  1 --> 0
                                            39             1   0.091  0 --> 1
                                            58             1   0.250  0 --> 1
                                            66             1   0.077  1 --> 0
                                            117            1   0.059  1 ==> 0
                                            174            1   0.167  0 ==> 1
                                            184            1   0.125  0 ==> 1
                                            187            1   0.111  1 --> 0
                                            196            1   0.250  0 --> 1
                                            200            1   0.333  0 ==> 1
                                            275            1   0.500  0 ==> 1
                                            277            1   0.333  0 ==> 1
                                            278            1   0.250  0 ==> 1
                                            298            1   0.500  0 --> 1
                                            306            1   0.200  1 ==> 0
node_141 --> node_140                       39             1   0.091  0 --> 1
                                            136            1   0.333  0 ==> 1
                                            143            1   0.091  0 ==> 1
                                            149            1   0.222  2 ==> 1
                                            253            1   0.200  1 --> 0
node_140 --> Judithemys sukhanovi           66             1   0.077  1 --> 2
                                            305            1   0.333  1 --> 2
node_140 --> node_139                       35             1   0.143  1 ==> 2
                                            76             1   0.071  1 ==> 0
                                            151            1   0.111  0 --> 1
node_139 --> Kirgizemys hoburensis          1              1   0.143  1 --> 0
                                            16             1   0.125  1 --> 0
                                            24             1   0.167  0 --> 1
                                            41             1   0.071  0 ==> 1
                                            59             1   0.061  1 ==> 0
                                            66             1   0.077  1 --> 2
                                            80             1   0.167  2 ==> 1
                                            91             1   0.286  2 --> 1
                                            109            1   0.167  2 --> 1
                                            115            1   0.071  0 --> 1
                                            156            1   0.111  1 --> 0
                                            165            1   0.111  1 ==> 0
                                            205            1   0.250  0 --> 1
                                            278            1   0.250  0 --> 1
node_139 --> Kirgizemys dmitrievi           14             1   0.111  1 ==> 0
                                            62             1   0.667  1 ==> 0
                                            98             1   0.071  1 --> 0
                                            142            1   0.125  0 ==> 1
                                            163            1   0.111  0 ==> 1
                                            181            1   0.143  1 --> 0
node_149 --> node_148                       151            1   0.111  0 --> 1
                                            156            1   0.111  1 ==> 0
                                            181            1   0.143  1 --> 0
                                            197            1   1.000  0 ==> 1
                                            330            1   0.100  0 --> 1
node_148 --> node_143                       35             1   0.143  1 --> 0
                                            82             1   0.083  0 ==> 1
                                            249            2   0.333  0 ==> 2
                                            276            1   0.500  0 ==> 1
node_143 --> node_142                       12             1   0.071  1 ==> 0
                                            36             1   0.200  1 ==> 0
                                            53             1   0.200  0 ==> 1
                                            78             1   0.200  1 ==> 2
                                            96             1   0.182  1 ==> 0
                                            101            2   0.154  2 ==> 0
                                            115            1   0.071  0 ==> 1
                                            127            1   0.100  0 --> 1
                                            176            1   0.100  0 --> 1
                                            179            1   0.200  0 --> 1
                                            202            1   0.167  1 --> 0
                                            212            1   0.143  0 ==> 1
                                            226            1   0.083  1 --> 0
                                            236            1   0.143  0 ==> 1
                                            246            1   0.500  1 ==> 2
                                            252            1   0.200  0 --> 1
                                            260            1   0.250  0 ==> 1
                                            261            1   0.333  0 ==> 1
                                            277            1   0.333  0 ==> 1
                                            305            1   0.333  1 --> 2
                                            306            1   0.200  1 --> 0
                                            319            1   0.091  1 --> 0
node_142 --> Chelydra serpentina            9              1   0.333  1 ==> 0
                                            25             1   0.077  0 ==> 1
                                            29             1   0.111  1 ==> 0
                                            118            1   0.088  1 ==> 0
                                            143            1   0.091  0 ==> 1
                                            198            1   1.000  1 ==> 2
                                            222            1   0.167  1 ==> 2
                                            272            1   0.143  0 --> 1
node_142 --> Macrochelys temminckii         41             1   0.071  1 --> 0
                                            59             1   0.061  1 ==> 0
                                            66             1   0.077  1 ==> 0
                                            85             1   0.200  0 ==> 1
                                            125            1   0.200  1 --> 0
                                            141            1   0.143  1 ==> 0
                                            144            1   0.133  0 ==> 1
                                            151            1   0.111  1 ==> 0
                                            156            1   0.111  0 ==> 1
                                            222            1   0.167  1 --> 0
                                            227            1   0.500  1 ==> 0
                                            258            1   0.143  0 --> 1
                                            304            1   0.667  1 ==> 2
                                            326            1   0.167  1 --> 0
                                            349            1   0.333  0 --> 1
node_143 --> Emarginachelys cretacea        30             1   0.167  1 ==> 0
                                            41             1   0.071  1 --> 0
                                            59             1   0.061  1 ==> 2
                                            60             1   0.333  0 --> 1
                                            68             1   0.133  0 --> 1
                                            109            1   0.167  2 ==> 1
                                            111            1   0.067  0 ==> 1
                                            125            1   0.200  1 --> 0
                                            190            1   0.125  0 --> 1
                                            191            1   0.067  0 --> 1
                                            324            1   0.250  0 ==> 1
                                            345            1   0.100  0 ==> 1
node_148 --> node_147                       22             1   0.250  1 ==> 2
                                            23             1   0.100  1 ==> 0
                                            55             1   0.200  0 ==> 1
                                            68             1   0.133  0 --> 1
                                            118            1   0.088  1 ==> 2
                                            208            1   0.111  0 ==> 1
                                            222            1   0.167  1 --> 0
                                            235            1   0.091  1 ==> 0
                                            273            1   1.000  0 ==> 1
                                            325            1   0.250  0 --> 1
                                            326            1   0.167  1 --> 0
node_147 --> node_145                       12             1   0.071  1 ==> 0
                                            18             1   0.167  0 ==> 1
                                            27             1   0.333  0 ==> 1
                                            33             1   0.250  0 ==> 1
                                            35             1   0.143  1 --> 0
                                            59             1   0.061  1 ==> 0
                                            133            1   0.133  0 ==> 1
                                            159            1   1.000  0 --> 1
                                            185            1   0.333  0 --> 1
                                            190            1   0.125  0 --> 1
                                            191            1   0.067  0 --> 1
                                            207            1   0.400  1 ==> 2
                                            238            1   0.500  0 ==> 1
                                            239            1   1.000  0 --> 1
                                            253            1   0.200  1 ==> 2
                                            258            1   0.143  0 --> 1
                                            275            1   0.500  0 ==> 1
                                            279            1   0.200  0 ==> 1
                                            288            1   0.500  2 --> 1
                                            300            1   1.000  0 ==> 1
                                            323            1   0.500  0 --> 1
                                            324            1   0.250  0 ==> 1
                                            328            1   0.200  1 --> 0
node_145 --> node_144                       25             1   0.077  0 ==> 1
                                            186            1   0.167  0 ==> 1
                                            209            1   0.500  0 ==> 1
                                            210            1   0.111  0 --> 1
                                            243            1   0.500  0 ==> 1
                                            270            1   0.250  0 ==> 1
                                            271            1   1.000  0 ==> 1
node_144 --> Sternotherus odoratus          68             1   0.133  1 --> 2
                                            69             1   0.143  0 --> 1
                                            78             1   0.200  1 --> 2
                                            98             1   0.071  1 ==> 0
                                            100            1   0.182  0 ==> 1
                                            117            1   0.059  1 ==> 0
                                            118            2   0.088  2 ==> 0
                                            122            2   0.103  0 --> 2
                                            130            1   0.100  1 ==> 0
                                            139            1   0.333  0 ==> 1
                                            177            1   0.083  1 ==> 0
                                            182            1   0.111  0 --> 1
                                            211            1   0.333  0 ==> 1
                                            345            1   0.100  0 --> 1
node_144 --> Kinosternon subrubrum          43             1   0.111  0 --> 1
                                            53             1   0.200  0 ==> 1
                                            102            1   0.091  1 --> 0
                                            112            1   0.111  1 ==> 0
                                            116            1   0.333  0 ==> 1
                                            127            1   0.100  0 ==> 1
                                            143            1   0.091  0 ==> 1
                                            161            1   0.250  1 ==> 0
                                            183            1   0.167  0 ==> 1
                                            208            1   0.111  1 ==> 0
                                            326            1   0.167  0 ==> 1
node_145 --> Staurotypus salvinii           39             1   0.091  0 ==> 1
                                            43             1   0.111  0 --> 1
                                            50             1   0.125  1 ==> 0
                                            68             1   0.133  1 --> 2
                                            69             1   0.143  0 --> 1
                                            78             1   0.200  1 --> 2
                                            82             1   0.083  0 ==> 1
                                            102            1   0.091  1 --> 0
                                            107            1   0.143  0 ==> 1
                                            122            2   0.103  0 --> 2
                                            124            1   0.111  0 --> 1
                                            141            1   0.143  1 ==> 0
                                            182            1   0.111  0 --> 1
                                            319            1   0.091  1 --> 0
node_147 --> node_146                       59             1   0.061  1 ==> 2
                                            80             1   0.167  2 ==> 1
                                            98             1   0.071  1 ==> 0
                                            158            1   1.000  0 ==> 1
                                            177            1   0.083  1 ==> 0
                                            178            1   0.125  0 ==> 1
                                            248            1   0.200  1 ==> 0
                                            251            1   0.143  0 ==> 1
node_146 --> Dermatemys mawii               65             1   0.200  0 ==> 1
                                            106            1   0.077  1 ==> 0
                                            117            1   0.059  1 ==> 0
                                            124            1   0.111  0 --> 1
                                            128            1   0.091  1 --> 0
                                            141            1   0.143  1 ==> 0
                                            182            1   0.111  0 --> 1
                                            185            1   0.333  0 --> 1
                                            210            1   0.111  0 --> 1
                                            259            1   0.250  0 ==> 1
                                            270            1   0.250  0 ==> 1
                                            287            1   0.333  1 ==> 0
node_146 --> Baptemys wyomingensis          41             1   0.071  1 --> 0
                                            60             1   0.333  0 --> 1
                                            121            1   0.125  0 ==> 1
                                            122            2   0.103  0 --> 2
                                            144            1   0.133  0 ==> 1
                                            151            1   0.111  1 ==> 0
                                            156            1   0.111  0 ==> 1
                                            174            1   0.167  0 ==> 1
                                            186            1   0.167  0 ==> 1
                                            190            1   0.125  0 --> 1
                                            191            1   0.067  0 --> 1
                                            257            1   0.273  0 ==> 1
                                            272            1   0.143  0 --> 1
                                            323            1   0.500  0 --> 1
node_156 --> node_155                       98             1   0.071  1 ==> 0
                                            151            1   0.111  0 --> 1
                                            259            1   0.250  0 ==> 1
                                            289            1   0.500  0 ==> 1
node_155 --> node_151                       118            1   0.088  1 --> 2
                                            226            1   0.083  1 ==> 0
                                            345            1   0.100  0 ==> 1
node_151 --> node_150                       106            1   0.077  1 ==> 0
                                            123            1   0.167  0 ==> 1
                                            156            1   0.111  1 ==> 0
                                            199            1   0.167  0 --> 1
                                            222            1   0.167  1 --> 0
                                            330            1   0.100  0 --> 1
node_150 --> Chrysemys picta                23             1   0.100  1 ==> 0
                                            39             1   0.091  0 ==> 1
                                            59             1   0.061  1 ==> 2
                                            66             1   0.077  1 ==> 2
                                            69             1   0.143  0 ==> 1
                                            80             1   0.167  1 --> 2
                                            115            1   0.071  0 ==> 1
                                            117            1   0.059  1 --> 0
                                            122            1   0.103  0 ==> 1
                                            124            1   0.111  0 ==> 1
                                            128            1   0.091  1 ==> 0
                                            178            1   0.125  0 --> 1
                                            182            1   0.111  0 --> 1
                                            235            1   0.091  1 ==> 0
                                            251            1   0.143  0 ==> 1
                                            257            1   0.273  0 ==> 1
                                            274            1   0.250  0 ==> 1
                                            279            1   0.200  0 --> 1
                                            290            1   1.000  0 ==> 1
node_150 --> Emys orbicularis               12             1   0.071  1 --> 0
                                            24             1   0.167  0 --> 1
                                            29             1   0.111  1 ==> 0
                                            59             1   0.061  1 ==> 0
                                            66             1   0.077  1 ==> 0
                                            73             1   0.200  1 ==> 0
                                            92             1   0.125  1 ==> 0
                                            143            1   0.091  0 ==> 1
                                            146            1   0.167  0 ==> 1
                                            238            1   0.500  0 ==> 1
                                            258            1   0.143  0 --> 1
                                            259            1   0.250  1 ==> 0
                                            272            1   0.143  0 ==> 1
                                            347            1   0.143  1 --> 0
node_151 --> Platysternon megacephalum      12             1   0.071  1 --> 0
                                            17             1   0.111  0 ==> 1
                                            19             2   0.118  2 ==> 0
                                            33             1   0.250  0 ==> 1
                                            35             1   0.143  1 ==> 0
                                            36             1   0.200  1 ==> 0
                                            41             1   0.071  1 ==> 0
                                            44             1   0.333  0 ==> 1
                                            53             1   0.200  0 ==> 1
                                            76             1   0.071  1 ==> 0
                                            78             1   0.200  1 ==> 2
                                            96             1   0.182  1 ==> 0
                                            102            1   0.091  1 ==> 0
                                            103            1   0.250  0 ==> 1
                                            111            1   0.067  0 ==> 1
                                            117            1   0.059  1 --> 0
                                            126            1   0.167  0 ==> 1
                                            127            1   0.100  0 ==> 1
                                            140            2   0.200  0 ==> 2
                                            141            1   0.143  1 ==> 0
                                            144            1   0.133  0 ==> 1
                                            161            1   0.250  1 ==> 0
                                            165            1   0.111  0 ==> 1
                                            183            1   0.167  0 ==> 1
                                            186            1   0.167  0 ==> 1
                                            202            1   0.167  1 ==> 0
                                            208            1   0.111  0 ==> 1
                                            252            1   0.200  0 ==> 1
                                            258            2   0.143  0 ==> 2
                                            282            1   0.143  1 ==> 0
                                            297            1   0.167  1 ==> 0
                                            305            1   0.333  1 ==> 2
                                            306            1   0.200  1 ==> 0
                                            319            1   0.091  1 --> 0
node_155 --> node_154                       24             1   0.167  0 --> 1
                                            66             1   0.077  1 ==> 2
                                            67             1   0.167  0 ==> 1
                                            73             1   0.200  1 ==> 0
                                            157            1   0.250  0 ==> 1
                                            181            1   0.143  1 --> 0
                                            199            1   0.167  0 --> 1
                                            235            1   0.091  1 ==> 0
                                            250            1   0.500  1 ==> 0
                                            251            1   0.143  0 ==> 1
                                            274            1   0.250  0 ==> 1
                                            279            1   0.200  0 --> 1
node_154 --> Geoclemys hamiltonii           12             1   0.071  1 --> 0
                                            18             1   0.167  0 --> 1
                                            27             1   0.333  0 ==> 1
                                            35             1   0.143  1 ==> 0
                                            43             1   0.111  0 ==> 1
                                            59             1   0.061  1 ==> 0
                                            68             1   0.133  0 ==> 1
                                            69             1   0.143  0 ==> 1
                                            80             1   0.167  1 --> 2
                                            117            1   0.059  1 --> 0
                                            118            1   0.088  1 --> 2
                                            122            3   0.103  0 ==> 3
                                            123            1   0.167  0 ==> 1
                                            178            1   0.125  0 --> 1
                                            182            1   0.111  0 --> 1
                                            190            1   0.125  0 ==> 1
                                            191            1   0.067  0 ==> 1
                                            208            1   0.111  0 ==> 1
                                            257            1   0.273  0 --> 1
                                            258            1   0.143  0 --> 1
                                            272            1   0.143  0 ==> 1
                                            330            1   0.100  0 --> 1
                                            334            1   0.143  0 ==> 1
                                            354            1   0.250  0 --> 1
node_154 --> node_153                       28             1   0.167  1 ==> 0
                                            59             1   0.061  1 ==> 2
                                            77             1   0.154  2 ==> 1
                                            78             1   0.200  1 ==> 2
                                            118            1   0.088  1 ==> 0
                                            143            1   0.091  0 ==> 1
                                            156            1   0.111  1 ==> 0
                                            180            1   0.167  1 --> 0
                                            202            1   0.167  1 ==> 0
                                            253            1   0.200  1 ==> 0
node_153 --> node_152                       18             1   0.167  0 --> 1
                                            76             1   0.071  1 ==> 0
node_152 --> Testudo hermanni               43             1   0.111  0 ==> 1
                                            67             1   0.167  1 ==> 0
                                            102            1   0.091  1 ==> 0
                                            106            1   0.077  1 --> 0
                                            115            1   0.071  0 ==> 1
                                            123            1   0.167  0 ==> 1
                                            185            1   0.333  0 ==> 1
                                            218            1   0.500  0 --> 1
                                            330            1   0.100  0 --> 1
                                            340            1   0.333  1 --> 0
                                            349            1   0.333  0 --> 1
node_152 --> Chelonoidis sp.                14             1   0.111  0 ==> 1
                                            41             1   0.071  1 ==> 0
                                            97             1   0.071  1 --> 0
                                            107            1   0.143  0 --> 1
                                            133            2   0.133  0 --> 2
                                            163            1   0.111  0 ==> 1
                                            199            1   0.167  1 ==> 0
                                            208            1   0.111  0 ==> 1
                                            226            1   0.083  1 ==> 0
                                            235            1   0.091  0 ==> 1
                                            250            1   0.500  0 ==> 1
                                            251            1   0.143  1 ==> 0
                                            252            1   0.200  0 ==> 1
                                            258            2   0.143  0 ==> 2
                                            274            1   0.250  1 ==> 0
                                            279            1   0.200  1 ==> 0
                                            282            1   0.143  1 ==> 0
                                            297            1   0.167  1 ==> 0
                                            305            1   0.333  1 ==> 2
                                            306            1   0.200  1 ==> 0
                                            319            1   0.091  1 ==> 0
node_153 --> Gopherus polyphemus            22             1   0.250  1 ==> 2
                                            23             1   0.100  1 ==> 0
                                            55             1   0.200  0 ==> 1
                                            72             1   0.167  0 ==> 1
                                            97             1   0.071  1 --> 0
                                            104            1   0.143  0 ==> 1
                                            106            1   0.077  1 --> 0
                                            126            1   0.167  0 ==> 1
                                            128            1   0.091  1 ==> 0
                                            133            2   0.133  0 --> 2
                                            141            1   0.143  1 ==> 0
                                            178            1   0.125  0 --> 1
                                            182            1   0.111  0 --> 1
                                            218            1   0.500  0 --> 1
                                            257            1   0.273  0 --> 1
                                            340            1   0.333  1 --> 0
                                            349            1   0.333  0 --> 1
node_163 --> node_162                       18             1   0.167  0 ==> 1
                                            22             1   0.250  1 ==> 2
                                            23             1   0.100  1 ==> 0
                                            39             1   0.091  0 ==> 1
                                            55             1   0.200  0 ==> 1
                                            80             1   0.167  1 --> 2
                                            182            1   0.111  0 --> 1
                                            186            1   0.167  0 ==> 1
                                            287            1   0.333  1 ==> 0
                                            324            1   0.250  0 ==> 1
node_162 --> node_161                       6              1   0.167  0 ==> 1
                                            25             1   0.077  0 --> 1
                                            35             1   0.143  1 ==> 0
                                            49             1   0.167  0 ==> 1
                                            50             1   0.125  1 ==> 0
                                            63             1   0.100  0 ==> 1
                                            65             1   0.200  0 ==> 1
                                            72             1   0.167  0 ==> 1
                                            76             1   0.071  0 --> 1
                                            78             1   0.200  1 ==> 2
                                            96             1   0.182  1 ==> 2
                                            100            1   0.182  0 ==> 1
                                            105            1   0.222  0 ==> 1
                                            114            1   1.000  0 ==> 1
                                            115            1   0.071  0 ==> 1
                                            125            1   0.200  1 --> 0
                                            127            1   0.100  0 --> 1
                                            134            1   0.100  0 ==> 1
                                            192            1   0.200  0 ==> 1
                                            193            1   0.500  1 --> 2
                                            210            1   0.111  0 --> 1
                                            224            1   0.125  0 --> 1
                                            263            1   0.333  0 ==> 1
                                            319            1   0.091  1 --> 0
                                            325            1   0.250  0 ==> 1
                                            328            1   0.200  1 ==> 0
                                            334            1   0.143  0 ==> 1
                                            343            1   0.500  0 ==> 1
                                            345            1   0.100  0 ==> 1
node_161 --> node_159                       14             1   0.111  0 ==> 1
                                            27             1   0.333  0 ==> 1
                                            31             1   0.500  0 ==> 1
                                            41             1   0.071  1 ==> 0
                                            43             1   0.111  0 ==> 1
                                            51             1   1.000  0 ==> 1
                                            52             1   1.000  0 ==> 1
                                            61             1   0.200  0 ==> 1
                                            66             1   0.077  1 --> 2
                                            81             1   0.200  0 ==> 1
                                            106            1   0.077  1 ==> 0
                                            111            1   0.067  1 --> 0
                                            150            1   0.167  1 ==> 0
                                            188            1   0.333  0 ==> 1
                                            206            1   0.500  0 ==> 1
                                            221            1   1.000  0 ==> 1
                                            236            1   0.143  0 ==> 1
                                            237            1   0.167  0 ==> 1
                                            246            2   0.500  1 ==> 3
                                            248            1   0.200  0 ==> 1
                                            249            3   0.333  0 ==> 3
                                            252            1   0.200  0 ==> 1
                                            286            1   0.667  1 ==> 2
                                            330            1   0.100  0 --> 1
                                            331            1   0.250  0 ==> 1
                                            351            1   0.500  0 ==> 1
node_159 --> node_158                       177            1   0.083  0 --> 1
                                            180            1   0.167  1 --> 0
                                            183            1   0.167  0 --> 1
                                            212            1   0.143  0 ==> 1
                                            213            1   0.250  0 --> 1
node_158 --> node_157                       165            1   0.111  0 --> 1
node_157 --> Apalone spinifera              97             1   0.071  1 --> 0
                                            324            1   0.250  1 --> 0
                                            347            1   0.143  1 --> 0
node_158 --> Pelodiscus sinensis            59             1   0.061  1 --> 0
                                            124            1   0.111  0 ==> 1
node_159 --> Lissemys punctata              30             1   0.167  1 ==> 0
                                            59             1   0.061  1 --> 0
                                            70             1   0.111  1 ==> 0
                                            102            1   0.091  1 ==> 0
                                            105            1   0.222  1 ==> 2
                                            166            1   1.000  1 ==> 0
                                            186            1   0.167  1 ==> 0
node_161 --> node_160                       77             1   0.154  2 ==> 1
                                            86             1   1.000  0 ==> 1
                                            118            1   0.088  1 ==> 2
                                            121            1   0.125  0 --> 1
                                            122            3   0.103  0 ==> 3
                                            126            1   0.167  0 ==> 1
                                            139            1   0.333  0 ==> 1
node_160 --> Carettochelys insculpta        33             1   0.250  0 --> 1
                                            66             1   0.077  1 --> 0
                                            67             1   0.167  0 --> 1
                                            77             1   0.154  1 ==> 0
                                            111            1   0.067  1 --> 0
                                            178            1   0.125  0 --> 1
                                            183            1   0.167  0 --> 1
                                            189            1   1.000  0 --> 1
                                            195            1   0.250  1 --> 0
                                            207            1   0.400  1 --> 0
                                            222            1   0.167  1 --> 0
                                            253            1   0.200  1 --> 2
                                            258            1   0.143  0 --> 1
                                            343            1   0.500  1 --> 2
                                            344            1   0.400  1 --> 2
                                            346            1   0.167  0 --> 1
                                            347            1   0.143  1 --> 0
                                            356            1   0.333  0 --> 1
node_160 --> Allaeochelys libyca            128            1   0.091  1 ==> 0
node_162 --> Adocus beatus                  59             1   0.061  1 ==> 2
                                            60             1   0.333  0 --> 1
                                            66             1   0.077  1 --> 2
                                            82             1   0.083  0 ==> 1
                                            121            1   0.125  0 --> 1
                                            144            1   0.133  0 ==> 1
                                            149            1   0.222  2 ==> 1
                                            178            1   0.125  0 --> 1
                                            199            1   0.167  0 --> 1
                                            201            1   1.000  0 ==> 1
                                            233            1   0.250  0 --> 1
                                            235            1   0.091  1 ==> 0
                                            253            1   0.200  1 ==> 0
                                            264            1   0.500  0 --> 1
                                            272            1   0.143  0 --> 1
                                            274            1   0.250  0 --> 1
                                            282            1   0.143  0 --> 1
                                            286            1   0.667  1 ==> 0
                                            297            1   0.167  0 --> 1
node_171 --> node_170                       5              1   0.500  0 ==> 1
                                            6              1   0.167  0 ==> 1
                                            42             1   1.000  0 ==> 1
                                            66             1   0.077  1 --> 0
                                            71             1   1.000  0 ==> 1
                                            80             1   0.167  1 ==> 0
                                            88             1   0.125  0 ==> 1
                                            92             1   0.125  1 --> 0
                                            94             1   1.000  0 ==> 1
                                            98             1   0.071  1 ==> 0
                                            106            1   0.077  1 ==> 0
                                            108            1   1.000  1 ==> 2
                                            109            2   0.167  2 ==> 0
                                            134            1   0.100  0 ==> 1
                                            160            1   0.500  0 ==> 1
                                            193            2   0.500  1 ==> 3
                                            199            1   0.167  0 --> 1
                                            210            1   0.111  0 --> 1
                                            222            1   0.167  1 --> 0
                                            251            1   0.143  0 ==> 1
                                            259            1   0.250  0 ==> 1
                                            265            1   0.333  0 ==> 1
                                            284            1   0.333  0 ==> 1
                                            318            1   1.000  0 ==> 1
                                            319            1   0.091  1 --> 0
                                            328            1   0.200  1 ==> 0
                                            330            1   0.100  0 --> 1
node_170 --> node_167                       7              1   0.143  0 ==> 1
                                            59             1   0.061  1 --> 0
                                            73             1   0.200  1 ==> 0
                                            125            1   0.200  1 ==> 2
                                            129            1   0.500  1 --> 2
                                            153            1   0.500  0 ==> 1
                                            156            1   0.111  1 ==> 0
                                            174            1   0.167  0 ==> 1
                                            177            1   0.083  0 ==> 1
                                            192            1   0.200  0 ==> 1
                                            296            1   0.500  0 ==> 1
node_167 --> node_166                       2              1   0.125  0 --> 1
                                            4              1   0.100  1 ==> 0
                                            32             1   1.000  0 ==> 1
                                            35             1   0.143  1 ==> 2
                                            78             2   0.200  1 ==> 3
                                            118            1   0.088  1 ==> 2
                                            187            1   0.111  1 ==> 0
                                            235            1   0.091  1 --> 0
                                            288            1   0.500  2 ==> 3
                                            289            1   0.500  0 ==> 1
                                            311            1   0.250  0 --> 1
node_166 --> node_164                       16             1   0.125  1 --> 0
                                            112            1   0.111  1 --> 0
                                            116            1   0.333  0 --> 1
                                            118            1   0.088  2 ==> 3
                                            119            2   0.400  0 --> 2
                                            122            1   0.103  0 --> 1
                                            165            1   0.111  1 ==> 0
                                            257            1   0.273  0 --> 1
node_164 --> Chelus fimbriatus              6              1   0.167  1 ==> 0
                                            23             1   0.100  1 ==> 0
                                            49             1   0.167  0 ==> 1
                                            130            1   0.100  1 ==> 0
                                            150            1   0.167  1 ==> 0
                                            161            1   0.250  1 ==> 0
                                            190            1   0.125  0 ==> 1
                                            191            1   0.067  0 ==> 1
                                            202            1   0.167  1 ==> 0
                                            210            1   0.111  1 ==> 0
                                            226            1   0.083  1 ==> 0
                                            257            2   0.273  1 ==> 3
                                            258            1   0.143  0 --> 1
                                            267            2   0.667  0 ==> 2
                                            269            1   0.500  0 ==> 1
                                            272            1   0.143  0 ==> 1
                                            282            1   0.143  0 ==> 1
                                            283            1   0.333  0 ==> 1
                                            345            1   0.100  0 --> 1
node_164 --> Phrynops geoffroanus           1              1   0.143  1 --> 0
                                            25             1   0.077  0 ==> 1
                                            105            1   0.222  0 ==> 1
                                            143            1   0.091  0 ==> 1
                                            155            1   0.250  1 --> 0
                                            184            1   0.125  0 --> 1
                                            192            1   0.200  1 ==> 0
                                            205            1   0.250  0 ==> 1
                                            296            1   0.500  1 ==> 0
node_166 --> node_165                       1              1   0.143  1 --> 0
                                            209            1   0.500  0 ==> 1
                                            211            1   0.333  0 ==> 1
                                            345            1   0.100  0 --> 1
                                            347            1   0.143  1 ==> 0
node_165 --> Elseya dentata                 16             1   0.125  1 --> 0
                                            17             1   0.111  0 ==> 1
                                            19             2   0.118  2 ==> 0
                                            24             1   0.167  0 ==> 1
                                            25             1   0.077  0 ==> 1
                                            59             2   0.061  0 ==> 2
                                            61             1   0.200  0 ==> 1
                                            174            1   0.167  1 ==> 0
                                            176            1   0.100  0 ==> 1
                                            177            1   0.083  1 ==> 0
                                            184            1   0.125  0 --> 1
                                            185            1   0.333  0 ==> 1
                                            224            1   0.125  0 --> 1
                                            253            1   0.200  1 ==> 0
                                            257            1   0.273  0 --> 1
                                            334            1   0.143  0 ==> 1
                                            346            1   0.167  0 ==> 1
node_165 --> Chelodina longicollis          13             1   1.000  0 ==> 1
                                            83             1   0.500  0 ==> 1
                                            105            1   0.222  0 ==> 1
                                            112            1   0.111  1 --> 0
                                            116            1   0.333  0 --> 1
                                            119            2   0.400  0 --> 2
                                            130            1   0.100  1 ==> 0
                                            155            1   0.250  1 --> 0
                                            181            1   0.143  1 ==> 0
                                            258            1   0.143  0 --> 1
                                            267            1   0.667  0 ==> 1
                                            331            1   0.250  0 --> 1
node_167 --> Araripemys barretoi            39             1   0.091  0 ==> 1
                                            63             1   0.100  0 --> 1
                                            74             1   0.333  0 ==> 1
                                            96             1   0.182  1 ==> 2
                                            97             1   0.071  0 ==> 1
                                            117            1   0.059  1 ==> 0
                                            118            1   0.088  1 --> 0
                                            122            1   0.103  0 --> 1
                                            155            1   0.250  1 --> 0
                                            181            1   0.143  1 ==> 0
                                            190            1   0.125  0 ==> 1
                                            191            1   0.067  0 ==> 1
                                            193            1   0.500  3 ==> 4
                                            208            1   0.111  1 ==> 0
                                            212            1   0.143  0 ==> 1
                                            224            1   0.125  0 --> 1
                                            232            1   0.500  0 ==> 1
                                            236            1   0.143  0 ==> 1
                                            237            1   0.167  0 ==> 1
                                            240            1   0.250  1 --> 0
                                            248            1   0.200  0 ==> 1
                                            249            1   0.333  0 ==> 1
                                            258            1   0.143  0 --> 1
                                            266            1   0.500  0 ==> 1
                                            276            1   0.500  0 ==> 1
                                            288            2   0.500  2 --> 0
                                            346            1   0.167  0 ==> 1
node_170 --> node_169                       22             1   0.250  1 ==> 2
                                            55             1   0.200  0 ==> 1
                                            63             1   0.100  0 --> 1
                                            78             1   0.200  1 --> 2
                                            83             1   0.500  0 ==> 1
node_169 --> node_168                       59             1   0.061  1 ==> 2
                                            62             1   0.667  1 ==> 2
                                            74             1   0.333  0 ==> 1
                                            78             1   0.200  2 ==> 3
                                            129            1   0.500  1 --> 2
                                            165            1   0.111  1 ==> 0
                                            182            1   0.111  0 --> 1
                                            224            1   0.125  0 --> 1
                                            235            1   0.091  1 --> 0
                                            240            1   0.250  1 --> 0
                                            254            1   0.333  1 --> 0
                                            256            1   0.500  0 --> 1
                                            257            1   0.273  0 --> 1
                                            288            2   0.500  2 --> 0
                                            334            1   0.143  0 --> 1
                                            347            1   0.143  1 --> 0
node_168 --> Podocnemis unifilis            19             2   0.118  2 ==> 0
                                            24             1   0.167  0 --> 1
                                            25             1   0.077  0 --> 1
                                            31             1   0.500  0 ==> 1
                                            43             1   0.111  0 ==> 1
                                            56             1   0.200  0 ==> 1
                                            97             1   0.071  0 ==> 1
                                            99             1   0.500  0 --> 1
                                            117            1   0.059  1 ==> 0
                                            118            1   0.088  1 ==> 2
                                            125            1   0.200  1 --> 0
                                            150            1   0.167  1 --> 0
                                            155            1   0.250  1 ==> 0
                                            160            1   0.500  1 ==> 0
                                            272            1   0.143  0 ==> 1
                                            311            1   0.250  0 --> 1
                                            331            1   0.250  0 ==> 1
                                            345            1   0.100  0 ==> 1
                                            346            1   0.167  0 ==> 1
node_168 --> Pelomedusa subrufa             23             1   0.100  1 ==> 0
                                            39             1   0.091  0 ==> 1
                                            105            1   0.222  0 --> 1
                                            118            1   0.088  1 --> 0
                                            125            1   0.200  1 ==> 2
                                            126            1   0.167  0 ==> 1
                                            143            1   0.091  0 ==> 1
                                            145            1   0.250  1 ==> 0
                                            153            1   0.500  0 ==> 1
                                            156            1   0.111  1 ==> 0
node_169 --> Galianemys whitei              25             1   0.077  0 --> 1
                                            33             1   0.250  0 ==> 1
                                            35             1   0.143  1 ==> 0
                                            44             1   0.333  0 ==> 1
                                            59             1   0.061  1 --> 0
                                            85             1   0.200  0 ==> 1
                                            99             1   0.500  0 --> 1
                                            105            1   0.222  0 --> 1
                                            112            1   0.111  1 --> 0
                                            115            1   0.071  0 ==> 1
                                            118            1   0.088  1 --> 0
                                            125            1   0.200  1 --> 0
                                            133            1   0.133  0 ==> 1
                                            140            2   0.200  0 ==> 2
                                            150            1   0.167  1 --> 0
                                            154            1   0.143  1 ==> 0
node_175 --> node_174                       212            1   0.143  0 ==> 1
                                            224            1   0.125  0 --> 1
                                            232            1   0.500  0 ==> 1
                                            248            1   0.200  0 ==> 1
                                            281            1   0.167  0 --> 1
node_174 --> node_173                       59             1   0.061  1 --> 0
                                            115            1   0.071  0 --> 1
                                            136            1   0.333  0 ==> 1
                                            261            1   0.333  0 ==> 1
node_173 --> node_172                       7              1   0.143  0 ==> 1
                                            35             1   0.143  1 ==> 2
                                            78             1   0.200  1 ==> 2
                                            92             1   0.125  1 --> 0
                                            98             1   0.071  1 ==> 0
                                            133            2   0.133  0 --> 2
node_172 --> Sinemys gamera                 2              1   0.125  0 ==> 1
                                            25             1   0.077  0 --> 1
                                            74             1   0.333  0 --> 1
                                            118            1   0.088  1 --> 0
                                            192            1   0.200  0 --> 1
                                            332            1   0.375  0 --> 1
node_172 --> Sinemys lens                   109            1   0.167  2 ==> 1
                                            246            1   0.500  1 --> 2
node_173 --> Ordosemys sp. IVPP V12092      19             1   0.118  2 ==> 1
                                            39             1   0.091  0 ==> 1
                                            66             1   0.077  1 --> 2
                                            81             1   0.200  0 ==> 1
                                            82             1   0.083  0 --> 1
                                            84             1   0.333  0 ==> 1
                                            101            2   0.154  0 ==> 2
                                            118            1   0.088  1 --> 2
                                            154            1   0.143  1 ==> 0
node_174 --> Dracochelys bicuspis           4              1   0.100  0 --> 1
                                            54             1   0.500  0 ==> 1
                                            66             1   0.077  1 --> 0
                                            82             1   0.083  0 --> 1
                                            118            1   0.088  1 --> 2
                                            148            1   0.333  1 ==> 0
                                            181            1   0.143  1 --> 0
                                            194            1   1.000  0 ==> 1
                                            220            1   0.500  0 ==> 1
                                            226            1   0.083  1 --> 0
                                            236            1   0.143  0 --> 1
                                            282            1   0.143  0 --> 1
                                            283            1   0.333  0 ==> 1
                                            287            1   0.333  1 --> 0
node_180 --> node_179                       2              1   0.125  0 ==> 1
                                            7              1   0.143  0 --> 1
                                            39             1   0.091  0 ==> 1
                                            66             1   0.077  1 ==> 2
                                            118            1   0.088  1 --> 2
                                            205            1   0.250  0 ==> 1
                                            233            1   0.250  0 ==> 1
                                            277            1   0.333  0 ==> 1
node_179 --> node_178                       117            1   0.059  0 --> 1
                                            127            1   0.100  0 --> 1
                                            154            1   0.143  1 ==> 0
                                            264            1   0.500  0 ==> 1
node_178 --> node_177                       35             1   0.143  1 --> 2
                                            59             1   0.061  1 --> 0
                                            92             1   0.125  1 --> 0
                                            109            1   0.167  2 ==> 1
node_177 --> node_176                       2              1   0.125  1 ==> 0
                                            231            1   1.000  0 --> 1
node_176 --> Annemys levensis               4              1   0.100  0 ==> 1
                                            7              1   0.143  1 ==> 0
                                            118            2   0.088  2 --> 0
                                            138            1   0.500  0 --> 1
                                            210            1   0.111  0 --> 1
                                            230            1   0.200  1 --> 0
                                            301            1   0.500  1 --> 0
node_176 --> Annemys latiens                89             1   0.500  1 ==> 0
                                            123            1   0.167  0 ==> 1
                                            147            1   0.500  1 --> 0
node_177 --> Annemys sp. IVPP V18106        41             1   0.071  0 --> 1
                                            82             1   0.083  0 ==> 1
                                            98             1   0.071  1 --> 0
                                            133            1   0.133  0 ==> 1
                                            145            1   0.250  1 --> 0
                                            157            1   0.250  0 --> 1
node_178 --> Xinjiangchelys radiplicatoides 63             1   0.100  0 ==> 1
                                            76             1   0.071  0 --> 1
                                            77             1   0.154  2 --> 1
                                            96             1   0.182  1 ==> 2
                                            111            1   0.067  1 ==> 0
                                            125            1   0.200  1 --> 0
                                            141            1   0.143  1 ==> 2
                                            177            1   0.083  0 ==> 1
                                            187            1   0.111  0 ==> 1
node_179 --> Xinjiangchelys wusu            76             1   0.071  0 --> 1
                                            77             1   0.154  2 --> 1
                                            92             1   0.125  1 --> 0
                                            147            1   0.500  1 --> 0
                                            344            1   0.400  1 --> 0
                                            345            1   0.100  0 --> 1
node_185 --> node_184                       7              1   0.143  0 --> 1
                                            25             1   0.077  0 --> 1
                                            44             1   0.333  0 ==> 1
                                            147            1   0.500  1 ==> 2
node_184 --> node_183                       29             1   0.111  0 --> 1
                                            118            2   0.088  0 ==> 2
                                            133            1   0.133  0 ==> 1
                                            139            1   0.333  0 ==> 1
node_183 --> Eubaena cephalica              7              1   0.143  1 ==> 2
                                            12             1   0.071  1 ==> 0
                                            16             1   0.125  0 ==> 1
                                            19             2   0.118  0 --> 2
                                            66             1   0.077  1 ==> 2
                                            70             1   0.111  0 --> 1
                                            76             1   0.071  0 ==> 1
                                            88             1   0.125  0 ==> 1
                                            91             1   0.286  1 ==> 2
                                            131            1   0.333  0 ==> 1
                                            134            1   0.100  1 --> 0
                                            164            1   0.500  0 ==> 1
node_183 --> node_182                       2              1   0.125  0 --> 1
                                            3              1   0.250  0 ==> 1
                                            66             1   0.077  1 --> 0
                                            77             1   0.154  2 ==> 1
                                            96             1   0.182  1 ==> 2
                                            109            1   0.167  2 ==> 1
                                            192            1   0.200  0 --> 1
                                            233            1   0.250  0 --> 1
                                            235            1   0.091  1 --> 0
                                            253            1   0.200  0 --> 1
                                            257            1   0.273  0 --> 1
node_182 --> Pleurosternon bullockii        18             1   0.167  0 --> 1
                                            23             1   0.100  0 --> 1
                                            36             1   0.200  0 ==> 1
                                            59             1   0.061  1 ==> 0
                                            81             1   0.200  0 --> 1
                                            130            1   0.100  0 --> 1
                                            133            1   0.133  1 ==> 2
                                            135            1   0.500  0 --> 1
                                            193            3   0.500  0 ==> 3
                                            222            1   0.167  1 ==> 0
                                            224            1   0.125  0 ==> 1
                                            265            1   0.333  0 ==> 1
node_182 --> Glyptops plicatulus            122            2   0.103  2 --> 0
                                            251            1   0.143  0 --> 1
                                            284            1   0.333  0 --> 1
                                            311            1   0.250  0 --> 1
node_184 --> Arundelemys dardeni            2              1   0.125  0 --> 1
                                            19             2   0.118  0 --> 2
                                            66             1   0.077  1 --> 0
                                            107            1   0.143  0 ==> 1
                                            124            1   0.111  1 ==> 0
                                            127            1   0.100  0 ==> 1
node_186 --> Kallokibotion bajazidi         61             1   0.200  0 ==> 1
                                            80             1   0.167  1 ==> 2
                                            119            1   0.400  0 ==> 1
                                            123            1   0.167  0 --> 1
                                            131            1   0.333  0 ==> 1
                                            134            1   0.100  1 --> 0
                                            146            1   0.167  0 ==> 1
                                            148            1   0.333  0 --> 1
                                            177            1   0.083  0 ==> 1
                                            223            1   0.250  0 ==> 1
                                            256            1   0.500  0 --> 1
                                            258            2   0.143  0 ==> 2
node_187 --> Meiolania planiceps            26             1   0.250  1 ==> 0
                                            34             1   1.000  0 ==> 1
                                            37             1   1.000  0 ==> 1
                                            38             1   1.000  0 ==> 1
                                            59             1   0.061  1 ==> 2
                                            67             1   0.167  0 ==> 1
                                            73             1   0.200  0 --> 1
                                            76             1   0.071  0 ==> 1
                                            77             1   0.154  1 ==> 0
                                            78             2   0.200  1 ==> 3
                                            79             1   1.000  0 ==> 1
                                            91             1   0.286  1 ==> 2
                                            98             1   0.071  0 --> 1
                                            113            1   1.000  0 ==> 1
                                            123            1   0.167  0 --> 1
                                            128            1   0.091  0 --> 1
                                            141            1   0.143  1 ==> 0
                                            144            1   0.133  1 ==> 0
                                            149            1   0.222  0 ==> 1
                                            151            1   0.111  0 --> 1
                                            161            1   0.250  1 ==> 0
                                            163            1   0.111  0 ==> 1
                                            168            1   1.000  0 --> 1
                                            172            1   1.000  0 --> 1
                                            184            1   0.125  0 --> 1
                                            195            1   0.250  0 --> 1
                                            233            1   0.250  0 ==> 1
                                            236            1   0.143  0 ==> 1
                                            253            1   0.200  0 ==> 1
                                            254            1   0.333  0 ==> 1
                                            285            1   0.333  0 ==> 1
                                            304            1   0.667  1 ==> 2
                                            305            1   0.333  1 ==> 2
                                            307            1   1.000  0 ==> 1
node_188 --> Chubutemys copelloi            4              1   0.100  0 ==> 1
                                            28             1   0.167  1 ==> 0
                                            30             1   0.167  1 ==> 0
                                            59             1   0.061  1 ==> 0
                                            63             1   0.100  0 ==> 1
                                            77             1   0.154  1 --> 2
                                            97             1   0.071  0 ==> 1
                                            106            1   0.077  0 --> 1
                                            284            1   0.333  0 ==> 1
node_189 --> Eileanchelys waldmanni         7              1   0.143  0 --> 1
                                            12             1   0.071  0 --> 1
                                            29             1   0.111  0 --> 1
                                            48             1   0.250  0 --> 1
                                            111            1   0.067  0 --> 1
                                            174            1   0.167  0 --> 1
                                            205            1   0.250  0 ==> 1
node_190 --> Kayentachelys aprix            7              1   0.143  0 --> 1
                                            12             1   0.071  0 --> 1
                                            25             1   0.077  0 --> 1
                                            29             1   0.111  0 --> 1
                                            48             1   0.250  0 --> 1
                                            85             1   0.200  0 ==> 1
                                            111            1   0.067  0 --> 1
                                            136            1   0.333  0 ==> 1
                                            142            1   0.125  0 --> 1
                                            174            1   0.167  0 --> 1
                                            208            1   0.111  0 ==> 1
                                            226            1   0.083  0 --> 1
                                            303            1   0.500  0 --> 1
node_191 --> Australochelys africanus       25             1   0.077  0 --> 1
                                            90             1   0.500  0 --> 1
                                            131            1   0.333  0 ==> 1
                                            142            1   0.125  0 --> 1
