# Supplementary material for: New insights into the early morphological evolution of sea turtles by re-investigation of Nichollsemys baieri, a three-dimensionally preserved fossil stem chelonioid from the Campanian of Alberta, Canada
Source: Swiss J Palaeontol. 2024 Jul 12;143(1):27. doi: 10.1186/s13358-024-00323-8 (PMC11245440; doi:10.1186/s13358-024-00323-8)
Supplement: Supplementary file 8 — Additional file 8. [file 13358_2024_323_MOESM8_ESM.txt]

"x" "y" "z"
"Skull_median_BS-anteriormost-ventral" 0.0565456599256318 -0.606465042068134 -0.776798486510259
"Skull_BS-length 2" 0.0668000000122129 -0.473200000197379 -0.809799999908589
"Skull_BS-length 3" 0.0654000000147253 -0.336900000246924 -0.810199999886438
"Skull_BS-length 4" 0.0561000000154251 -0.199700000258147 -0.809299999880829
"Skull_BS-length 5" 0.0574000000116485 -0.0635000001931816 -0.811399999910661
"Skull_BS-length 6" 0.0764000000078696 0.0640999998686165 -0.858999999939486
"Skull_BS-length 7" 0.0903000000035825 0.190199999943929 -0.91229999997393
"Skull_BS-length 8" 0.0869000000017702 0.325199999968348 -0.931999999984893
"Skull_BS-length 9" 0.0620999999997597 0.394700000005929 -0.828000000002805
"Skull_BS-length 10" 0.0321999999946454 0.430500000092409 -0.701300000042951
"Skull_BS-length 11" 0.0106999999934155 0.524700000116458 -0.619200000053924
"Skull_BS-length 12" -0.0268000000069979 0.621300000123989 -0.533800000056978
"Skull_median_BO-BS-medial" -0.0893218517430441 0.728696108083911 -0.474466085534843
"48.Left-basitubera 1" 0.293609052878046 1.68337178261958 -0.625557184365154
"43.Left-BO-BS-lateralmost 1" 0.724903225902563 0.879438400207222 -0.779028177232731
"39.Left-BS-clinoid 1" 0.437185585568176 -0.630082846862746 0.921488404815961
"Skull_left_Cavum_tympani_posteroventral" 3.8583612442697 1.79498290900953 -0.327897667355625
"Skull_left_Cavum-tympani-loop 2" 4.16340000006709 1.72089999886938 -0.704799999478575
"Skull_left_Cavum-tympani-loop 3" 4.44880000019988 1.48799999660714 -0.98859999843483
"Skull_left_Cavum-tympani-loop 4" 4.55020000019229 1.02709999673632 -0.943399998493952
"Skull_left_Cavum-tympani-loop 5" 4.65090000028887 0.71309999509255 -0.591099997736449
"Skull_left_Cavum-tympani-loop 6" 4.6793000003528 0.521299994002549 -0.149199997233558
"Skull_left_Cavum-tympani-loop 7" 4.56519999998625 0.534000000246221 0.303599999886562
"Skull_left_Cavum-tympani-loop 8" 4.63679999989069 0.511700001873353 0.766399999136734
"Skull_left_Cavum-tympani-loop 9" 4.77569999988438 0.56830000198315 1.23019999908582
"Skull_left_Cavum-tympani-loop 10" 4.75219999988096 0.805600002039412 1.65679999905957
"Skull_left_Cavum-tympani-loop 11" 4.74009999989607 1.23010000178243 1.85609999917788
"Skull_left_Cavum-tympani-loop 12" 4.75529999984823 1.69880000259586 1.74179999880343
"Skull_left_Cavum-tympani-loop 13" 4.69149999990429 2.13860000163799 1.57679999924527
"Skull_left_Cavum-tympani-loop 14" 4.48979999993538 2.31250000111213 1.25239999948751
"Skull_left_Cavum-tympani-loop 15" 4.35949999982801 2.26280000293813 0.790799998645421
"Skull_left_Cavum-tympani-loop 16" 4.12259999989545 2.22440000179146 0.380599999174023
"Skull_left_Cavum_tympani_posterodorsal" 3.77969408026039 1.93643045583862 0.208807065352658
"51.Left-Cavum_tympani_posterodorsal 1" 3.77969408026039 1.93643045583862 0.208807065352658
"52.Left-Cavum_tympani_posteroventral 1" 3.8583612442697 1.79498290900954 -0.327897667355627
"Skull_left_MX-lateroventral" 3.9720454214891 -3.26410698699552 -0.164408207821174
"Skull_left_Cheek-emargination 2" 4.05520000001539 -3.20950000024523 0.222400000113079
"Skull_left_Cheek-emargination 3" 4.2067000001155 -3.0186000019503 0.53920000089946
"Skull_left_Cheek-emargination 4" 4.31020000001099 -2.76490000017064 0.820100000078742
"Skull_left_Cheek-emargination 5" 4.39100000003661 -2.48670000060739 1.09770000028016
"Skull_left_Cheek-emargination 6" 4.45000000008519 -2.10900000143511 1.20030000066195
"Skull_left_Cheek-emargination 7" 4.34070000006431 -1.73500000108014 1.19690000049834
"Skull_left_Cheek-emargination 8" 4.41030000002256 -1.35210000036966 1.12080000017067
"Skull_left_Cheek-emargination 9" 4.58969999996515 -1.02039999939201 1.00289999971989
"Skull_left_Cheek-emargination 10" 4.63040000004658 -0.661100000779764 0.826900000359988
"Skull_left_Cheek-emargination 11" 4.69630000009835 -0.314400001661868 0.650400000766815
"Skull_left_Cheek-emargination 12" 4.69290000010999 -0.0981000018610116 0.316000000858654
"Skull_left_Cheek-emargination 13" 4.6817999998769 0.0134000021089324 -0.0711000009721353
"Skull_left_Cheek-emargination 14" 4.67129999971145 0.152200004926887 -0.445700002271723
"Skull_left_Cheek-emargination 15" 4.70219999977259 0.330700003885722 -0.788100001791609
"Skull_left_Cheek-emargination 16" 4.74599999984349 0.534500002677938 -1.13310000123459
"Skull_left_QU-posteroventral" 4.77044677704183 0.774095063595572 -1.45243168114869
"26.Left-EX-Foramen-magnum 1" 0.422842800776615 2.60050797191343 1.35684251910375
"Skull_median_Anteriormost" 0.299743443712218 -7.0143136975431 2.40371513354158
"Skull_left_External-nares 2" 0.624399999874797 -6.99379999785444 2.38259999901046
"Skull_left_External-nares 3" 0.877099999837448 -6.95449999721804 2.17839999871703
"Skull_left_External-nares 4" 1.11849999974631 -7.01839999566565 1.97799999800111
"Skull_left_External-nares 5" 1.31689999993545 -7.1985999988864 1.81669999948647
"Skull_left_External-nares 6" 1.3674000001415 -7.46050000239567 1.63200000110484
"Skull_left_External-nares 7" 1.38859999975632 -7.71569999583525 1.43049999807934
"Skull_left_External-nares 8" 1.34259999962288 -7.95169999356288 1.22249999703133
"Skull_left_External-nares 9" 1.19069999981897 -8.11139999690321 0.987599998571809
"Skull_left_External-nares 10" 0.940899999913007 -8.22969999850568 0.834199999310808
"Skull_left_External-nares 11" 0.638699999893685 -8.31559999817654 0.76459999915904
"Skull_median_PM-anterodorsal" 0.454670667696379 -8.3299064644296 0.500613093748062
"46.Left-FPCCI 1" 1.6603031161054 1.30489933047481 -0.615201709610061
"6.Left-FR-orbit 1" 1.10373306281617 -4.68168544890685 3.12777137812351
"67.Left-FR-orbit-posterior 1" 2.03927373906885 -3.16840815896583 3.54125237627465
"10.Left-FR-PA-posterolateral 1" 1.63874340060158 -2.12045621918289 4.06522750875888
"Skull_median_Dorsal_foramen_magnum" -0.270424097685599 2.62085294569142 1.85060739588475
"Skull_left_half_foramen_magnum 2" -0.079199999790198 2.57939999643023 1.79910000164703
"Skull_left_half_foramen_magnum 3" 0.0170999999352031 2.63280000110752 1.61469999948993
"Skull_left_half_foramen_magnum 4" 0.16599999995841 2.6516000007118 1.45869999967233
"Skull_left_half_foramen_magnum 5" 0.304400000007341 2.5731999998787 1.32640000005658
"Skull_left_half_foramen_magnum 6" 0.418500000057552 2.47219999902397 1.18320000045069
"Skull_left_half_foramen_magnum 7" 0.47420000011347 2.41879999807145 0.979800000889926
"Skull_left_half_foramen_magnum 8" 0.459600000053401 2.36719999909512 0.773000000417845
"Skull_left_half_foramen_magnum 9" 0.353900000016067 2.34899999973101 0.58630000012461
"Skull_left_half_foramen_magnum 10" 0.195700000037186 2.35579999937055 0.436400000290803
"Skull_left_half_foramen_magnum 11" 0.012700000034581 2.40389999941467 0.336700000270448
"Skull_median_Ventral_foramen_magnum" -0.192984044550445 2.46507930753589 0.298568010340159
"57.Left-JU-PO-posterior-contact 1" 4.3187208174195 -0.0978379820535575 2.87843823317267
"Skull_left_MX-lateroventral" 3.9720454214891 -3.26410698699552 -0.164408207821179
"Skull_left_Labial-ridge 2" 3.82929999978003 -3.67189999623661 -0.263400001735638
"Skull_left_Labial-ridge 3" 3.67249999982164 -4.09599999694539 -0.320700001408737
"Skull_left_Labial-ridge 4" 3.52019999982899 -4.51949999707029 -0.396900001351162
"Skull_left_Labial-ridge 5" 3.35139999983205 -4.93849999712305 -0.472300001326846
"Skull_left_Labial-ridge 6" 3.15719999983143 -5.34089999711294 -0.560700001331503
"Skull_left_Labial-ridge 7" 2.99479999984678 -5.75049999737466 -0.649000001210796
"Skull_left_Labial-ridge 8" 2.82429999978834 -6.17059999637916 -0.707000001669841
"Skull_left_Labial-ridge 9" 2.6180999998331 -6.57599999714199 -0.68020000131803
"Skull_left_Labial-ridge 10" 2.38379999972841 -6.96169999535904 -0.621600002140287
"Skull_left_Labial-ridge 11" 2.14029999986164 -7.34559999762929 -0.571700001093326
"Skull_left_Labial-ridge 12" 1.87729999985147 -7.70919999745649 -0.480900001172998
"Skull_left_Labial-ridge 13" 1.63429999975163 -8.08099999575674 -0.400900001956853
"Skull_left_Labial-ridge 14" 1.32399999984356 -8.35719999732257 -0.246800001234776
"Skull_left_Labial-ridge 15" 0.92889999963195 -8.54819999371963 -0.222000002896364
"Skull_median_PM-Labial-ridge" 0.497625589047468 -8.61000155850891 -0.12744760767729
"Skull_left_Mandibular-cond 1" 3.07520747191932 1.0021789061816 -1.79505455437971
"Skull_left_Mandibular-cond 2" 3.38510000013994 0.926299997627046 -1.71999999890536
"Skull_left_Mandibular-cond 3" 3.68560000027211 1.0037999953755 -1.59929999786707
"Skull_left_Mandibular-cond 4" 3.99560000032699 0.99169999444162 -1.64829999743632
"Skull_left_Mandibular-cond 5" 4.32900000026326 0.946799995527561 -1.62769999793712
"Skull_left_Mandibular-cond 6" 4.63210000006832 0.999599998847881 -1.55399999946832
"Skull_left_Mandibular-cond 7" 4.70609999964383 1.29920000607807 -1.63310000280272
"Skull_left_Mandibular-cond 8" 4.57439999929639 1.58540001199504 -1.76320000553153
"Skull_left_Mandibular-cond 9" 4.29219999944348 1.6698000094897 -1.89300000437613
"Skull_left_Mandibular-cond 10" 3.98149999995652 1.6443000007515 -1.80410000034628
"Skull_left_Mandibular-cond 11" 3.70860000001565 1.67349999974368 -1.79209999988152
"Skull_left_Mandibular-cond 12" 3.40359999996438 1.69810000061685 -1.91910000028419
"Skull_left_Mandibular-cond 13" 3.08949999979824 1.62690000344578 -1.89700000158889
"Skull_left_Mandibular-cond 14" 2.99169999986671 1.3061000022796 -1.91760000105108
"31.Left-MX-lateroventral 1" 3.9720454214891 -3.26410698699553 -0.164408207821177
"8.Left-MX-orbit 1" 1.48213481860782 -5.86292075389026 2.22385882998429
"68.Left-MX-orbit-posterior 1" 3.71537399341764 -3.53770471465171 1.34060001763432
"41.Left-MX-PAL-anterior 1" 1.35735774040435 -6.15631198885379 -0.249614238728389
"65.Left-OP-posteriormost 1" 3.27555274979418 3.17307376589189 0.757719756429322
"Skull_left_Orbit 1" 1.36179447164397 -5.7396554930281 2.377986191937
"Skull_left_Orbit 2" 1.21519999979897 -5.50249999656265 2.76219999841493
"Skull_left_Orbit 3" 1.11149999985638 -5.06969999754034 2.97929999886585
"Skull_left_Orbit 4" 1.10309999995977 -4.60639999930192 3.15689999967824
"Skull_left_Orbit 5" 1.19129999993462 -4.15759999887304 3.32659999948041
"Skull_left_Orbit 6" 1.43359999992633 -3.7441999987311 3.44609999941501
"Skull_left_Orbit 7" 1.78099999979392 -3.39899999647628 3.51479999837507
"Skull_left_Orbit 8" 2.15969999978197 -3.07769999627187 3.50989999828084
"Skull_left_Orbit 9" 2.58640000000095 -2.85740000000121 3.40950000000068
"Skull_left_Orbit 10" 2.94170000001374 -2.70420000021885 3.10660000010103
"Skull_left_Orbit 11" 3.24489999993454 -2.74549999886927 2.72219999947864
"Skull_left_Orbit 12" 3.47549999993107 -2.87819999880934 2.30679999945093
"Skull_left_Orbit 13" 3.65049999989505 -3.11799999819587 1.91369999916802
"Skull_left_Orbit 14" 3.74659999995974 -3.39219999929694 1.51439999967581
"Skull_left_Orbit 15" 3.70039999960525 -3.75279999325925 1.18069999689132
"Skull_left_Orbit 16" 3.57759999994516 -4.20369999904859 1.02889999956124
"Skull_left_Orbit 17" 3.41700000008073 -4.64260000135865 0.860900000626581
"Skull_left_Orbit 18" 3.19230000003836 -5.07170000063798 0.76180000029423
"Skull_left_Orbit 19" 2.88670000003448 -5.45320000057146 0.818000000263562
"Skull_left_Orbit 20" 2.56320000009041 -5.78680000152465 0.985500000703194
"Skull_left_Orbit 21" 2.24470000021739 -6.02140000368777 1.28130000170075
"Skull_left_Orbit 22" 1.92620000029505 -6.06140000501123 1.65920000231114
"Skull_left_Orbit 23" 1.63220000026349 -5.99700000447313 2.05270000206301
"63.Left-PA-SO-posterolateral 1" -0.126122474729773 1.06920099359903 4.32901430083257
"18.Left-PA-SO-PR 1" 0.696366548712274 0.556878623387364 2.25319361823225
"73.Left-PAL-anteromedian 1" 0.837168574644628 -5.08210707240158 0.673663857040127
"59.Left-PAL-posteromedian 1" 0.349359363279552 -3.27872872287135 -0.107051849667136
"61.Left-PT-base-ventral-proc 1" 0.61325621633091 -1.80585766317541 1.01572430354693
"16.Left-PO-orbit 1" 2.04552364343358 -3.1508946408399 3.53186154317765
"69.Left-PO-orbit-posterior 1" 3.49803185474297 -2.90050769043848 2.22801709263489
"55.Left-PR-QU-PT 1" 2.75473308569332 0.230476378364044 0.667326212404939
"Skull_left_QU-PR" 1.78925824180055 1.02363896120097 1.52647018547889
"Skull_left_PR-QU-suture 2" 2.1121000001131 0.964199998081481 1.48580000088532
"Skull_left_PR-QU-suture 3" 2.41710000005958 0.868699998993764 1.59790000046457
"Skull_left_PR-QU-suture 4" 2.57440000009491 0.575499998392054 1.65600000074204
"Skull_left_PR-QU-suture 5" 2.69470000010425 0.244799998233293 1.64220000081527
"Skull_left_PR-QU-suture 6" 2.85010000018206 -0.0525000030916924 1.64720000142625
"Skull_left_PR-QU-suture 7" 2.9851000001556 -0.279800002640394 1.45820000121815
"Skull_left_PR-QU-suture 8" 2.96310000009142 -0.226400001547542 1.15010000071414
"Skull_left_PR-QU-suture 9" 2.87599999997692 0.0166000004018905 0.918599999815083
"Skull_left_PR-QU-PT" 2.75473308569332 0.230476378364043 0.667326212404936
"35.Left-QU-posteroventral 1" 4.77044677704184 0.774095063595555 -1.45243168114869
"22.Left-QU-PR 1" 1.78925824180055 1.02363896120097 1.52647018547889
"14.Left-QU-SQ-Temporal-margin 1" 3.298361301377 0.0366591222916006 3.88428974115758
"24.Left-SO-EX-OP 1" 0.652051031754004 2.32834076601735 1.53591025004676
"20.Left-SO-PR-OP 1" 1.2706078291379 1.08766424581619 1.87167382274613
"12.Left-SQ-posteriormost 1" 3.64018010979003 3.77681304969118 1.61048053798267
"Skull_left_PA-SO-posterolateral" -0.126122474729773 1.06920099359903 4.32901430083257
"Skull_left_Temporal_emargination_new 2" -0.06980000004592 0.882800000785172 4.48449999963838
"Skull_left_Temporal_emargination_new 3" 0.0593999999802171 0.699600000340251 4.5564999998436
"Skull_left_Temporal_emargination_new 4" 0.175200000013695 0.482799999770484 4.57330000010641
"Skull_left_Temporal_emargination_new 5" 0.29539999996506 0.276400000599503 4.55849999972409
"Skull_left_Temporal_emargination_new 6" 0.486099999974885 0.140000000432299 4.58699999980119
"Skull_left_Temporal_emargination_new 7" 0.719799999963603 0.0950000006254372 4.57849999971214
"Skull_left_Temporal_emargination_new 8" 0.963199999982559 0.0575000003027846 4.55579999986087
"Skull_left_Temporal_emargination_new 9" 1.19859999996028 0.00450000068317458 4.49099999968543
"Skull_left_Temporal_emargination_new 10" 1.41789999997043 -0.0890999994890183 4.41739999976477
"Skull_left_Temporal_emargination_new 11" 1.65809999991406 -0.108099998527946 4.35369999932161
"Skull_left_Temporal_emargination_new 12" 1.8971999999646 -0.105799999387665 4.27109999971802
"Skull_left_Temporal_emargination_new 13" 2.13639999999101 -0.103599999837114 4.18859999992525
"Skull_left_Temporal_emargination_new 14" 2.37549999996027 -0.101299999313419 4.10609999968373
"Skull_left_Temporal_emargination_new 15" 2.61469999994634 -0.0989999990760069 4.02359999957425
"Skull_left_Temporal_emargination_new 16" 2.85379999997032 -0.0966999994842581 3.94099999976253
"Skull_left_Temporal_emargination_new 17" 3.09290000000389 -0.094500000056668 3.85850000002652
"Skull_left_QU-SQ-Temporal-margin" 3.298361301377 0.0366591222916006 3.88428974115758
"Skull_left_Triturating-surf-posterior" 2.69828319572722 -3.13328957950746 -0.365589140033004
"Skull_left_Triturating-surf 2" 2.40170000013913 -3.62130000235618 -0.408399998913467
"Skull_left_Triturating-surf 3" 2.19440000015035 -4.18200000254758 -0.449499998825182
"Skull_left_Triturating-surf 4" 1.98700000015907 -4.72590000269541 -0.496399998757012
"Skull_left_Triturating-surf 5" 1.81120000014479 -5.15960000245258 -0.502399998869008
"Skull_left_Triturating-surf 6" 1.63290000010661 -5.71620000180305 -0.518599999168542
"Skull_left_Triturating-surf 7" 1.52240000012472 -6.2567000021117 -0.338299999026205
"Skull_left_Triturating-surf 8" 1.35560000024105 -6.77690000409321 -0.103699998112394
"Skull_left_Triturating-surf 9" 0.957800000459274 -7.07960000781031 0.148700003601829
"Skull_median_Anteromedian_triturating_surf" 0.391991198328172 -7.09850979301975 0.258540155581615
"33.Left-Triturating-surf-posterior 1" 2.69828319572722 -3.13328957950746 -0.365589140033004
"1.Skull-anteriormost 1" 0.299743443712218 -7.0143136975431 2.40371513354158
"30.Anteromedian-Triturating-surf 1" 0.391991198328172 -7.09850979301975 0.258540155581615
"45.BO-BS-medial 1" -0.0893218517430441 0.728696108083911 -0.474466085534843
"38.BS-anteriormost-dorsal 1" 0.0714382827432826 -2.1506013872738 0.580935001488544
"37.BS-anteriormost-ventral 1" 0.056545659925632 -0.60646504206813 -0.776798486510259
"Skull_left_BS-clinoid" 0.437185585568176 -0.630082846862718 0.921488404815965
"Skull_median_BS-sella-turcica 2" 0.325099999982144 -0.598699999691033 0.704799999857704
"Skull_median_BS-sella-turcica 3" 0.239599999965647 -0.57909999941039 0.489699999728271
"Skull_median_BS-sella-turcica 4" 0.0617999999663628 -0.694699999423842 0.591099999734491
"Skull_median_BS-sella-turcica 5" -0.105600000032997 -0.662399999434928 0.552199999739614
"Skull_median_BS-sella-turcica 6" -0.291500000017315 -0.596299999701862 0.482899999862674
"Skull_right_BS-clinoid" -0.432954728534632 -0.573608876442434 0.666599393429683
"75.Dorsal_foramen_magnum 1" -0.270424097685596 2.62085294569142 1.85060739588475
"2.FR-anteriormost 1" 0.113170564989092 -4.87255193189078 3.39104366941743
"Skull_median_Anteriormost" 0.299743443712218 -7.0143136975431 2.40371513354158
"Skull_median_midline 2" 0.22269999996574 -6.64719999940563 2.69739999972594
"Skull_median_midline 3" 0.184900000051876 -6.22340000087221 2.91430000040238
"Skull_median_midline 4" 0.17519999925139 -5.80159998723879 3.12969999411499
"Skull_median_midline 5" 0.169200000050188 -5.36150000084397 3.29980000038945
"Skull_median_midline 6" 0.116700000002378 -4.89240000003078 3.38480000001446
"Skull_median_midline 7" 0.0969000000048779 -4.44080000007435 3.5300000000345
"Skull_median_midline 8" 0.0474999999747149 -3.99749999956044 3.65439999979759
"Skull_median_midline 9" 0.00799999991259422 -3.5403999985027 3.78999999930983
"Skull_median_midline 10" -0.00769999998892285 -3.10090000018099 3.97640000008385
"Skull_median_midline 11" -0.022499999989073 -2.66350000017934 4.14430000008314
"Skull_median_midline 12" -0.0373999999936929 -2.19800000010195 4.25050000004751
"Skull_median_midline 13" -0.0800000000040264 -1.72609999992624 4.33539999996655
"Skull_median_midline 14" -0.0971000000082899 -1.25349999985485 4.42989999993366
"Skull_median_midline 15" -0.0940999999797166 -0.798000000342351 4.57880000015855
"Skull_median_midline 16" -0.155499999978761 -0.335400000359003 4.67590000016621
"Skull_median_midline 17" -0.159199999975689 0.141999999588192 4.72180000019051
"Skull_median_midline 18" -0.210800000004259 0.617700000074874 4.697399999966
"Skull_median_PA-posteriormost-roof" -0.244561284727785 1.04251551538569 4.50482463878018
"50.Occipital-cond-posterior 1" -0.198322877439334 2.54090214033896 0.0527648913876152
"3.PA-anteriormost 1" -0.0027397273504289 -2.80740094433799 4.08022785301597
"4.PA-posteriormost-roof 1" -0.244561284727785 1.04251551538569 4.50482463878018
"28.PM-anterodorsal 1" 0.454670667696379 -8.3299064644296 0.50061309374806
"29.PM-Labial-ridge 1" 0.497625589047467 -8.61000155850891 -0.127447607677289
"5.SO-posteriormost 1" -0.402935089164275 3.33283236169535 4.0506529691513
"76.Ventral_foramen_magnum 1" -0.192984044550446 2.46507930753585 0.298568010340155
"49.Right-basitubera 1" -0.529267191891952 1.65682148942021 -0.656868219414742
"44.Right-BO-BS-lateralmost 1" -0.825093209735658 0.838192820416646 -0.788286685882129
"40.Right-BS-clinoid 1" -0.432954728534632 -0.573608876442433 0.666599393429682
"Skull_right_Cavum_tympani_posteroventral" -3.97291851033719 1.62244939633501 -0.607415734934417
"Skull_right_Cavum-tympani-loop 2" -4.24889999997879 1.52379999963383 -1.00549999983061
"Skull_right_Cavum-tympani-loop 3" -4.53369999978989 1.32009999641679 -1.347699998347
"Skull_right_Cavum-tympani-loop 4" -4.76429999979145 0.924599996443279 -1.34009999835925
"Skull_right_Cavum-tympani-loop 5" -4.89199999968239 0.625099994585289 -1.00409999750242
"Skull_right_Cavum-tympani-loop 6" -4.85709999992233 0.457499998672233 -0.536099999387205
"Skull_right_Cavum-tympani-loop 7" -4.81440000006647 0.303900001127113 -0.0670000005192875
"Skull_right_Cavum-tympani-loop 8" -4.76740000018781 0.296700003193818 0.421699998527649
"Skull_right_Cavum-tympani-loop 9" -4.7847000000322 0.380100000542386 0.911199999750433
"Skull_right_Cavum-tympani-loop 10" -4.64480000016098 0.76460000273565 1.117899998739
"Skull_right_Cavum-tympani-loop 11" -4.67210000014011 1.24710000238086 1.06149999890263
"Skull_right_Cavum-tympani-loop 12" -4.65970000019164 1.71110000325815 0.921799998498045
"Skull_right_Cavum-tympani-loop 13" -4.43150000005613 2.04020000094961 0.697299999562718
"Skull_right_Cavum-tympani-loop 14" -4.13430000003937 2.04320000066459 0.344799999694154
"Skull_right_Cavum_tympani_posterodorsal" -4.00632047667331 1.97303104640783 -0.0960724886400358
"53.Right-Cavum_tympani_posterodorsal 1" -4.00632047667331 1.97303104640783 -0.0960724886400341
"54.Right-Cavum_tympani_posteroventral 1" -3.97291851033719 1.62244939633501 -0.607415734934417
"Skull_right_MX-lateroventral" -3.60222244273215 -3.65873718082516 -0.549238682619583
"Skull_right_Cheek-emargination 2" -3.88849999989577 -3.21330000177367 0.269100000818028
"Skull_right_Cheek-emargination 3" -4.03379999986426 -2.41490000231194 0.830100001066375
"Skull_right_Cheek-emargination 4" -4.31959999990932 -1.50490000154596 1.08580000071324
"Skull_right_Cheek-emargination 5" -4.52509999991263 -0.696200001491852 0.780600000688389
"Skull_right_Cheek-emargination 6" -4.58989999998006 -0.136700000344746 -0.0577999998406205
"Skull_right_Cheek-emargination 7" -4.65470000040203 0.422800006842832 -0.896200003155294
"Skull_right_QU-posteroventral" -4.68510198627186 0.761704212260976 -1.75847482948452
"27.Right-EX-Foramen-magnum 1" -0.848934471536743 2.50168228029619 1.22916245515833
"Skull_median_Anteriormost" 0.299743443712218 -7.0143136975431 2.40371513354158
"Skull_right_External-nares 2" -0.0113000001311944 -7.03309999775422 2.29999999896429
"Skull_right_External-nares 3" -0.268900000219443 -7.044299996251 2.07429999827102
"Skull_right_External-nares 4" -0.51400000024298 -7.10589999585103 1.84329999808657
"Skull_right_External-nares 5" -0.677100000056962 -7.28959999901932 1.61379999954771
"Skull_right_External-nares 6" -0.775399999881476 -7.36580000200884 1.30160000092639
"Skull_right_External-nares 7" -0.751200000258905 -7.64459999558055 1.12909999796184
"Skull_right_External-nares 8" -0.646600000268596 -7.85029999541517 0.879799997885537
"Skull_right_External-nares 9" -0.444600000211679 -8.0225999963841 0.6638999983324
"Skull_right_External-nares 10" -0.165400000075266 -8.17089999870786 0.661799999404099
"Skull_right_External-nares 11" 0.162700000011039 -8.21640000017653 0.628700000081395
"Skull_median_PM-anterodorsal" 0.454670667696387 -8.32990646442959 0.500613093748064
"47.Right-FPCCI 1" -1.88703763461402 1.22245442466087 -0.738240240153723
"7.Right-FR-orbit 1" -0.75012302418184 -4.70711993838217 3.21974849547398
"70.Right-FR-orbit-posterior 1" -1.72755813561636 -2.94903183612921 3.29473781876023
"11.Right-FR-PA-posterolateral 1" -1.51241219040121 -2.14384865821697 3.9935593607852
"Skull_median_Dorsal_foramen_magnum" -0.270424097685601 2.62085294569143 1.85060739588477
"Skull_right_half_foramen_magnum 2" -0.45209999987462 2.58159999786733 1.74170000098426
"Skull_right_half_foramen_magnum 3" -0.59459999997364 2.57979999955335 1.58060000020671
"Skull_right_half_foramen_magnum 4" -0.727200000016144 2.51550000027699 1.42469999987296
"Skull_right_half_foramen_magnum 5" -0.804399999984742 2.45159999974194 1.23630000011976
"Skull_right_half_foramen_magnum 6" -0.851399999949911 2.37869999914835 1.04550000039348
"Skull_right_half_foramen_magnum 7" -0.911899999881685 2.2811999979861 0.86970000092947
"Skull_right_half_foramen_magnum 8" -0.880399999969784 2.26049999948693 0.661900000237333
"Skull_right_half_foramen_magnum 9" -0.747499999982973 2.30589999971168 0.500800000133666
"Skull_right_half_foramen_magnum 10" -0.592699999963498 2.37659999938069 0.371100000286252
"Skull_right_half_foramen_magnum 11" -0.408799999956941 2.45539999926917 0.309800000337612
"Skull_median_Ventral_foramen_magnum" -0.19298404455045 2.46507930753583 0.298568010340144
"58.Right-JU-PO-posterior-contact 1" -4.3391833306909 -0.142411825401299 1.95085906860708
"Skull_right_MX-lateroventral" -3.60222244273215 -3.65873718082517 -0.549238682619583
"Skull_right_Labial-ridge 2" -3.36610000028942 -4.10069999506985 -0.673000002273615
"Skull_right_Labial-ridge 3" -3.11110000018154 -4.55709999690534 -0.686700001427104
"Skull_right_Labial-ridge 4" -2.87330000019236 -5.0083999967204 -0.773600001512384
"Skull_right_Labial-ridge 5" -2.58100000018866 -5.43599999678284 -0.77190000148361
"Skull_right_Labial-ridge 6" -2.30830000017197 -5.88139999706624 -0.818100001352956
"Skull_right_Labial-ridge 7" -2.05530000022998 -6.33429999607756 -0.809600001808914
"Skull_right_Labial-ridge 8" -1.78170000021823 -6.75909999627685 -0.860300001716985
"Skull_right_Labial-ridge 9" -1.44980000026155 -7.14759999553861 -0.740500002057501
"Skull_right_Labial-ridge 10" -1.09080000014785 -7.50899999747359 -0.619600001165118
"Skull_right_Labial-ridge 11" -0.775400000307366 -7.90469999475595 -0.482500002418453
"Skull_right_Labial-ridge 12" -0.424900000173838 -8.25319999702973 -0.302800001369814
"Skull_right_Labial-ridge 13" -0.00750000022685199 -8.51889999612596 -0.153100001786598
"Skull_median_PM-Labial-ridge" 0.49762558904746 -8.61000155850891 -0.127447607677306
"Skull_right_Mandibular-cond 1" -3.24686050405837 0.777469931463051 -2.00632691310931
"Skull_right_Mandibular-cond 2" -3.02279999984865 1.03739999741929 -2.10109999880948
"Skull_right_Mandibular-cond 3" -3.17159999965428 1.28539999410865 -2.15619999728268
"Skull_right_Mandibular-cond 4" -3.53329999966677 1.30199999432086 -2.10989999738051
"Skull_right_Mandibular-cond 5" -3.88449999978857 1.30389999639503 -2.04879999833711
"Skull_right_Mandibular-cond 6" -4.19100000019612 1.42320000333593 -2.18140000153809
"Skull_right_Mandibular-cond 7" -4.52780000067742 1.4770000115339 -2.15200000531874
"Skull_right_Mandibular-cond 8" -4.76890000064087 1.24490001091228 -2.01020000503208
"Skull_right_Mandibular-cond 9" -4.720600000128 0.916800002176167 -1.90640000100316
"Skull_right_Mandibular-cond 10" -4.43500000000505 0.71280000008279 -1.91690000003777
"Skull_right_Mandibular-cond 11" -4.07490000003079 0.729700000521604 -1.91770000024014
"Skull_right_Mandibular-cond 12" -3.73590000023588 0.79520000401452 -1.81400000185105
"Skull_right_Mandibular-cond 13" -3.40320000009912 0.655200001686041 -1.77210000077718
"32.Righ-MX-lateroventral 1" -3.60222244273215 -3.65873718082515 -0.549238682619578
"9.Right-MX-orbit 1" -0.998145103992106 -5.92113827742662 2.21746205860959
"71.Right-MX-orbit-posterior 1" -3.46426606170584 -3.70300555359912 0.97421121657583
"42.Right-MX-PAL-anterior 1" -0.786700964004549 -6.26377010292664 -0.418584347014767
"66.Right-OP-posteriormost 1" -3.35580635054803 2.93914460863076 0.678069115943776
"Skull_right_Orbit 1" -0.900007963315954 -5.8570280051924 2.37993430984556
"Skull_right_Orbit 2" -0.772400000129637 -5.50109999778363 2.76439999897796
"Skull_right_Orbit 3" -0.770699999926273 -5.00970000124793 3.00930000057558
"Skull_right_Orbit 4" -0.816800000012867 -4.51969999977383 3.24639999989578
"Skull_right_Orbit 5" -1.04760000004877 -4.05969999916254 3.3457999996139
"Skull_right_Orbit 6" -1.243099999977 -3.54640000038595 3.31480000017804
"Skull_right_Orbit 7" -1.54030000017028 -3.09919999709439 3.31129999866009
"Skull_right_Orbit 8" -2.00270000025629 -2.80819999563026 3.27949999798484
"Skull_right_Orbit 9" -2.44410000001658 -2.57699999971396 3.07729999986818
"Skull_right_Orbit 10" -2.78670000000306 -2.53329999994398 2.67159999997423
"Skull_right_Orbit 11" -3.11080000027445 -2.74509999532277 2.28289999784302
"Skull_right_Orbit 12" -3.31150000019221 -2.96669999672281 1.83399999848866
"Skull_right_Orbit 13" -3.46040000005712 -3.26729999902388 1.40399999954986
"Skull_right_Orbit 14" -3.45690000009352 -3.65499999840326 1.02469999926366
"Skull_right_Orbit 15" -3.35920000000792 -4.10769999986059 0.73749999993578
"Skull_right_Orbit 16" -3.11019999995619 -4.55780000074112 0.549500000341833
"Skull_right_Orbit 17" -2.79779999992388 -4.98840000128954 0.473900000594777
"Skull_right_Orbit 18" -2.46989999997277 -5.42890000045677 0.507400000210728
"Skull_right_Orbit 19" -2.10229999991015 -5.79330000152303 0.677200000702423
"Skull_right_Orbit 20" -1.71369999988551 -6.01440000194239 0.988900000895752
"Skull_right_Orbit 21" -1.3994999996569 -6.05380000583548 1.4310000026912
"Skull_right_Orbit 22" -1.14509999955604 -6.00640000755247 1.91180000348304
"64.Right-PA-SO-posterolateral 1" -0.332636833226564 1.04230392040101 4.37393093081108
"19.Right-PA-SO-PR 1" -1.04142546635637 0.277370211378659 2.10380149029903
"74.Right-PAL-anteromedian 1" -0.343889772643222 -5.39674091761849 0.894200326961719
"60.Right-PAL-posteromedian 1" -0.267005503213793 -3.33972573218029 -0.179775238324445
"62.Right-PT-base-ventral-proc 1" -0.604967713076861 -1.75057864664044 0.949186208054098
"17.Right-PO-orbit 1" -1.71486258540621 -2.94048642535087 3.30347633095684
"72.Right-PO-orbit-posterior 1" -3.37085986094234 -3.07081366319957 1.67534399371397
"56.Right-PR-QU-PT 1" -2.95435309403386 0.181548832702771 0.355331212810348
"Skull_right_QU-PR" -2.0570628641482 1.02349912855384 1.34947657707376
"Skull_right_PR-QU-suture 2" -2.44059999990268 0.938099998339868 1.39540000076633
"Skull_right_PR-QU-suture 3" -2.68809999993045 0.651499998813086 1.49390000054811
"Skull_right_PR-QU-suture 4" -2.76399999992063 0.281699998645473 1.44080000062534
"Skull_right_PR-QU-suture 5" -3.0469999998578 0.0588999975749025 1.456700001119
"Skull_right_PR-QU-suture 6" -3.15229999980648 -0.276300003299284 1.40710000152213
"Skull_right_PR-QU-suture 7" -3.06269999987943 -0.509100002056191 1.13880000094882
"Skull_right_PR-QU-suture 8" -3.01629999992133 -0.262000001342323 0.841000000619543
"Skull_right_PR-QU-suture 9" -2.91300000002279 -0.0345999996138562 0.588199999822416
"Skull_right_PR-QU-PT" -2.95435309403387 0.181548832702777 0.355331212810356
"36.Right-QU-posteroventral 1" -4.68510198627186 0.761704212260957 -1.75847482948453
"23.Right-QU-PR 1" -2.0570628641482 1.02349912855384 1.34947657707376
"15.Right-QU-SQ-Temporal-margin 1" -3.79676270491137 0.0425486575172282 3.28473854016425
"25.Right-SO-EX-OP 1" -1.08998417838498 2.2318358394405 1.53623676424268
"21.Right-SO-PR-OP 1" -1.47131264206474 1.06524324361308 1.82524919535691
"13.Right-SQ-posteriormost 1" -3.55581045269513 3.4422049724642 1.37434481641851
"Skull_right_PA-SO-posterolateral" -0.332636833226555 1.04230392040097 4.37393093081106
"Skull_right_Temporal_emargination_new 2" -0.404500000076415 0.851300001302802 4.5315999993997
"Skull_right_Temporal_emargination_new 3" -0.576500000016891 0.695100000288921 4.60949999986734
"Skull_right_Temporal_emargination_new 4" -0.709299999994723 0.477399999910977 4.59380000004168
"Skull_right_Temporal_emargination_new 5" -0.918300000050676 0.330600000864037 4.61659999960218
"Skull_right_Temporal_emargination_new 6" -1.13230000002604 0.207000000444379 4.58569999979577
"Skull_right_Temporal_emargination_new 7" -1.3631000000233 0.121600000397334 4.50649999981746
"Skull_right_Temporal_emargination_new 8" -1.57910000002893 0.0227000004932658 4.40539999977321
"Skull_right_Temporal_emargination_new 9" -1.81430000002201 -0.0319999996251896 4.31129999982782
"Skull_right_Temporal_emargination_new 10" -2.04100000004141 -0.0441999992949502 4.18259999967553
"Skull_right_Temporal_emargination_new 11" -2.26850000007628 -0.0516999987018392 4.05469999940195
"Skull_right_Temporal_emargination_new 12" -2.49600000003717 -0.0590999993683359 3.92669999970928
"Skull_right_Temporal_emargination_new 13" -2.72340000001585 -0.0664999997322115 3.79879999987712
"Skull_right_Temporal_emargination_new 14" -2.95090000004279 -0.073999999274236 3.67089999966593
"Skull_right_Temporal_emargination_new 15" -3.17840000006792 -0.0813999988465541 3.5429999994687
"Skull_right_Temporal_emargination_new 16" -3.40590000002473 -0.0888999995827708 3.41509999980824
"Skull_right_Temporal_emargination_new 17" -3.63339999998383 -0.0963000002793337 3.28710000012949
"Skull_right_QU-SQ-Temporal-margin" -3.79676270491137 0.0425486575172238 3.28473854016425
"Skull_right_Triturating-surf-posterior" -2.48477601982483 -3.46732521440339 -0.591419218203414
"Skull_right_Triturating-surf 2" -2.0722999998539 -3.84620000248372 -0.68079999885454
"Skull_right_Triturating-surf 3" -1.76059999984446 -4.32830000264337 -0.633299998780928
"Skull_right_Triturating-surf 4" -1.45359999983612 -4.82070000278457 -0.574099998715862
"Skull_right_Triturating-surf 5" -1.2263999998493 -5.33790000255903 -0.578899998819889
"Skull_right_Triturating-surf 6" -1.04619999987913 -5.86490000205082 -0.511299999054206
"Skull_right_Triturating-surf 7" -0.849799999868904 -6.38090000222397 -0.382799998974404
"Skull_right_Triturating-surf 8" -0.575699999781794 -6.85120000370694 -0.193399998290557
"Skull_right_Triturating-surf 9" -0.150999999537494 -7.0465000078668 0.104800003627914
"Skull_median_Anteromedian_triturating_surf" 0.391991198328173 -7.09850979301976 0.258540155581613
"34.Right-Triturating-surf-posterior 1" -2.48477601982483 -3.46732521440339 -0.591419218203414
"" 3.15009422203343 1.13751961694947 -1.85090273311175
"" 3.08408108394702 1.29401208392151 -1.89710514489077
"" 3.29124599181137 1.08345472319788 -1.79160949346884
"" 3.2665323609586 1.24120621194291 -1.84385164767175
"" 3.20023737627873 1.40458077009667 -1.84268706629414
"" 3.18349769485291 1.55533185224609 -1.89318446660116
"" 3.45464329583111 1.07843864591917 -1.74139685325656
"" 3.41031947964317 1.22976787965407 -1.77838302513295
"" 3.35793753545332 1.37544495009461 -1.83593131598114
"" 3.30498895221098 1.53145050955706 -1.83294412001213
"" 3.34293717092616 1.62102351729469 -1.90615063418325
"" 3.59657138660862 1.12723116938036 -1.69936103149486
"" 3.55489638735275 1.28689022747653 -1.75185855010715
"" 3.50977543156223 1.43729224685399 -1.79958996921943
"" 3.48483446039469 1.58001155171088 -1.86128936997796
"" 3.73269311984361 1.09394462596638 -1.64705290722017
"" 3.69261459850021 1.23773282226321 -1.69458879881979
"" 3.67009819132074 1.38939934139233 -1.74036671164315
"" 3.62842408345375 1.57598906105388 -1.80799179789372
"" 3.83811952424887 1.20952496562227 -1.67473256580723
"" 3.80834465599783 1.38276721241172 -1.70536693957138
"" 3.76744216576862 1.54111580962424 -1.75719644162136
"" 3.9674996111887 1.19511978777593 -1.63840546991439
"" 3.92431788870904 1.39536504483964 -1.72241569982574
"" 3.91320762698363 1.54072927643821 -1.75357391761129
"" 4.11268965953727 1.21473890477682 -1.69842139638067
"" 4.08289682753368 1.38950658247055 -1.73837308556438
"" 4.06928622843338 1.51998022102198 -1.77791990801974
"" 4.25819917412236 1.08711487847817 -1.66821284485682
"" 4.23918782119892 1.26083431961129 -1.71092221797803
"" 4.23522471269271 1.42019817201727 -1.77077453928542
"" 4.21645847874851 1.56701698701759 -1.84129741236607
"" 4.39576267456375 1.10776864540211 -1.65879253745502
"" 4.38864955178343 1.27341398376474 -1.71049798993505
"" 4.36038084105637 1.43133735772772 -1.77869623820556
"" 4.3851915909981 1.55627353100733 -1.84022165122259
"" 4.52320754151047 1.15497255822522 -1.64646342029632
"" 4.52955218883319 1.37558815319481 -1.73246391473965
"" 4.6278635849565 1.24582911191061 -1.63822884621738
"" -3.26185005993562 0.82716608369238 -2.01627051039271
"" -3.35733946059392 0.775314164653051 -1.93434363507528
"" -3.50478337492511 0.746963687178944 -1.84773833357966
"" -3.27395099122027 0.900251984799752 -2.03203555929656
"" -3.41331753150479 0.850925329345394 -1.9588283523546
"" -3.57901617440775 0.801938592966849 -1.88149494246504
"" -3.6833822461767 0.790035697457735 -1.86591780234343
"" -3.19921174541047 1.00482636233238 -2.0790578687292
"" -3.42729689460838 0.937600781115879 -1.9992979354393
"" -3.59976645354666 0.874557441416387 -1.94265524611459
"" -3.73331292587546 0.822878761205927 -1.91073935214491
"" -3.87396879395585 0.780660209817975 -1.89659503656284
"" -3.30960962665531 1.07243250437474 -2.07635776968444
"" -3.56229131711642 0.973272191747576 -2.00303621290754
"" -3.77806706376934 0.874916760299286 -1.95234530009702
"" -3.95317759148281 0.788597441769787 -1.92678414459041
"" -3.36706674786637 1.16496182319964 -2.09771819100894
"" -3.56440611264855 1.06106975044738 -2.04065291986096
"" -3.76183602935848 0.973091035411505 -1.99033054837684
"" -3.99119327969082 0.842285575404276 -1.94786383079393
"" -3.42693691647062 1.22728753152851 -2.10535923126082
"" -3.6358221959175 1.12508991883532 -2.04281602110755
"" -3.87793849198601 0.995097333983719 -1.99034076479807
"" -4.0948575619212 0.848326985192312 -1.94707014641745
"" -3.55948073806132 1.2413055994468 -2.08724609520016
"" -3.81316462371203 1.11804351095469 -2.01673415727824
"" -4.05164636786423 0.974765030403489 -1.97567082532988
"" -4.28848889298384 0.817305225075354 -1.92467557396023
"" -3.66256650551168 1.27938847268734 -2.09536085603739
"" -3.85892149774586 1.17057262331549 -2.03728568991789
"" -4.1102952190233 1.03236479852596 -1.98547771410353
"" -4.35593542808112 0.935135069832617 -1.94492487256324
"" -3.82002679882345 1.26471505165102 -2.08628693100825
"" -4.06932961566919 1.15940015483604 -2.0359553002108
"" -4.40090786287703 1.02753891610683 -1.95647310565912
"" -3.87437888404766 1.31469613827159 -2.08990940815511
"" -4.08431136759774 1.24393907442206 -2.07286610599177
"" -4.41717744916657 1.119212468074 -2.02632320454324
"" -3.98340083502382 1.34178569031811 -2.10046102100698
"" -4.23658168135909 1.27994197446261 -2.10281510440676
"" -4.5698836020557 1.15701866727479 -2.01717972625293
"" -4.09464557955393 1.37762034987207 -2.12620674816682
"" -4.30298222298414 1.35603104507943 -2.13592061610352
"" -4.6069301305651 1.26039836298019 -2.06173455317214
"" -4.25120450296504 1.43775986418568 -2.14601109431311
"" -4.47056337530237 1.40354519808638 -2.13480659083972
"" 3.86022292764174 -3.45097787160514 0.0987969070373604
"" 3.76614907174272 -3.48058758633641 0.277591121449228
"" 3.60226491395004 -3.41428035950111 0.50407143949681
"" 3.23474213981707 -3.33375824837914 0.297195251285631
"" 3.07009237219011 -3.21562010930734 0.150546755234423
"" 2.93857657576487 -3.131172167105 -0.0398197038126556
"" 3.68817741935599 -3.78853623436608 0.0233210050193535
"" 3.57888801792401 -3.75600886850879 0.396246861332012
"" 3.34286065361963 -3.67613938003844 0.410929403265891
"" 3.12116042971247 -3.61094553888041 0.188458899073961
"" 2.91716036462042 -3.51722496504782 -0.0678958113912743
"" 2.74202544768621 -3.4375858794596 -0.306418127614937
"" 3.58283946867833 -4.14707195096778 -0.0341933891708847
"" 3.52945155090951 -4.05371992991743 0.196184580948052
"" 3.3640634582066 -3.96047548153567 0.386487063101428
"" 3.04797082533636 -3.93312969853649 0.149796933757152
"" 2.88711788963135 -3.89752090850965 -0.0538728702326702
"" 2.61769734364641 -3.87984335678108 -0.276806317835209
"" 3.4503074589646 -4.48083233771026 -0.161257388145239
"" 3.43299984684164 -4.40839005032804 0.158954750416327
"" 3.26858022896463 -4.30417617419541 0.285416798324198
"" 2.95749693225284 -4.33914409045595 -0.00863735063354015
"" 2.71772937734248 -4.32268362388626 -0.153230082595305
"" 2.42166137055557 -4.34787140874991 -0.316058688414687
"" 3.29569753341237 -4.85735675746073 -0.237321390258888
"" 3.28431969761768 -4.66897421224247 0.0877435099061977
"" 3.09208762548229 -4.56006691802128 0.150465877332215
"" 2.80629195130188 -4.54919211021697 -0.106882284721862
"" 2.51200816882705 -4.5970317141906 -0.227348743990756
"" 2.27324952362914 -4.57735536475122 -0.34936945264681
"" 3.17868813065299 -5.1733534507003 -0.289511159383057
"" 3.19424008674721 -5.02406983784427 -0.0181791811975939
"" 2.97416150554781 -4.90728137167415 0.0297885824448879
"" 2.66554115064496 -4.88230268447288 -0.172833625905919
"" 2.24193524286829 -4.89638351334276 -0.290492587821999
"" 3.04362452489821 -5.52203887831092 -0.36545550697539
"" 3.02912042991687 -5.30849410548459 -0.0763214614817928
"" 2.76958877418702 -5.19543037887792 -0.0930402810559998
"" 2.52476965617752 -5.17488171611983 -0.194050724724563
"" 2.21859634394476 -5.16798565560869 -0.258880804535225
"" 2.91915368769921 -5.80023281919571 -0.380594325112424
"" 2.94321053590769 -5.5930746102407 -0.103601379929666
"" 2.78916567759143 -5.50878998593297 -0.0531547214519864
"" 2.42641689301966 -5.50620256127469 -0.213251069382097
"" 2.05104880237888 -5.57258732112767 -0.2469553617664
"" 2.76445806550956 -6.07039826206883 -0.344049804165664
"" 2.72473393877778 -5.96283460600961 -0.114867191608084
"" 2.56776034985237 -5.82517240376429 -0.0950159784947379
"" 2.26878620318146 -5.77375284602753 -0.210797618580423
"" 1.92066458308442 -5.76808095111596 -0.286366027314709
"" 2.58578715397705 -6.42617834064446 -0.372678958477945
"" 2.57671271605324 -6.25302407532315 -0.127605946812895
"" 2.29300978161416 -6.08785930673449 -0.128590028122543
"" 2.01030646446454 -6.01648567835234 -0.265576383299214
"" 2.43633533143536 -6.66396941562002 -0.336728420906382
"" 2.35088849974009 -6.41205129756678 -0.0836152037326202
"" 2.12054820470475 -6.32586739164204 -0.136842277897753
"" 1.77572253210254 -6.24576413526392 -0.227494660411888
"" 2.28752013936781 -6.89702293248295 -0.310136791841078
"" 2.19695030253154 -6.68196765029435 -0.0617006519929608
"" 1.96194438359017 -6.59957196957325 -0.0584890883376504
"" 1.7151152813575 -6.54145325121952 -0.135704241287787
"" 2.13118604537686 -7.12843807694807 -0.238342019728194
"" 1.98206833209004 -6.92322358334661 -0.0367482606058867
"" 1.72667117414104 -6.79096995378329 -0.0287979768503333
"" 1.93993139212746 -7.36162175526652 -0.122730723735913
"" 1.76955801203884 -7.18871692469165 0.0288858642209971
"" 1.5930916221654 -7.07362170291286 0.096357188753515
"" 1.77054978210714 -7.64787399029999 -0.156990301345454
"" 1.60454916243305 -7.40645783084629 0.0773339211719449
"" 1.4067107346718 -7.24244002484989 0.162648241115799
"" 1.60239369600669 -7.85024732763812 -0.107667233618169
"" 1.41345702714362 -7.59908310319091 0.127636091822438
"" 1.1371176569254 -7.43727426226835 0.205090139572822
"" 1.35038647824711 -8.1324199786153 -0.0885807912252008
"" 1.18638312293566 -7.83922113254797 0.174272335895062
"" 0.972149794638124 -7.63959788590683 0.226545606762894
"" 0.732460679536357 -7.44969825226615 0.27790967064573
"" 1.13150078348495 -8.28818306091319 -0.0454562339101927
"" 0.956933985760483 -8.02694074848079 0.216457614523722
"" 0.791133183946534 -7.91704073256227 0.293826157738162
"" 0.535075843933774 -7.63208937501049 0.378454074932164
"" 0.837721123265931 -8.32416056276594 0.105568230171606
"" 0.537368642285016 -8.03856659553519 0.305923994172149
"" -3.41705643809734 -3.82790663766208 -0.218926543079487
"" -3.34213821535624 -3.76954543294594 0.0826620479026076
"" -3.03697557380822 -3.71836924859091 -0.00863380867393787
"" -2.81185558727821 -3.64193275685546 -0.175263490682325
"" -2.62535511855266 -3.57833914946192 -0.395206071952174
"" -3.32124633656336 -4.07565223848442 -0.38438658127663
"" -3.22610140597012 -4.11057418941424 -0.182286103472234
"" -3.17447911388931 -4.05663923256469 0.0251167186288246
"" -2.94561704847701 -3.94506646461636 0.0304568306297644
"" -2.56944520816539 -3.9577768914207 -0.369590424376925
"" -2.33848347798148 -3.93707040074256 -0.578312823286237
"" -3.11168556958689 -4.43840881660688 -0.435730128353635
"" -3.06599737588932 -4.41844671032662 -0.200992562256447
"" -2.95604712721762 -4.33293183478433 -0.0395687136868205
"" -2.62044512605478 -4.32644615288956 -0.267740816203251
"" -2.3622977075681 -4.26598341692782 -0.411282465729066
"" -2.07923710564984 -4.24066060109721 -0.571887288844271
"" -2.89666615185764 -4.79099020304583 -0.469791064946565
"" -2.88270129428815 -4.7328991188961 -0.247618252013675
"" -2.68919474280056 -4.68414266005719 -0.150091673602331
"" -2.39564800406104 -4.64925656620234 -0.340452058267768
"" -2.11414118840607 -4.63302078855794 -0.426939933988095
"" -1.78002512874306 -4.64215258085866 -0.512310670450608
"" -2.68713762539203 -5.15532309945 -0.468965482310871
"" -2.66186725960787 -5.00034267020363 -0.231706342957749
"" -2.40804976210991 -4.98483837629169 -0.278577247676073
"" -2.26019232546538 -4.97675891232522 -0.363502589880386
"" -1.94849768774665 -4.97339822100242 -0.42132599471875
"" -1.62136813733876 -5.02719623730304 -0.474837425676321
"" -2.49092036072352 -5.48218465918395 -0.533390325752381
"" -2.49291832207497 -5.35779023588081 -0.278813822197176
"" -2.21129685658102 -5.3518291244427 -0.3116962019215
"" -1.96075507805722 -5.34490778729867 -0.409664356385234
"" -1.64755158073983 -5.4120027521256 -0.428791066672028
"" -2.28705452049106 -5.83259610715092 -0.525487479869502
"" -2.2550466455421 -5.72881565076318 -0.294916353796465
"" -2.03549287125402 -5.70975070137792 -0.302872510761733
"" -1.73185756019473 -5.71785199827348 -0.339545936597306
"" -1.41901836216312 -5.77421120834913 -0.400409507840808
"" -2.08843018502553 -6.15443373579292 -0.472514316482923
"" -2.00476878784358 -6.08140745864083 -0.283638259605568
"" -1.76152903985526 -6.04052823164818 -0.312376292225458
"" -1.51116644024382 -6.02635634429967 -0.345254764145636
"" -1.27830332520587 -5.99761321601526 -0.369918122603728
"" -1.87425214068219 -6.45366372203376 -0.398387061635482
"" -1.67821681832032 -6.36551108339359 -0.267385918363775
"" -1.44919221595296 -6.28849416509338 -0.314529761016925
"" -1.20840364979474 -6.27784066015844 -0.312927600373672
"" -1.65429910994409 -6.71467101432675 -0.348245799575984
"" -1.5024218640027 -6.64865490234379 -0.191964750320409
"" -1.25846439374946 -6.61022134228396 -0.203941879700611
"" -1.01245727177586 -6.56988279704856 -0.246592250369917
"" -1.45918472829338 -6.98812460299915 -0.391714101638916
"" -1.31112844939133 -6.95118483724574 -0.186366009167538
"" -1.09425893971493 -6.93773149478913 -0.122564101419951
"" -0.85716103268945 -6.94188257373729 -0.0996791246806258
"" -1.15437051318936 -7.30913648970062 -0.313155734842979
"" -0.971467814404572 -7.26583646645604 -0.0718259238587348
"" -0.680790181670288 -7.25071157229883 0.0115380316129802
"" -0.900298468483171 -7.6211095845758 -0.242125149491582
"" -0.743302708679264 -7.4907386689052 -0.0232802143987857
"" -0.420117982625559 -7.44339419830599 0.113175690508512
"" -0.0726857333440074 -7.37272870481842 0.186097105995863
"" -0.596189749079685 -7.85420513635077 -0.0850668381454166
"" -0.356148434661413 -7.73564706850792 0.109073611183315
"" -0.168455420878053 -7.68351849275088 0.18601311474585
"" 0.163869461294416 -7.60644196359071 0.334925413483609
"" -0.37666435205364 -8.1384985538226 -0.118059533509412
"" -0.208514813972488 -8.09906312399157 0.0994529231829967
"" 0.0646287176282012 -7.90903648392666 0.256353901594232
"" 0.258709858035108 -7.91075771968883 0.329776674745761
