# Supplementary material for: New insights into the early morphological evolution of sea turtles by re-investigation of Nichollsemys baieri, a three-dimensionally preserved fossil stem chelonioid from the Campanian of Alberta, Canada
Source: Swiss J Palaeontol. 2024 Jul 12;143(1):27. doi: 10.1186/s13358-024-00323-8 (PMC11245440; doi:10.1186/s13358-024-00323-8)
Supplement: Supplementary file 9 — Additional file 9. [file 13358_2024_323_MOESM9_ESM.tre]

((((Hydromedusa_tectifera:83.09504913,(Chelus_fimbriatus:57.8112062,(Phrynops_hilarii:41.62875111,Phrynops_geoffroanus:41.62875285)103:16.18245801)102:25.2838355)101:10.17535968,(Chelodina_oblonga:67.83466307,Elseya_dentata:67.83467399)104:25.43573249)100:64.61060496,((Pelomedusa_subrufa:65.6220457,Pelusios_sinuatus:65.62204512)106:83.37784399,((Podocnemis_unifilis:22.04475359,Podocnemis_expansa:22.04474922)115:60.02632513,Peltocephalus_dumerilianus:82.07107246)114:66.92881467)105:8.881119573)99:29.94087849,((Carettochelys_insculpta:169.2600913,((Cyclanorbis_senegalensis:30.91974242,Cycloderma_frenatum:30.91973645)121:101.8251112,(Chitra_indica:34.29392927,((Apalone_spinifera:10.69744121,Apalone_mutica:10.69743975)125:13.65544965,(Pelodiscus_sinensis:21.96826796,Amyda_cartilaginea:21.96826811)126:2.38462275)124:9.941039867)122:98.4509155)119:36.51524893)118:14.8962042,(((Dermochelys_coriacea:123.048761,((Chelonia_mydas:0.9520027032,Natator_depressus:0.9520027032)134:7.616243112,(Eretmochelys_imbricata:2.531168862,(Caretta_caretta:0.991338466,(Lepidochelys_kempii:0.4755855922,Lepidochelys_olivacea:0.4755855922)137:0.5157528739)136:1.539830687)135:6.037077536)133:114.48052)131:32.08006767,((Chelydra_serpentina:31.87486557,Macrochelys_temminckii:31.87486993)141:75.02989481,(Dermatemys_mawii:87.44933978,((Claudius_angustatus:43.24500761,Staurotypus_salvinii:43.24500383)144:29.37984465,((Sternotherus_minor:9.895935715,Sternotherus_odoratus:9.895935424)146:23.77373386,(Kinosternon_baurii:25.25936085,Kinosternon_subrubrum:25.25936186)147:8.410308739)145:38.95518413)143:14.82449828)142:19.45541144)140:48.22406539)128:5.213819978,((Platysternon_megacephalum:71.42122501,(((Glyptemys_insculpta:0.3627515039,Glyptemys_muhlenbergii:0.3627515039)152:38.53900935,((Emydoidea_blandingii:4.485263023,Emys_orbicularis:4.48526304)154:24.28676226,(Clemmys_guttata:15.81952344,(Terrapene_coahuila:4.14441705,Terrapene_ornata:4.1444174)156:11.67510982)155:12.95249312)153:10.12973819)151:10.63211881,(Deirochelys_reticularia:31.73117754,((Chrysemys_picta:13.37867348,Pseudemys_concinna:13.37867464)159:12.85485877,(Trachemys_scripta:12.32989712,(Malaclemys_terrapin:10.43610212,Graptemys_geographica:10.43610183)161:1.893793761)160:13.90363636)158:5.497653295)157:17.80268947)150:21.88735436)149:49.86869452,(((Rhinoclemmys_pulcherrima:6.692249383,Rhinoclemmys_melanosterna:6.692250109)164:65.61512753,((Siebenrockiella_crassicollis:67.62812652,((Malayemys_subtrijuga:1.262721555,Orlitia_borneensis:1.262721555)168:52.47566781,(Morenia_ocellata:47.55735035,(Pangshura_tecta:35.83195838,Batagur_baska:35.83195577)171:11.72540027)169:6.181033336)167:13.88973745)166:4.38463381,(Melanochelys_trijuga:71.9913015,((Notochelys_platynota:3.365857258,Heosemys_grandis:3.36585701)175:65.07573546,(Mauremys_leprosa:34.67000952,(Cuora_amboinensis:17.47864522,Cuora_flavomarginata:17.47864958)178:17.19135354)177:33.77160094)173:3.549706756)172:0.02145445375)165:0.2946146854)163:39.1353193,((Gopherus_polyphemus:16.85700116,(Gopherus_agassizii:15.62628333,Gopherus_flavomarginatus:15.62628421)181:1.230710551)180:49.32343844,((Malacochersus_tornieri:19.48756374,Testudo_marginata:19.48756229)183:36.97814331,(Aldabrachelys_gigantea:46.35622756,(Chelonoidis_carbonaria:20.49534719,Chelonoidis_nigra:20.49535155)185:25.86087731)184:10.10947804)182:9.714726732)179:45.26226171)162:9.84722259)148:39.05272039)127:23.81365944)117:3.665583878)96;
